# Supplementary material for: Pangenome of water caltrop reveals structural variations and asymmetric subgenome divergence after allopolyploidization
Source: Hortic Res. 2023 Oct 13;10(11):uhad203. doi: 10.1093/hr/uhad203 (PMC10689057; doi:10.1093/hr/uhad203)
Supplement: Supplementary_TableS1-11_uhad203 [file supplementary_tables1-11_uhad203.xlsx]

## Sheet: Table S1
Table S1. Statistics of the pseudochromosome length of diploid Trapa natans and T. incisa by Hi-C assisted assembly.
diploid Trapa natans				Trapa incisa
Pseudochromosome	Contig number	Length (bp)		Pseudochromosome	Contig number	Length (bp)
CHR_1A	5	36443901		CHR_1B	2	26718688
CHR_2A	11	27018429		CHR_2B	6	19636210
CHR_3A	2	26995640		CHR_3B	2	13002528
CHR_4A	7	25173989		CHR_4B	4	15506109
CHR_5A	4	24761249		CHR_5B	4	24866014
CHR_6A	10	23890321		CHR_6B	2	14005475
CHR_7A	2	22196147		CHR_7B	9	14393476
CHR_8A	8	22162605		CHR_8B	4	11720526
CHR_9A	2	21229637		CHR_9B	2	12829107
CHR_10A	7	20919111		CHR_10B	4	13732934
CHR_11A	2	20855468		CHR_11B	4	18935204
CHR_12A	2	21282826		CHR_12B	4	20545141
CHR_13A	2	19919526		CHR_13B	2	13077715
CHR_14A	6	19785764		CHR_14B	2	23313798
CHR_15A	4	19390094		CHR_15B	3	12893614
CHR_16A	3	15030867		CHR_16B	6	36560215
CHR_17A	2	14712910		CHR_17B	2	14665867
CHR_18A	3	14435986		CHR_18B	5	23618399
CHR_19A	2	14418336		CHR_19B	9	25095294
CHR_20A	8	14336675		CHR_20B	2	13492291
CHR_21A	7	13548919		CHR_21B	10	18710951
CHR_22A	3	13381055		CHR_22B	4	22276044
CHR_23A	4	13093527		CHR_23B	5	31343900
CHR_24A	3	11010662		CHR_24B	5	19537636
Total	109	477,427,588(99.7%)		Total	102	460,477,136(97.84%)

## Sheet: Table S2
Table S2. Statistics of CEGMA estimation for diploid Trapa natans and T. incisa genome assembly.
Description	diploid T. natans			T. incisa
	Completely mapped CEGs	Completely + partially mapped CEGs		Completely mapped CEGs	Completely + partially mapped CEGs
Number of CEGs present in the assembly	236	240		234	240
Completeness of the genome (%)	95.16	96.77		94.35	96.77

## Sheet: Table S3
Table S3. Statistics the rate of short reads mapped to the assembled diploid Trapa natans and T. incisa genome.
Species	Mapping rate (%)	Average sequencing depth	Coverage (%)	Coverage at least 4X (%)	Coverage at least 10X (%)	Coverage at least 20X (%)
diploid T. natans	98.7	54.39	97.77	96.47	94.79	92.38
T. incisa	97.59	88.23	93.01	91.26	90.2	89.16

## Sheet: Table S4
Table S4 Prediction of protein-coding gene models in the genome of diploid Trapa natans
Gene set		Number	Average transcript length (bp)	Average CDS length (bp)	Average exons per gene	Average exon length (bp)	Average intron length (bp)
De novo	Augustus	30352	2403.54	1214.72	5.15	236.09	286.8
	GlimmerHMM	97587	3981.46	3128.69	2.54	1229.97	552.41
	SNAP	32411	9549.93	881.02	5.04	174.96	2148.12
	Geneid	45208	3002.86	895.54	4.28	209.2	642.34
	Genscan	28464	9731.3	1421.39	6.81	208.86	1431.43
Homolog	Eucalyptus citriodora	33015	1928.24	1032.49	4.37	236.08	265.54
	Eucalyptus grandis	28681	2242.61	1145.53	4.74	241.62	293.26
	Punica granatum	27625	2411.6	1240.68	5.17	239.84	280.6
	tetraploid Trapa natans	34561	2107.34	1074.14	4.65	231.22	283.41
RNAseq	PASA	103782	2036.72	1009.64	4.95	203.97	260.03
	Cufflinks	64204	4925.13	2818.93	8.13	346.62	295.29
EVM		35360	2366.2	1179.41	5.03	234.67	294.8
Pasa-update*		35003	2360.28	1190.91	5.02	237.16	290.78
Final set*		32457	2433.81	1196.73	5.27	227.25	289.97
a Including UTR regions.

## Sheet: Table S5
Table S5. Prediction of protein-coding gene models in the genome of Trapa incisa.
Gene set		Number	Average transcript length (bp)	Average CDS length (bp)	Average exons per gene	Average exon length (bp)	Average intron length (bp)
De novo	Augustus	45964	2010.13	1162.61	4.08	284.78	274.95
	GlimmerHMM	86502	3205.45	710.51	2.54	279.95	1622.2
	SNAP	59092	3008.49	790.28	3.33	237.45	952.73
	Geneid	52974	2831.34	970.24	4.07	238.47	606.51
	Genscan	36411	8002.97	1580.31	6.29	251.44	1215.26
Homolog	Eucalyptus citriodora	37280	1789.06	990.8	4	247.56	265.89
	Eucalyptus grandis	31583	2137.52	1118.41	4.39	254.82	300.71
	Punica granatum	30510	2280.87	1201.24	4.77	251.86	286.42
	tetraploid Trapa natans	37553	2008.23	1060.55	4.37	242.53	280.97
	diploid Trapa natans	33963	2186.73	1146.96	4.75	241.22	276.91
RNAseq	PASA	98662	2250.34	1123.46	5.48	205.16	251.76
	Cufflinks	61830	4754.32	2642.95	7.89	334.86	306.32
EVM		51020	2006.35	1105.47	4.05	273.24	295.78
Pasa-update*		50714	2004.95	1116.08	4.05	275.46	291.27
Final set*		34940	2400.29	1197.89	5.09	235.19	293.74
a Including UTR regions.

## Sheet: Table S6
Table S6. The results of gene ontology (GO) enrichment analysis for core genes of Trapa.
GO_id	GO_term	Level	Count	Fold_enrichment	Pvalue	FDR	Type
GO:0010090	trichome morphogenesis	0	61	1.88902	0.000429147	0.00985823	BP
GO:0010027	thylakoid membrane organization	0	49	1.87607	0.00153733	0.0290761	BP
GO:0070918	regulatory ncRNA processing	0	49	1.81024	0.00248716	0.0431564	BP
GO:0010026	trichome differentiation	1	73	1.74685	0.000499954	0.011347	BP
GO:0009933	meristem structural organization	0	68	1.72522	0.00116175	0.023129	BP
GO:0061982	meiosis I cell cycle process	0	58	1.72022	0.00244574	0.0425679	BP
GO:0009648	photoperiodism	1	163	1.71622	4.37182e-07	1.73467e-05	BP
GO:0006400	tRNA modification	0	63	1.70083	0.00204469	0.0367138	BP
GO:0090626	plant epidermis morphogenesis	1	85	1.6886	0.000443491	0.0101059	BP
GO:0048573	photoperiodism, flowering	0	102	1.67805	0.000122653	0.00316332	BP
GO:0098813	nuclear chromosome segregation	0	70	1.67506	0.00152434	0.0290239	BP
GO:0009658	chloroplast organization	0	190	1.66708	1.8488e-07	7.77046e-06	BP
GO:0051276	chromosome organization	0	155	1.66529	2.97689e-06	0.000106232	BP
GO:0000280	nuclear division	1	117	1.66471	5.23175e-05	0.00150685	BP
GO:0051604	protein maturation	0	79	1.66357	0.00095298	0.0194504	BP
GO:0009657	plastid organization	2	254	1.66109	1.93754e-09	1.09936e-07	BP
GO:0140013	meiotic nuclear division	0	82	1.66033	0.000689137	0.0151557	BP
GO:0006261	DNA-templated DNA replication	0	84	1.65314	0.000793779	0.0170602	BP
GO:0048467	gynoecium development	0	78	1.64251	0.00124015	0.0243482	BP
GO:0048285	organelle fission	2	146	1.63535	1.22324e-05	0.000389924	BP
GO:0006310	DNA recombination	1	125	1.63493	4.49828e-05	0.00130888	BP
GO:0006302	double-strand break repair	0	98	1.62494	0.000427113	0.00985138	BP
GO:0000725	recombinational repair	0	73	1.61813	0.00216365	0.0384845	BP
GO:0007059	chromosome segregation	1	101	1.59913	0.000433276	0.00991294	BP
GO:0007034	vacuolar transport	0	82	1.59884	0.00176808	0.0323616	BP
GO:0048532	anatomical structure arrangement	1	104	1.59855	0.000397789	0.00925023	BP
GO:0006913	nucleocytoplasmic transport	0	88	1.59749	0.00117853	0.0232995	BP
GO:0051169	nuclear transport	1	88	1.59749	0.00117853	0.023381	BP
GO:0008033	tRNA processing	1	80	1.58927	0.00208285	0.0372811	BP
GO:0034470	ncRNA processing	1	325	1.58789	4.487e-10	2.79772e-08	BP
GO:0048581	negative regulation of post-embryonic development	0	104	1.58697	0.000419972	0.00972622	BP
GO:0009793	embryo development ending in seed dormancy	0	547	1.58659	3.04678e-16	2.88124e-14	BP
GO:0040029	epigenetic regulation of gene expression	0	152	1.58455	2.20603e-05	0.000665799	BP
GO:0010228	vegetative to reproductive phase transition of meristem	1	294	1.58338	3.20818e-09	1.78463e-07	BP
GO:1903046	meiotic cell cycle process	1	217	1.57571	5.8582e-07	2.26119e-05	BP
GO:0006260	DNA replication	1	95	1.5752	0.00089916	0.0186198	BP
GO:0009790	embryo development	1	585	1.57128	1.02812e-16	1.0417e-14	BP
GO:0051321	meiotic cell cycle	2	238	1.57109	1.72863e-07	7.31958e-06	BP
GO:0034660	ncRNA metabolic process	2	392	1.56933	1.56416e-11	1.08232e-09	BP
GO:0009909	regulation of flower development	0	137	1.5679	9.06839e-05	0.00240439	BP
GO:0006281	DNA repair	1	241	1.55673	2.25382e-07	9.33445e-06	BP
GO:0048831	regulation of shoot system development	1	150	1.556	4.63904e-05	0.00134296	BP
GO:0006974	DNA damage response	2	273	1.55373	4.56052e-08	2.05368e-06	BP
GO:0046942	carboxylic acid transport	0	101	1.55244	0.00102832	0.0208382	BP
GO:0090351	seedling development	0	92	1.54986	0.00167716	0.0310987	BP
GO:0033365	protein localization to organelle	1	266	1.54735	8.42862e-08	3.67877e-06	BP
GO:0051093	negative regulation of developmental process	1	144	1.54711	8.87427e-05	0.00237512	BP
GO:0031047	RNA-mediated gene silencing	1	96	1.54317	0.00165508	0.0309931	BP
GO:0006338	chromatin remodeling	1	211	1.54278	2.12787e-06	7.69013e-05	BP
GO:0006364	rRNA processing	0	188	1.54042	8.43339e-06	0.000275006	BP
GO:0016072	rRNA metabolic process	1	199	1.53499	6.00689e-06	0.000198158	BP
GO:0015849	organic acid transport	1	102	1.53422	0.00114931	0.0229618	BP
GO:0010016	shoot system morphogenesis	0	182	1.53301	1.61171e-05	0.000502463	BP
GO:0006396	RNA processing	2	629	1.52421	6.07987e-16	5.56406e-14	BP
GO:0022402	cell cycle process	2	453	1.52384	8.72955e-12	6.19143e-10	BP
GO:0051241	negative regulation of multicellular organismal process	1	112	1.5216	0.000786492	0.0169679	BP
GO:0006399	tRNA metabolic process	2	132	1.51893	0.000338092	0.0080265	BP
GO:0006325	chromatin organization	2	242	1.51667	9.45073e-07	3.52786e-05	BP
GO:0015711	organic anion transport	1	122	1.51121	0.000659518	0.0145607	BP
GO:0051094	positive regulation of developmental process	0	104	1.51036	0.00168993	0.0312334	BP
GO:0009451	RNA modification	1	274	1.50649	2.59414e-07	1.05893e-05	BP
GO:0000910	cytokinesis	0	145	1.50413	0.000216183	0.00533315	BP
GO:0051301	cell division	1	383	1.50189	1.42758e-09	8.35061e-08	BP
GO:0072594	establishment of protein localization to organelle	0	191	1.50077	2.29756e-05	0.000689756	BP
GO:0048585	negative regulation of response to stimulus	0	183	1.49945	3.8268e-05	0.00111924	BP
GO:0010564	regulation of cell cycle process	0	113	1.49657	0.00137087	0.0262781	BP
GO:0006605	protein targeting	0	164	1.49502	9.40382e-05	0.00247024	BP
GO:0071824	protein-DNA complex organization	3	269	1.49461	5.31114e-07	2.09273e-05	BP
GO:0019684	photosynthesis, light reaction	0	117	1.4932	0.00107337	0.0216738	BP
GO:0043414	macromolecule methylation	0	129	1.49256	0.000621478	0.0139931	BP
GO:0006259	DNA metabolic process	2	370	1.48975	4.96335e-09	2.6568e-07	BP
GO:0009553	embryo sac development	0	116	1.48946	0.00128651	0.0249135	BP
GO:0007389	pattern specification process	1	231	1.48758	4.73642e-06	0.00015902	BP
GO:0006650	glycerophospholipid metabolic process	0	110	1.48485	0.0019104	0.0347424	BP
GO:0051726	regulation of cell cycle	1	180	1.48063	6.89002e-05	0.00190702	BP
GO:0007049	cell cycle	3	527	1.47967	5.22955e-12	3.75601e-10	BP
GO:0033013	tetrapyrrole metabolic process	2	200	1.47775	3.0665e-05	0.000910959	BP
GO:0048438	floral whorl development	1	155	1.47691	0.000242279	0.00589996	BP
GO:0007017	microtubule-based process	1	162	1.47679	0.000174051	0.00436975	BP
GO:0006996	organelle organization	3	1066	1.47488	3.29069e-23	4.66785e-21	BP
GO:0006778	porphyrin-containing compound metabolic process	1	180	1.47487	7.14152e-05	0.00196704	BP
GO:0000226	microtubule cytoskeleton organization	0	126	1.47405	0.000899266	0.0185543	BP
GO:0010629	negative regulation of gene expression	2	231	1.47405	7.72911e-06	0.000253497	BP
GO:0048229	gametophyte development	1	374	1.47208	1.04034e-08	5.27044e-07	BP
GO:0003002	regionalization	0	180	1.46915	8.92466e-05	0.0023774	BP
GO:0048608	reproductive structure development	2	1433	1.4613	4.57761e-30	8.37849e-28	BP
GO:0046395	carboxylic acid catabolic process	0	120	1.46066	0.00166068	0.0308941	BP
GO:0016054	organic acid catabolic process	1	120	1.46066	0.00166068	0.0309957	BP
GO:0061458	reproductive system development	3	1433	1.45989	5.9102e-30	1.04795e-27	BP
GO:0031399	regulation of protein modification process	0	128	1.45698	0.00125282	0.024512	BP
GO:0009791	post-embryonic development	2	1630	1.45504	8.65691e-34	2.13562e-31	BP
GO:0015979	photosynthesis	1	171	1.45198	0.000225009	0.00552685	BP
GO:0043933	protein-containing complex organization	4	712	1.45142	1.16436e-14	1.001e-12	BP
GO:0009555	pollen development	0	265	1.44944	3.76924e-06	0.000129616	BP
GO:0090567	reproductive shoot system development	3	397	1.44887	1.4027e-08	6.98151e-07	BP
GO:0048646	anatomical structure formation involved in morphogenesis	0	198	1.44773	7.30665e-05	0.0020028	BP
GO:0010154	fruit development	2	878	1.4467	1.23284e-17	1.34522e-15	BP
GO:0048437	floral organ development	0	195	1.44588	8.07335e-05	0.00218134	BP
GO:1903047	mitotic cell cycle process	0	127	1.4456	0.00153363	0.0291031	BP
GO:0006457	protein folding	0	129	1.44493	0.00136748	0.026302	BP
GO:0006644	phospholipid metabolic process	1	152	1.4418	0.000556082	0.0125705	BP
GO:0048316	seed development	1	842	1.44152	1.26109e-16	1.25534e-14	BP
GO:0009908	flower development	2	371	1.44142	5.91378e-08	2.64211e-06	BP
GO:0042254	ribosome biogenesis	1	245	1.44111	1.3078e-05	0.000414551	BP
GO:0022613	ribonucleoprotein complex biogenesis	2	297	1.44106	1.53647e-06	5.62449e-05	BP
GO:2000026	regulation of multicellular organismal development	2	391	1.43945	3.20861e-08	1.49227e-06	BP
GO:0022607	cellular component assembly	1	707	1.43845	5.65167e-14	4.58109e-12	BP
GO:0008652	amino acid biosynthetic process	0	129	1.43728	0.00169308	0.0311901	BP
GO:0010467	gene expression	3	1022	1.43283	1.52928e-19	1.88633e-17	BP
GO:0003006	developmental process involved in reproduction	2	1584	1.43219	2.09173e-30	4.09258e-28	BP
GO:0009892	negative regulation of metabolic process	4	720	1.429	8.51462e-14	6.61807e-12	BP
GO:0065003	protein-containing complex assembly	0	449	1.42609	6.36989e-09	3.34655e-07	BP
GO:0046907	intracellular transport	1	490	1.42519	1.32073e-09	7.80604e-08	BP
GO:0008380	RNA splicing	2	206	1.42227	0.000109739	0.0028694	BP
GO:0048580	regulation of post-embryonic development	1	327	1.41978	1.12683e-06	4.17883e-05	BP
GO:0051641	cellular localization	3	864	1.41919	7.19058e-16	6.47609e-14	BP
GO:0048519	negative regulation of biological process	5	1067	1.41848	2.06429e-19	2.44016e-17	BP
GO:0022414	reproductive process	2	1813	1.4182	1.82424e-33	4.31281e-31	BP
GO:0051649	establishment of localization in cell	2	519	1.41752	7.19414e-10	4.3892e-08	BP
GO:0046486	glycerolipid metabolic process	1	129	1.41483	0.00265808	0.0457029	BP
GO:0015994	chlorophyll metabolic process	0	137	1.41418	0.00199305	0.0361295	BP
GO:0090304	nucleic acid metabolic process	4	2195	1.41179	2.21077e-40	7.83993e-38	BP
GO:0000003	reproduction	3	1822	1.41161	6.84448e-33	1.55342e-30	BP
GO:0006397	mRNA processing	0	234	1.40787	5.75102e-05	0.00163157	BP
GO:0000377	RNA splicing, via transesterification reactions with bulged adenosine as nucleophile	0	165	1.4067	0.000819626	0.0174178	BP
GO:0000375	RNA splicing, via transesterification reactions	1	165	1.4067	0.000819626	0.0173528	BP
GO:0008104	protein localization	2	537	1.40648	8.43e-10	5.03493e-08	BP
GO:0045934	negative regulation of nucleobase-containing compound metabolic process	1	192	1.40386	0.000324194	0.00772888	BP
GO:0010605	negative regulation of macromolecule metabolic process	3	495	1.40291	4.89098e-09	2.64299e-07	BP
GO:0006139	nucleobase-containing compound metabolic process	5	2436	1.40156	1.06551e-43	6.71744e-41	BP
GO:0016070	RNA metabolic process	3	1872	1.40087	1.48638e-32	3.24375e-30	BP
GO:0032774	RNA biosynthetic process	1	240	1.39997	6.0616e-05	0.00170265	BP
GO:0016043	cellular component organization	4	1883	1.39669	2.91938e-32	6.13503e-30	BP
GO:0045184	establishment of protein localization	1	378	1.39647	5.56474e-07	2.17754e-05	BP
GO:0090698	post-embryonic plant morphogenesis	0	147	1.39437	0.00204079	0.0367601	BP
GO:0000278	mitotic cell cycle	1	160	1.39226	0.00126791	0.024722	BP
GO:0044270	cellular nitrogen compound catabolic process	0	160	1.39226	0.00126791	0.0246373	BP
GO:0015031	protein transport	2	372	1.39139	8.13552e-07	3.05702e-05	BP
GO:0070727	cellular macromolecule localization	3	574	1.39094	7.60772e-10	4.59215e-08	BP
GO:0006351	DNA-templated transcription	0	235	1.39006	9.33462e-05	0.00246347	BP
GO:0016071	mRNA metabolic process	1	328	1.38974	4.17767e-06	0.000141941	BP
GO:0061024	membrane organization	2	174	1.38791	0.000975621	0.0198411	BP
GO:0051239	regulation of multicellular organismal process	3	518	1.38778	6.76695e-09	3.49052e-07	BP
GO:0006886	intracellular protein transport	1	322	1.38663	5.98371e-06	0.000198547	BP
GO:0090407	organophosphate biosynthetic process	0	235	1.38616	0.00011253	0.00292888	BP
GO:0009966	regulation of signal transduction	0	298	1.38526	1.39425e-05	0.000439499	BP
GO:0018193	peptidyl-amino acid modification	1	401	1.3843	4.3144e-07	1.72394e-05	BP
GO:0009642	response to light intensity	0	255	1.38396	6.16492e-05	0.00172314	BP
GO:0019637	organophosphate metabolic process	2	370	1.38391	1.35816e-06	5.00403e-05	BP
GO:0071214	cellular response to abiotic stimulus	0	180	1.38336	0.000837033	0.0175252	BP
GO:0104004	cellular response to environmental stimulus	1	180	1.38336	0.000837033	0.0175901	BP
GO:0048523	negative regulation of cellular process	3	495	1.38062	2.44617e-08	1.17623e-06	BP
GO:0046700	heterocycle catabolic process	0	158	1.38056	0.00176657	0.0324385	BP
GO:0034654	nucleobase-containing compound biosynthetic process	2	427	1.3791	2.44754e-07	1.00633e-05	BP
GO:0010646	regulation of cell communication	1	309	1.37858	1.20467e-05	0.000386176	BP
GO:0031324	negative regulation of cellular metabolic process	2	301	1.37792	1.59836e-05	0.000501056	BP
GO:0050793	regulation of developmental process	3	1039	1.37778	2.39866e-16	2.34655e-14	BP
GO:0048827	phyllome development	1	562	1.37771	2.91724e-09	1.63885e-07	BP
GO:0051128	regulation of cellular component organization	0	230	1.37594	0.000202258	0.00503339	BP
GO:0051172	negative regulation of nitrogen compound metabolic process	2	267	1.37468	5.52678e-05	0.00157583	BP
GO:0033554	cellular response to stress	3	795	1.37447	1.65015e-12	1.20038e-10	BP
GO:0044282	small molecule catabolic process	2	154	1.37412	0.00227292	0.0399273	BP
GO:0023051	regulation of signaling	1	303	1.37216	2.06242e-05	0.00062915	BP
GO:0044085	cellular component biogenesis	3	1260	1.37192	2.36628e-19	2.74006e-17	BP
GO:0071840	cellular component organization or biogenesis	5	2356	1.37013	2.93568e-37	8.32852e-35	BP
GO:0048367	shoot system development	4	1031	1.3689	1.06945e-15	9.48132e-14	BP
GO:0048507	meristem development	1	363	1.36744	3.45028e-06	0.000120103	BP
GO:0051253	negative regulation of RNA metabolic process	0	164	1.36502	0.00220697	0.0390104	BP
GO:0018205	peptidyl-lysine modification	0	230	1.36431	0.000253429	0.00614512	BP
GO:0007010	cytoskeleton organization	1	204	1.36375	0.000648567	0.0143749	BP
GO:0046483	heterocycle metabolic process	6	2801	1.36157	7.32931e-44	5.19831e-41	BP
GO:0048366	leaf development	0	363	1.36014	5.02644e-06	0.000167765	BP
GO:0000904	cell morphogenesis involved in differentiation	1	187	1.35787	0.00132828	0.0256349	BP
GO:0016192	vesicle-mediated transport	0	352	1.35262	1.03947e-05	0.000335112	BP
GO:0071705	nitrogen compound transport	3	562	1.35097	2.33754e-08	1.13361e-06	BP
GO:0033036	macromolecule localization	4	740	1.35033	1.05998e-10	7.07566e-09	BP
GO:0006753	nucleoside phosphate metabolic process	1	180	1.3489	0.00185878	0.0339124	BP
GO:1901361	organic cyclic compound catabolic process	0	191	1.34517	0.00154206	0.0290686	BP
GO:0019439	aromatic compound catabolic process	0	173	1.34429	0.0025552	0.0442019	BP
GO:0009117	nucleotide metabolic process	0	171	1.34362	0.00285304	0.0489068	BP
GO:0034641	cellular nitrogen compound metabolic process	6	2980	1.33943	6.26867e-43	3.55684e-40	BP
GO:0048518	positive regulation of biological process	1	1025	1.33898	8.02755e-14	6.32616e-12	BP
GO:0009314	response to radiation	3	1472	1.33897	9.6067e-20	1.2113e-17	BP
GO:0009416	response to light stimulus	2	1400	1.33883	8.72632e-19	9.90263e-17	BP
GO:0055086	nucleobase-containing small molecule metabolic process	2	236	1.33235	0.000640932	0.0143175	BP
GO:0009893	positive regulation of metabolic process	5	713	1.33105	1.59255e-09	9.22055e-08	BP
GO:0006725	cellular aromatic compound metabolic process	6	2977	1.33042	3.90076e-41	1.70253e-38	BP
GO:0044283	small molecule biosynthetic process	3	605	1.32986	3.2042e-08	1.50253e-06	BP
GO:1901360	organic cyclic compound metabolic process	6	3083	1.32818	1.97035e-42	1.01634e-39	BP
GO:0051246	regulation of protein metabolic process	1	268	1.32789	0.000301907	0.00722794	BP
GO:0044248	cellular catabolic process	2	680	1.32464	6.72255e-09	3.49943e-07	BP
GO:0019953	sexual reproduction	3	300	1.3244	0.000142506	0.00362592	BP
GO:0044255	cellular lipid metabolic process	2	699	1.32013	5.9255e-09	3.14218e-07	BP
GO:0009890	negative regulation of biosynthetic process	1	247	1.32013	0.000644883	0.0143493	BP
GO:0010604	positive regulation of macromolecule metabolic process	3	605	1.31748	8.83584e-08	3.82706e-06	BP
GO:0043412	macromolecule modification	2	2437	1.31619	1.68248e-30	3.40943e-28	BP
GO:0007275	multicellular organism development	3	2935	1.31444	1.68371e-37	5.0281e-35	BP
GO:0031327	negative regulation of cellular biosynthetic process	0	234	1.31052	0.00122029	0.0240414	BP
GO:0032787	monocarboxylic acid metabolic process	0	435	1.31047	9.75849e-06	0.000316398	BP
GO:0071702	organic substance transport	2	731	1.30784	7.49869e-09	3.83311e-07	BP
GO:0032501	multicellular organismal process	4	3124	1.30344	3.24451e-38	1.02274e-35	BP
GO:0018130	heterocycle biosynthetic process	3	719	1.30186	1.95326e-08	9.55412e-07	BP
GO:0046394	carboxylic acid biosynthetic process	1	383	1.30083	5.28092e-05	0.00151333	BP
GO:0009059	macromolecule biosynthetic process	2	1428	1.30063	5.01233e-16	4.66229e-14	BP
GO:0016053	organic acid biosynthetic process	2	402	1.30035	3.35054e-05	0.000990155	BP
GO:0043170	macromolecule metabolic process	4	5265	1.29961	3.10027e-75	2.93182e-72	BP
GO:0048731	system development	4	2471	1.2989	2.05632e-28	3.3336e-26	BP
GO:0006629	lipid metabolic process	3	906	1.29433	4.78292e-10	2.94982e-08	BP
GO:0045893	positive regulation of DNA-templated transcription	0	319	1.29431	0.000286953	0.00689902	BP
GO:1902680	positive regulation of RNA biosynthetic process	1	319	1.29431	0.000286953	0.00692838	BP
GO:1901605	alpha-amino acid metabolic process	0	252	1.29429	0.00141627	0.0270569	BP
GO:0010557	positive regulation of macromolecule biosynthetic process	2	335	1.29201	0.000227899	0.00557371	BP
GO:0006807	nitrogen compound metabolic process	7	5556	1.29193	2.1171e-78	2.40248e-75	BP
GO:0040008	regulation of growth	0	250	1.29031	0.00158897	0.0298537	BP
GO:0008610	lipid biosynthetic process	0	522	1.29017	3.90745e-06	0.000133559	BP
GO:0019222	regulation of metabolic process	5	3064	1.28914	1.19218e-34	3.07473e-32	BP
GO:0048522	positive regulation of cellular process	5	636	1.28901	3.75982e-07	1.51299e-05	BP
GO:0031328	positive regulation of cellular biosynthetic process	2	369	1.28862	0.000129889	0.00333479	BP
GO:0019752	carboxylic acid metabolic process	1	955	1.28829	3.24124e-10	2.06638e-08	BP
GO:0006520	amino acid metabolic process	1	370	1.28784	0.000132931	0.00339753	BP
GO:0044238	primary metabolic process	6	6112	1.28757	2.56618e-89	3.64013e-86	BP
GO:0006091	generation of precursor metabolites and energy	1	239	1.28717	0.00225596	0.0397526	BP
GO:0060255	regulation of macromolecule metabolic process	4	2618	1.28687	1.6928e-28	2.82499e-26	BP
GO:0065008	regulation of biological quality	0	409	1.28547	6.32175e-05	0.00175831	BP
GO:0048468	cell development	2	274	1.28505	0.00112827	0.0226212	BP
GO:0010468	regulation of gene expression	3	2336	1.28504	8.12474e-25	1.21315e-22	BP
GO:0051173	positive regulation of nitrogen compound metabolic process	4	537	1.28355	4.72558e-06	0.000159601	BP
GO:2000241	regulation of reproductive process	1	418	1.28312	5.78728e-05	0.00163368	BP
GO:0044271	cellular nitrogen compound biosynthetic process	3	1144	1.28208	9.96517e-12	6.98054e-10	BP
GO:0048856	anatomical structure development	4	3505	1.28139	4.1487e-39	1.38469e-36	BP
GO:0031325	positive regulation of cellular metabolic process	4	477	1.2812	1.78275e-05	0.000552751	BP
GO:0000902	cell morphogenesis	2	340	1.2808	0.000346676	0.008196	BP
GO:0051171	regulation of nitrogen compound metabolic process	2	2232	1.28069	4.89641e-23	6.77615e-21	BP
GO:0009653	anatomical structure morphogenesis	3	1052	1.28051	8.98116e-11	6.06656e-09	BP
GO:0051179	localization	4	1781	1.27913	5.94573e-18	6.61491e-16	BP
GO:0009409	response to cold	0	396	1.27898	0.000115127	0.00298278	BP
GO:0036211	protein modification process	2	1929	1.27859	1.97661e-19	2.38624e-17	BP
GO:0019538	protein metabolic process	1	2813	1.27829	1.58526e-29	2.72569e-27	BP
GO:0009891	positive regulation of biosynthetic process	3	388	1.27464	0.000152185	0.00385491	BP
GO:0032502	developmental process	4	3724	1.27387	1.61203e-40	6.09776e-38	BP
GO:0043603	amide metabolic process	2	430	1.27354	7.5766e-05	0.00205692	BP
GO:0016049	cell growth	0	388	1.27266	0.000174736	0.00436764	BP
GO:0031323	regulation of cellular metabolic process	3	2226	1.27239	6.48799e-22	8.36656e-20	BP
GO:0080090	regulation of primary metabolic process	2	2288	1.27192	1.5846e-22	2.09093e-20	BP
GO:0071396	cellular response to lipid	0	505	1.27052	1.85631e-05	0.000572429	BP
GO:0051234	establishment of localization	3	1507	1.26835	2.72001e-14	2.26961e-12	BP
GO:0045935	positive regulation of nucleobase-containing compound metabolic process	3	401	1.2679	0.000172833	0.00435847	BP
GO:0006810	transport	2	1472	1.26571	1.04295e-13	7.99685e-12	BP
GO:0044237	cellular metabolic process	7	5547	1.26539	2.56005e-67	2.0751e-64	BP
GO:0009755	hormone-mediated signaling pathway	0	519	1.26494	2.13545e-05	0.000647942	BP
GO:0019219	regulation of nucleobase-containing compound metabolic process	2	1835	1.26402	5.27968e-17	5.44671e-15	BP
GO:0009628	response to abiotic stimulus	4	2843	1.26303	2.3364e-27	3.68243e-25	BP
GO:0051254	positive regulation of RNA metabolic process	2	376	1.2628	0.000367535	0.00865309	BP
GO:0006970	response to osmotic stress	1	632	1.26028	3.57532e-06	0.000123697	BP
GO:0009266	response to temperature stimulus	1	784	1.2593	2.09117e-07	8.72447e-06	BP
GO:0048583	regulation of response to stimulus	1	883	1.25891	3.36179e-08	1.5508e-06	BP
GO:0006518	peptide metabolic process	1	339	1.2568	0.000827014	0.0174441	BP
GO:1901564	organonitrogen compound metabolic process	2	3794	1.25579	3.1628e-37	8.54559e-35	BP
GO:1901701	cellular response to oxygen-containing compound	0	750	1.25544	5.66681e-07	2.20229e-05	BP
GO:1901566	organonitrogen compound biosynthetic process	1	1069	1.25479	1.71324e-09	9.81911e-08	BP
GO:0040007	growth	1	839	1.25213	1.50824e-07	6.43441e-06	BP
GO:0071704	organic substance metabolic process	5	7186	1.25204	5.61758e-97	1.06247e-93	BP
GO:0051252	regulation of RNA metabolic process	1	1617	1.2514	7.02912e-14	5.61736e-12	BP
GO:0032870	cellular response to hormone stimulus	1	669	1.25113	3.25262e-06	0.000114629	BP
GO:0043604	amide biosynthetic process	1	359	1.24955	0.000804588	0.0171625	BP
GO:0071495	cellular response to endogenous stimulus	2	688	1.24895	3.04396e-06	0.000107946	BP
GO:1901576	organic substance biosynthetic process	3	2666	1.24618	7.19065e-23	9.71422e-21	BP
GO:0044249	cellular biosynthetic process	3	1966	1.24473	2.82072e-16	2.71267e-14	BP
GO:0009651	response to salt stress	0	420	1.24393	0.000380469	0.00892058	BP
GO:0009058	biosynthetic process	4	2874	1.24348	1.59611e-24	2.32214e-22	BP
GO:0008152	metabolic process	6	7610	1.24196	6.70398e-102	1.90192e-98	BP
GO:0009889	regulation of biosynthetic process	2	1806	1.2408	1.46822e-14	1.24338e-12	BP
GO:0070887	cellular response to chemical stimulus	2	1255	1.24073	3.62137e-10	2.28307e-08	BP
GO:1901362	organic cyclic compound biosynthetic process	3	956	1.23885	7.39237e-08	3.2515e-06	BP
GO:0010556	regulation of macromolecule biosynthetic process	3	1576	1.23879	1.61049e-12	1.18674e-10	BP
GO:0043043	peptide biosynthetic process	0	315	1.23754	0.00265748	0.0458314	BP
GO:0031326	regulation of cellular biosynthetic process	1	1705	1.23593	2.73858e-13	2.04457e-11	BP
GO:0009056	catabolic process	3	1329	1.23504	2.24342e-10	1.44649e-08	BP
GO:0044281	small molecule metabolic process	3	1817	1.23426	5.11152e-14	4.2033e-12	BP
GO:0009987	cellular process	4	8940	1.2327	1.67631e-138	9.51139e-135	BP
GO:0019438	aromatic compound biosynthetic process	3	854	1.23259	7.29415e-07	2.75914e-05	BP
GO:0006793	phosphorus metabolic process	3	1097	1.23203	1.57673e-08	7.77944e-07	BP
GO:0006796	phosphate-containing compound metabolic process	2	1068	1.23097	3.08507e-08	1.45872e-06	BP
GO:0048869	cellular developmental process	3	883	1.22896	6.94592e-07	2.64504e-05	BP
GO:2001141	regulation of RNA biosynthetic process	2	1433	1.22816	1.13535e-10	7.49066e-09	BP
GO:0006355	regulation of DNA-templated transcription	1	1428	1.22787	1.3484e-10	8.79403e-09	BP
GO:0050789	regulation of biological process	6	4789	1.22282	7.11742e-41	2.88459e-38	BP
GO:0048589	developmental growth	0	655	1.22169	3.73321e-05	0.00109752	BP
GO:1901575	organic substance catabolic process	2	1124	1.22068	4.38132e-08	2.00481e-06	BP
GO:0050794	regulation of cellular process	2	3574	1.22038	3.12665e-27	4.79477e-25	BP
GO:0099402	plant organ development	1	1295	1.21959	3.55266e-09	1.95707e-07	BP
GO:0071310	cellular response to organic substance	1	954	1.21827	6.72297e-07	2.57744e-05	BP
GO:0009888	tissue development	3	1177	1.21794	2.79557e-08	1.33295e-06	BP
GO:0065007	biological regulation	7	5006	1.21587	1.93753e-41	9.16127e-39	BP
GO:0051716	cellular response to stimulus	4	2226	1.215	3.29792e-15	2.87883e-13	BP
GO:0043436	oxoacid metabolic process	2	1184	1.21326	4.41558e-08	2.00432e-06	BP
GO:0030154	cell differentiation	2	768	1.2087	1.99504e-05	0.000611884	BP
GO:0006082	organic acid metabolic process	2	1244	1.20441	6.07201e-08	2.69161e-06	BP
GO:0070647	protein modification by small protein conjugation or removal	0	488	1.2019	0.00108208	0.021772	BP
GO:1905392	plant organ morphogenesis	0	540	1.19446	0.000860441	0.0179491	BP
GO:0080134	regulation of response to stress	0	574	1.18735	0.000923211	0.0189108	BP
GO:0055085	transmembrane transport	0	518	1.18308	0.00211013	0.0376506	BP
GO:1901565	organonitrogen compound catabolic process	1	674	1.18275	0.000392508	0.00916498	BP
GO:1901135	carbohydrate derivative metabolic process	4	561	1.17197	0.00242464	0.0423305	BP
GO:0050896	response to stimulus	5	5406	1.16626	2.45386e-30	4.64107e-28	BP
GO:1901700	response to oxygen-containing compound	1	1900	1.16443	1.36102e-08	6.834e-07	BP
GO:0016310	phosphorylation	0	611	1.16438	0.00219065	0.038843	BP
GO:0006950	response to stress	4	3164	1.15672	1.29575e-13	9.80281e-12	BP
GO:1902074	response to salt	1	807	1.15525	0.000750366	0.0162503	BP
GO:0009719	response to endogenous stimulus	3	1509	1.15424	2.62439e-06	9.42454e-05	BP
GO:0009725	response to hormone	2	1491	1.15346	3.28356e-06	0.000115006	BP
GO:0009415	response to water	0	743	1.14791	0.00200115	0.036161	BP
GO:0042221	response to chemical	3	2894	1.14681	4.00472e-11	2.73769e-09	BP
GO:0007165	signal transduction	1	1212	1.14449	8.51985e-05	0.00229107	BP
GO:0007154	cell communication	2	1372	1.14421	2.63944e-05	0.00078822	BP
GO:0001101	response to acid chemical	1	758	1.1434	0.00241515	0.0422949	BP
GO:0010033	response to organic substance	2	2478	1.14283	4.84405e-09	2.6428e-07	BP
GO:0023052	signaling	2	1239	1.13438	0.000206596	0.00511889	BP
GO:0033993	response to lipid	1	1478	1.1293	7.38363e-05	0.00201417	BP
GO:0010035	response to inorganic substance	1	1199	1.12215	0.000797818	0.0170823	BP
GO:0009605	response to external stimulus	0	1674	1.10193	0.000634129	0.0142215	BP
GO:0008094	ATP-dependent activity, acting on DNA	0	99	1.57934	0.000675488	0.0479303	MF
GO:0003682	chromatin binding	0	146	1.56064	5.83193e-05	0.00679837	MF
GO:0008017	microtubule binding	0	126	1.50755	0.000517345	0.0392701	MF
GO:0015631	tubulin binding	1	133	1.50575	0.000371602	0.0288787	MF
GO:0042803	protein homodimerization activity	0	165	1.49765	9.64927e-05	0.00874867	MF
GO:0140097	catalytic activity, acting on DNA	1	177	1.49689	4.60238e-05	0.00556376	MF
GO:0042802	identical protein binding	1	293	1.48674	2.36214e-07	5.14001e-05	MF
GO:0016853	isomerase activity	0	175	1.46818	0.000110501	0.00949149	MF
GO:0044877	protein-containing complex binding	1	285	1.41545	6.45825e-06	0.0010038	MF
GO:0008092	cytoskeletal protein binding	2	213	1.40167	0.000152356	0.0127511	MF
GO:0140657	ATP-dependent activity	1	491	1.38598	1.75014e-08	4.76037e-06	MF
GO:0140640	catalytic activity, acting on a nucleic acid	2	493	1.35884	1.06732e-07	2.48838e-05	MF
GO:0008270	zinc ion binding	0	394	1.33604	6.87921e-06	0.00102062	MF
GO:0005515	protein binding	3	3644	1.33128	6.1924e-53	1.0106e-49	MF
GO:0003723	RNA binding	1	1139	1.32076	4.1414e-14	1.93107e-11	MF
GO:0140098	catalytic activity, acting on RNA	4	326	1.30759	0.000152502	0.0124441	MF
GO:0003729	mRNA binding	0	714	1.30289	2.01469e-08	5.05842e-06	MF
GO:0016817	hydrolase activity, acting on acid anhydrides	3	390	1.29332	6.33904e-05	0.00689688	MF
GO:0016462	pyrophosphatase activity	1	381	1.29196	8.11304e-05	0.0082753	MF
GO:0016818	hydrolase activity, acting on acid anhydrides, in phosphorus-containing anhydrides	2	386	1.29021	7.86699e-05	0.00828318	MF
GO:0017111	ribonucleoside triphosphate phosphatase activity	0	336	1.28178	0.000321728	0.0256127	MF
GO:0003676	nucleic acid binding	2	2298	1.27177	1.22185e-22	9.97031e-20	MF
GO:0003677	DNA binding	3	1111	1.26804	1.30742e-10	4.26741e-08	MF
GO:0003690	double-stranded DNA binding	2	687	1.26458	8.68227e-07	0.000157439	MF
GO:1990837	sequence-specific double-stranded DNA binding	1	613	1.25814	5.67669e-06	0.000926435	MF
GO:0043565	sequence-specific DNA binding	2	759	1.2516	6.71594e-07	0.000137005	MF
GO:0000976	transcription cis-regulatory region binding	0	596	1.24756	1.59889e-05	0.00208751	MF
GO:0001067	transcription regulatory region nucleic acid binding	1	596	1.24756	1.59889e-05	0.00217449	MF
GO:0140096	catalytic activity, acting on a protein	0	1492	1.23889	7.52808e-12	3.07146e-09	MF
GO:0005488	binding	2	6130	1.23503	3.16417e-65	1.03279e-61	MF
GO:0016772	transferase activity, transferring phosphorus-containing groups	1	865	1.22495	1.25891e-06	0.000216267	MF
GO:0016773	phosphotransferase activity, alcohol group as acceptor	0	678	1.20483	9.15945e-05	0.00879308	MF
GO:1901363	heterocyclic compound binding	3	3006	1.2048	1.15518e-19	7.541e-17	MF
GO:0097159	organic cyclic compound binding	3	3024	1.20263	1.83094e-19	9.96033e-17	MF
GO:0016301	kinase activity	0	730	1.20096	5.88146e-05	0.00661969	MF
GO:0016740	transferase activity	2	1934	1.18943	7.95931e-11	2.88658e-08	MF
GO:0003824	catalytic activity	3	4644	1.17272	7.51017e-26	8.17106e-23	MF
GO:0140110	transcription regulator activity	1	999	1.17066	3.91492e-05	0.00491474	MF
GO:0003700	DNA-binding transcription factor activity	0	913	1.16874	0.000108401	0.00956269	MF
GO:0016787	hydrolase activity	4	1530	1.16145	7.93789e-07	0.000152407	MF
GO:0009528	plastid inner membrane	1	63	1.81732	0.000622414	0.00776836	CC
GO:0009706	chloroplast inner membrane	0	59	1.8006	0.00118183	0.0142107	CC
GO:0031969	chloroplast membrane	1	112	1.72152	2.96964e-05	0.000464772	CC
GO:0000228	nuclear chromosome	0	93	1.67383	0.000265971	0.00349663	CC
GO:0000138	Golgi trans cisterna	0	69	1.67011	0.00189217	0.021694	CC
GO:0080008	Cul4-RING E3 ubiquitin ligase complex	0	103	1.6557	0.000185245	0.00253683	CC
GO:0016604	nuclear body	0	80	1.61984	0.00148746	0.0176704	CC
GO:0005795	Golgi stack	2	150	1.59529	1.88866e-05	0.000300359	CC
GO:0031985	Golgi cisterna	1	143	1.59327	3.38813e-05	0.000521984	CC
GO:0042170	plastid membrane	2	366	1.5729	6.45899e-11	1.87311e-09	CC
GO:0009570	chloroplast stroma	0	548	1.56577	1.83202e-15	8.21077e-14	CC
GO:0005635	nuclear envelope	0	89	1.56179	0.00175674	0.0203782	CC
GO:0009532	plastid stroma	1	558	1.56046	1.64304e-15	7.71447e-14	CC
GO:0031976	plastid thylakoid	2	335	1.55726	1.01099e-09	2.62325e-08	CC
GO:0009941	chloroplast envelope	2	451	1.5569	1.08285e-12	3.68168e-11	CC
GO:0009579	thylakoid	3	405	1.55629	1.72695e-11	5.32117e-10	CC
GO:0009534	chloroplast thylakoid	1	330	1.55461	1.60606e-09	3.86238e-08	CC
GO:0009526	plastid envelope	3	633	1.54278	8.86094e-17	4.59836e-15	CC
GO:0098791	Golgi apparatus subcompartment	3	271	1.53819	9.18957e-08	1.77665e-06	CC
GO:0005802	trans-Golgi network	0	213	1.53607	2.43475e-06	4.00111e-05	CC
GO:0005768	endosome	0	301	1.53102	2.24805e-08	4.92574e-07	CC
GO:0030880	RNA polymerase complex	1	93	1.52999	0.00234408	0.0262644	CC
GO:0042651	thylakoid membrane	2	277	1.52697	1.06334e-07	2.01626e-06	CC
GO:0055035	plastid thylakoid membrane	1	256	1.52283	3.72655e-07	6.68069e-06	CC
GO:0009535	chloroplast thylakoid membrane	0	250	1.52152	5.4948e-07	9.50505e-06	CC
GO:0034357	photosynthetic membrane	3	279	1.51813	1.25513e-07	2.33502e-06	CC
GO:0005694	chromosome	1	290	1.51533	8.80723e-08	1.73679e-06	CC
GO:0000428	DNA-directed RNA polymerase complex	0	87	1.50167	0.00466489	0.0489318	CC
GO:0061695	transferase complex, transferring phosphorus-containing groups	2	164	1.49502	9.40382e-05	0.00132459	CC
GO:0031968	organelle outer membrane	1	332	1.49385	2.70624e-08	5.67734e-07	CC
GO:0019867	outer membrane	2	332	1.49385	2.70624e-08	5.80076e-07	CC
GO:0031461	cullin-RING ubiquitin ligase complex	1	167	1.47759	0.000141035	0.0019586	CC
GO:0012506	vesicle membrane	1	106	1.46851	0.00259606	0.0287609	CC
GO:0030659	cytoplasmic vesicle membrane	0	103	1.46551	0.00348227	0.037731	CC
GO:0005730	nucleolus	0	348	1.4627	5.51951e-08	1.11066e-06	CC
GO:0031981	nuclear lumen	1	650	1.46235	7.48309e-14	2.95133e-12	CC
GO:0031967	organelle envelope	4	874	1.46068	2.94239e-18	1.70658e-16	CC
GO:0031975	envelope	5	874	1.46068	2.94239e-18	1.81325e-16	CC
GO:0140513	nuclear protein-containing complex	0	585	1.45441	2.78167e-12	8.84751e-11	CC
GO:0031984	organelle subcompartment	4	433	1.44961	2.85643e-09	6.7058e-08	CC
GO:0098588	bounding membrane of organelle	2	627	1.4367	1.93235e-12	6.35099e-11	CC
GO:1990234	transferase complex	3	491	1.4281	1.0973e-09	2.70484e-08	CC
GO:0140535	intracellular protein-containing complex	3	491	1.4281	1.0973e-09	2.77419e-08	CC
GO:0070013	intracellular organelle lumen	2	746	1.42036	7.57676e-14	2.87334e-12	CC
GO:0043233	organelle lumen	3	746	1.42036	7.57676e-14	2.6681e-12	CC
GO:0031974	membrane-enclosed lumen	4	746	1.42036	7.57676e-14	2.76692e-12	CC
GO:0015630	microtubule cytoskeleton	1	187	1.41648	0.00026126	0.00348111	CC
GO:0005654	nucleoplasm	1	273	1.41596	1.07701e-05	0.000174088	CC
GO:0032993	protein-DNA complex	1	186	1.414	0.000306356	0.00397457	CC
GO:0097708	intracellular vesicle	2	493	1.41053	3.53848e-09	8.11381e-08	CC
GO:0000785	chromatin	0	156	1.40988	0.00104431	0.0127122	CC
GO:0031410	cytoplasmic vesicle	1	491	1.40864	4.04953e-09	9.07464e-08	CC
GO:0031090	organelle membrane	3	972	1.40194	1.03076e-16	5.08166e-15	CC
GO:0005874	microtubule	0	126	1.38916	0.00451828	0.0479035	CC
GO:0043232	intracellular non-membrane-bounded organelle	2	1540	1.38232	1.07525e-24	8.83498e-23	CC
GO:0043228	non-membrane-bounded organelle	3	1540	1.38173	1.10301e-24	8.36594e-23	CC
GO:1902494	catalytic complex	4	910	1.37367	3.81472e-14	1.56722e-12	CC
GO:0000151	ubiquitin ligase complex	2	208	1.36876	0.000509168	0.0064364	CC
GO:0005856	cytoskeleton	2	239	1.36762	0.000193503	0.00261361	CC
GO:0032991	protein-containing complex	5	1971	1.35726	5.12808e-29	5.05628e-27	CC
GO:0019866	organelle inner membrane	2	194	1.33942	0.00169801	0.0199314	CC
GO:0042175	nuclear outer membrane-endoplasmic reticulum membrane network	0	166	1.33931	0.00351136	0.0376326	CC
GO:0000325	plant-type vacuole	0	496	1.32044	1.18509e-06	1.98051e-05	CC
GO:0005829	cytosol	0	1660	1.31761	2.97377e-20	2.09438e-18	CC
GO:0031982	vesicle	3	523	1.31738	6.76845e-07	1.15064e-05	CC
GO:0012505	endomembrane system	5	1470	1.30667	5.26941e-17	2.88647e-15	CC
GO:0099080	supramolecular complex	4	265	1.29775	0.000898621	0.0110755	CC
GO:0005794	Golgi apparatus	4	722	1.29615	2.90775e-08	5.97301e-07	CC
GO:0009536	plastid	4	3367	1.29572	3.07162e-40	3.78577e-38	CC
GO:0009507	chloroplast	3	3093	1.28974	3.84235e-35	4.20951e-33	CC
GO:0005783	endoplasmic reticulum	0	665	1.28709	2.21478e-07	4.04402e-06	CC
GO:0005773	vacuole	1	638	1.28687	3.98042e-07	7.00839e-06	CC
GO:1990904	ribonucleoprotein complex	0	391	1.25704	0.000330847	0.00423656	CC
GO:0009506	plasmodesma	0	528	1.24508	5.80639e-05	0.000880784	CC
GO:0005911	cell-cell junction	1	528	1.24508	5.80639e-05	0.000867439	CC
GO:0070161	anchoring junction	2	528	1.24508	5.80639e-05	0.000841926	CC
GO:0030054	cell junction	3	528	1.24508	5.80639e-05	0.000829724	CC
GO:0055044	symplast	1	528	1.24508	5.80639e-05	0.000854492	CC
GO:0098796	membrane protein complex	0	350	1.23043	0.00197055	0.0223329	CC
GO:0016020	membrane	4	2806	1.21631	8.74852e-20	5.75069e-18	CC
GO:0005886	plasma membrane	0	1671	1.19564	7.92996e-10	2.11323e-08	CC
GO:0071944	cell periphery	1	1956	1.19113	4.17426e-11	1.24722e-09	CC
GO:0005634	nucleus	2	5767	1.14914	4.87773e-28	4.37222e-26	CC
GO:0005737	cytoplasm	5	7993	1.13321	9.9412e-43	1.40029e-40	CC
GO:0043229	intracellular organelle	5	10549	1.11954	2.22555e-81	1.0972e-78	CC
GO:0043231	intracellular membrane-bounded organelle	5	10415	1.11931	4.99441e-77	1.23112e-74	CC
GO:0043226	organelle	6	10555	1.11731	5.02896e-79	1.65285e-76	CC
GO:0043227	membrane-bounded organelle	5	10422	1.11681	1.39823e-74	2.75732e-72	CC
GO:0005622	intracellular anatomical structure	6	11352	1.10835	7.49581e-99	7.39087e-96	CC
GO:0110165	cellular anatomical entity	7	12308	1.05728	1.56866e-68	2.57782e-66	CC

## Sheet: Table S7
Table S7. The results of gene ontology (GO) enrichment analysis for dispensable genes of Trapa.
GO_id	GO_term	Level	Count	Fold_enrichment	Pvalue	FDR	Type
GO:0080022	primary root development	0	21	2.3619	0.00239185	0.0428118	BP
GO:1990961	xenobiotic detoxification by transmembrane export across the plasma membrane	0	26	2.22244	0.00174911	0.0330814	BP
GO:0046618	xenobiotic export from cell	1	26	2.22244	0.00174911	0.0329715	BP
GO:0140115	export across plasma membrane	1	41	2.06154	0.00024157	0.00658974	BP
GO:0140352	export from cell	2	77	1.97061	2.33903e-06	0.000103685	BP
GO:0046890	regulation of lipid biosynthetic process	0	35	1.94269	0.00159909	0.0308613	BP
GO:0009965	leaf morphogenesis	0	45	1.94269	0.000387455	0.00981437	BP
GO:0051273	beta-glucan metabolic process	0	35	1.94269	0.00159909	0.0307567	BP
GO:0046903	secretion	0	39	1.93817	0.00120855	0.0249357	BP
GO:0009699	phenylpropanoid biosynthetic process	0	43	1.91436	0.000690523	0.0159269	BP
GO:0009787	regulation of abscisic acid-activated signaling pathway	0	61	1.8892	8.17026e-05	0.00254714	BP
GO:1905957	regulation of cellular response to alcohol	1	61	1.8892	8.17026e-05	0.00253323	BP
GO:1901419	regulation of response to alcohol	2	61	1.8892	8.17026e-05	0.00251946	BP
GO:0051510	regulation of unidimensional cell growth	0	39	1.87284	0.00206672	0.0384477	BP
GO:0010101	post-embryonic root morphogenesis	0	35	1.86984	0.0027511	0.0484774	BP
GO:0046777	protein autophosphorylation	0	75	1.86363	1.38603e-05	0.000514007	BP
GO:0048528	post-embryonic root development	1	61	1.849	0.000135408	0.00394002	BP
GO:0010119	regulation of stomatal movement	0	47	1.84288	0.000686136	0.0158904	BP
GO:0010051	xylem and phloem pattern formation	0	39	1.83168	0.00229993	0.0419607	BP
GO:0072522	purine-containing compound biosynthetic process	1	56	1.81318	0.000350064	0.00902848	BP
GO:0090697	post-embryonic plant organ morphogenesis	1	54	1.80306	0.000425414	0.010728	BP
GO:0098662	inorganic cation transmembrane transport	0	77	1.78854	3.392e-05	0.00113213	BP
GO:0098655	monoatomic cation transmembrane transport	0	75	1.7808	5.35764e-05	0.00174708	BP
GO:0071456	cellular response to hypoxia	0	99	1.77037	3.68477e-06	0.000159598	BP
GO:0006164	purine nucleotide biosynthetic process	0	53	1.76967	0.000799688	0.0175869	BP
GO:0071453	cellular response to oxygen levels	2	100	1.76608	4.03988e-06	0.000173654	BP
GO:0090696	post-embryonic plant organ development	2	78	1.76384	5.61812e-05	0.00180097	BP
GO:0009968	negative regulation of signal transduction	0	49	1.75985	0.00146264	0.0290175	BP
GO:0036294	cellular response to decreased oxygen levels	1	99	1.75568	5.35238e-06	0.000224959	BP
GO:0022604	regulation of cell morphogenesis	1	47	1.74673	0.0017607	0.0330802	BP
GO:0009698	phenylpropanoid metabolic process	1	49	1.74518	0.00153476	0.0301323	BP
GO:0048527	lateral root development	0	53	1.74244	0.00119878	0.0250068	BP
GO:0034220	monoatomic ion transmembrane transport	1	81	1.73963	4.58457e-05	0.00150363	BP
GO:0010383	cell wall polysaccharide metabolic process	0	75	1.73267	0.000123154	0.00362061	BP
GO:0009664	plant-type cell wall organization	0	76	1.72775	0.000102007	0.00307867	BP
GO:0010016	shoot system morphogenesis	1	101	1.72666	7.57324e-06	0.000304756	BP
GO:0010565	regulation of cellular ketone metabolic process	0	60	1.72104	0.000705072	0.0160666	BP
GO:0048581	negative regulation of post-embryonic development	0	55	1.70337	0.00120231	0.0249886	BP
GO:0010648	negative regulation of cell communication	1	49	1.70262	0.00236073	0.042523	BP
GO:0023057	negative regulation of signaling	1	49	1.70262	0.00236073	0.0423885	BP
GO:0048585	negative regulation of response to stimulus	1	102	1.69626	1.30719e-05	0.000487961	BP
GO:0090698	post-embryonic plant morphogenesis	2	88	1.69417	5.60216e-05	0.00180606	BP
GO:1901293	nucleoside phosphate biosynthetic process	2	67	1.68443	0.000451448	0.0112842	BP
GO:0010393	galacturonan metabolic process	1	68	1.67992	0.000491706	0.0121302	BP
GO:0009165	nucleotide biosynthetic process	1	66	1.67904	0.000561646	0.0135608	BP
GO:0051093	negative regulation of developmental process	1	77	1.67904	0.000185389	0.00525948	BP
GO:0046390	ribose phosphate biosynthetic process	1	54	1.6724	0.00216758	0.0396736	BP
GO:0009260	ribonucleotide biosynthetic process	0	52	1.67101	0.00247213	0.0439713	BP
GO:0048573	photoperiodism, flowering	0	50	1.6695	0.00284221	0.0497738	BP
GO:0045488	pectin metabolic process	0	67	1.66484	0.000638991	0.0150441	BP
GO:0072521	purine-containing compound metabolic process	2	93	1.66307	5.54969e-05	0.00179937	BP
GO:0042545	cell wall modification	0	69	1.65674	0.000581754	0.0139277	BP
GO:0006812	monoatomic cation transport	1	104	1.65237	2.58513e-05	0.000894393	BP
GO:0051094	positive regulation of developmental process	0	56	1.65062	0.00204658	0.0381984	BP
GO:0030001	metal ion transport	0	87	1.64527	0.000151376	0.00435993	BP
GO:0098660	inorganic ion transmembrane transport	1	90	1.64381	0.000110241	0.00330955	BP
GO:0044036	cell wall macromolecule metabolic process	1	85	1.63641	0.000179049	0.00510516	BP
GO:0051241	negative regulation of multicellular organismal process	1	59	1.62685	0.00209273	0.0388044	BP
GO:0009832	plant-type cell wall biogenesis	0	108	1.61959	3.22253e-05	0.00109489	BP
GO:0000226	microtubule cytoskeleton organization	0	68	1.61459	0.00109096	0.0230116	BP
GO:0045892	negative regulation of DNA-templated transcription	0	90	1.60942	0.000220481	0.00610248	BP
GO:1902679	negative regulation of RNA biosynthetic process	1	90	1.60942	0.000220481	0.0061324	BP
GO:0051301	cell division	1	202	1.60769	1.89119e-08	1.21939e-06	BP
GO:0048366	leaf development	1	211	1.60462	1.26149e-08	8.42081e-07	BP
GO:0009648	photoperiodism	1	75	1.60272	0.000841925	0.0183734	BP
GO:0070482	response to oxygen levels	3	133	1.60121	6.81562e-06	0.000276227	BP
GO:0000910	cytokinesis	0	76	1.60009	0.000701159	0.0160418	BP
GO:0023051	regulation of signaling	2	174	1.59927	3.05357e-07	1.61925e-05	BP
GO:0071555	cell wall organization	1	120	1.59773	2.23795e-05	0.000783833	BP
GO:0001666	response to hypoxia	1	128	1.59493	1.10422e-05	0.000426213	BP
GO:0009966	regulation of signal transduction	1	169	1.59446	4.86441e-07	2.50915e-05	BP
GO:0010646	regulation of cell communication	2	176	1.59366	2.82832e-07	1.55805e-05	BP
GO:0032504	multicellular organism reproduction	1	88	1.59366	0.000270772	0.00721297	BP
GO:2000026	regulation of multicellular organismal development	2	213	1.59151	1.6374e-08	1.08031e-06	BP
GO:0009743	response to carbohydrate	0	71	1.58873	0.00114571	0.023988	BP
GO:0071482	cellular response to light stimulus	0	68	1.58812	0.00155531	0.0302221	BP
GO:0009259	ribonucleotide metabolic process	1	65	1.58745	0.00212563	0.039286	BP
GO:0036293	response to decreased oxygen levels	2	131	1.58607	1.10134e-05	0.000428013	BP
GO:0071478	cellular response to radiation	1	70	1.58293	0.00140292	0.0281278	BP
GO:0006811	monoatomic ion transport	2	122	1.58005	2.82551e-05	0.000971634	BP
GO:0019693	ribose phosphate metabolic process	2	68	1.57949	0.00162385	0.0310226	BP
GO:0045229	external encapsulating structure organization	2	142	1.57635	6.76918e-06	0.000276319	BP
GO:0051253	negative regulation of RNA metabolic process	2	93	1.57104	0.000316997	0.00836578	BP
GO:0006163	purine nucleotide metabolic process	1	80	1.56841	0.000803221	0.0175964	BP
GO:0048609	multicellular organismal reproductive process	0	84	1.56773	0.000628823	0.0148664	BP
GO:0000902	cell morphogenesis	1	205	1.56736	7.12655e-08	4.34796e-06	BP
GO:0009733	response to auxin	0	153	1.56438	4.28806e-06	0.000182936	BP
GO:0071214	cellular response to abiotic stimulus	2	100	1.55982	0.000247686	0.00666052	BP
GO:0104004	cellular response to environmental stimulus	3	100	1.55982	0.000247686	0.00669223	BP
GO:0048831	regulation of shoot system development	1	74	1.55798	0.00153496	0.0300322	BP
GO:0022603	regulation of anatomical structure morphogenesis	2	78	1.55778	0.00120266	0.0249047	BP
GO:0009909	regulation of flower development	0	67	1.55626	0.00267673	0.0474618	BP
GO:0007017	microtubule-based process	1	84	1.55415	0.000847923	0.0184334	BP
GO:0009555	pollen development	0	140	1.55415	1.43125e-05	0.000523929	BP
GO:0048580	regulation of post-embryonic development	1	176	1.55095	1.07464e-06	5.21154e-05	BP
GO:0051239	regulation of multicellular organismal process	3	285	1.5497	5.44732e-10	3.91242e-08	BP
GO:0048638	regulation of developmental growth	1	116	1.54447	0.00010194	0.00309309	BP
GO:0005976	polysaccharide metabolic process	2	183	1.54266	8.54663e-07	4.18048e-05	BP
GO:0071215	cellular response to abscisic acid stimulus	0	79	1.54173	0.00135718	0.0275023	BP
GO:0097306	cellular response to alcohol	1	79	1.54173	0.00135718	0.0274045	BP
GO:0062012	regulation of small molecule metabolic process	1	75	1.54108	0.00173986	0.0330166	BP
GO:0016049	cell growth	1	231	1.53781	4.03417e-08	2.57189e-06	BP
GO:0048827	phyllome development	2	309	1.53742	1.89523e-10	1.47309e-08	BP
GO:0040008	regulation of growth	2	146	1.52939	1.87317e-05	0.000676966	BP
GO:0045934	negative regulation of nucleobase-containing compound metabolic process	3	103	1.52852	0.00033963	0.00883973	BP
GO:0003002	regionalization	1	92	1.52403	0.0007492	0.0166704	BP
GO:0090567	reproductive shoot system development	2	205	1.51846	5.62354e-07	2.84893e-05	BP
GO:0009826	unidimensional cell growth	0	146	1.51823	2.52266e-05	0.000878132	BP
GO:0009117	nucleotide metabolic process	2	95	1.51501	0.000729667	0.0164291	BP
GO:0048584	positive regulation of response to stimulus	0	102	1.50844	0.000555895	0.0134793	BP
GO:0048438	floral whorl development	0	78	1.50844	0.00231513	0.0421028	BP
GO:0060560	developmental growth involved in morphogenesis	1	182	1.50747	3.29655e-06	0.000143882	BP
GO:0010073	meristem maintenance	0	98	1.50663	0.000708594	0.0160822	BP
GO:0048507	meristem development	1	197	1.50619	1.2483e-06	5.952e-05	BP
GO:0009908	flower development	1	191	1.50612	1.78099e-06	8.21572e-05	BP
GO:0006753	nucleoside phosphate metabolic process	3	99	1.50576	0.000604586	0.0144135	BP
GO:0009755	hormone-mediated signaling pathway	0	304	1.50379	1.7095e-09	1.18289e-07	BP
GO:0031327	negative regulation of cellular biosynthetic process	2	132	1.50042	9.9379e-05	0.00303159	BP
GO:0032101	regulation of response to external stimulus	0	86	1.50023	0.00149515	0.0294566	BP
GO:0090693	plant organ senescence	1	115	1.49848	0.000302949	0.0080324	BP
GO:0009890	negative regulation of biosynthetic process	3	138	1.49696	7.13314e-05	0.00226109	BP
GO:0031667	response to nutrient levels	0	98	1.49587	0.000928828	0.0197385	BP
GO:0000271	polysaccharide biosynthetic process	0	91	1.49587	0.00125456	0.0256981	BP
GO:0071669	plant-type cell wall organization or biogenesis	1	200	1.49438	1.60217e-06	7.51299e-05	BP
GO:0007010	cytoskeleton organization	1	110	1.49248	0.000465689	0.0115891	BP
GO:0010038	response to metal ion	0	82	1.49132	0.00242206	0.0432163	BP
GO:0010150	leaf senescence	0	97	1.49126	0.000902655	0.0192544	BP
GO:0007389	pattern specification process	2	114	1.48999	0.000372406	0.00951817	BP
GO:0000904	cell morphogenesis involved in differentiation	0	101	1.4885	0.000725973	0.016411	BP
GO:0051172	negative regulation of nitrogen compound metabolic process	4	142	1.48385	7.57935e-05	0.00237598	BP
GO:0009723	response to ethylene	0	89	1.48007	0.00186675	0.0349569	BP
GO:0048523	negative regulation of cellular process	2	261	1.47747	9.26675e-08	5.42057e-06	BP
GO:0010558	negative regulation of macromolecule biosynthetic process	2	114	1.47644	0.000491775	0.0120794	BP
GO:0048437	floral organ development	0	98	1.4748	0.00125305	0.0257601	BP
GO:0006468	protein phosphorylation	1	368	1.46991	2.7725e-10	2.06989e-08	BP
GO:0048367	shoot system development	3	543	1.46326	1.62597e-14	3.07525e-12	BP
GO:1901701	cellular response to oxygen-containing compound	2	430	1.46088	1.56338e-11	1.40803e-09	BP
GO:0016051	carbohydrate biosynthetic process	1	126	1.45939	0.000331138	0.00865842	BP
GO:0031324	negative regulation of cellular metabolic process	4	157	1.45871	6.28908e-05	0.00200473	BP
GO:0016310	phosphorylation	2	377	1.45816	3.27418e-10	2.41269e-08	BP
GO:0032870	cellular response to hormone stimulus	1	384	1.45753	2.42055e-10	1.85598e-08	BP
GO:0050793	regulation of developmental process	2	541	1.45604	3.94901e-14	6.05586e-12	BP
GO:0071495	cellular response to endogenous stimulus	2	395	1.45534	1.46732e-10	1.18937e-08	BP
GO:0070887	cellular response to chemical stimulus	3	725	1.45474	8.14876e-19	1.9265e-16	BP
GO:0071310	cellular response to organic substance	2	558	1.44624	3.58286e-14	5.64699e-12	BP
GO:0071396	cellular response to lipid	1	283	1.44506	1.24985e-07	7.09166e-06	BP
GO:0055086	nucleobase-containing small molecule metabolic process	4	126	1.44374	0.00053574	0.0130463	BP
GO:0010817	regulation of hormone levels	0	105	1.44296	0.00159961	0.0306627	BP
GO:0042546	cell wall biogenesis	1	148	1.42785	0.000249623	0.00668094	BP
GO:0048468	cell development	1	150	1.42781	0.00022329	0.00615023	BP
GO:0009991	response to extracellular stimulus	1	114	1.42464	0.0013945	0.0280582	BP
GO:0048583	regulation of response to stimulus	2	491	1.42078	1.54499e-11	1.41391e-09	BP
GO:0006970	response to osmotic stress	1	351	1.42059	1.67798e-08	1.09435e-06	BP
GO:0048519	negative regulation of biological process	3	526	1.41924	2.81548e-12	2.90455e-10	BP
GO:0006796	phosphate-containing compound metabolic process	3	605	1.41528	7.30522e-14	1.03624e-11	BP
GO:0090407	organophosphate biosynthetic process	3	118	1.41267	0.00142388	0.0283477	BP
GO:0009651	response to salt stress	0	235	1.41262	6.4046e-06	0.000265253	BP
GO:0016192	vesicle-mediated transport	0	181	1.41164	7.18086e-05	0.00226357	BP
GO:0005975	carbohydrate metabolic process	3	338	1.41073	5.15041e-08	3.24705e-06	BP
GO:0006793	phosphorus metabolic process	4	617	1.4064	1.12193e-13	1.48042e-11	BP
GO:0009891	positive regulation of biosynthetic process	3	210	1.40019	3.01885e-05	0.00103187	BP
GO:0010228	vegetative to reproductive phase transition of meristem	1	128	1.39913	0.00126401	0.0257986	BP
GO:0048229	gametophyte development	1	175	1.39801	0.000155514	0.0044565	BP
GO:0006979	response to oxidative stress	0	243	1.3978	8.07134e-06	0.000322513	BP
GO:0040007	growth	3	461	1.39637	4.59338e-10	3.34139e-08	BP
GO:2000241	regulation of reproductive process	1	224	1.39556	2.10064e-05	0.000740313	BP
GO:0009793	embryo development ending in seed dormancy	0	237	1.3952	1.13962e-05	0.000433974	BP
GO:0009451	RNA modification	0	125	1.39488	0.00166565	0.0317144	BP
GO:1905392	plant organ morphogenesis	1	309	1.38723	7.29419e-07	3.59889e-05	BP
GO:0010605	negative regulation of macromolecule metabolic process	3	241	1.38629	1.4056e-05	0.000517881	BP
GO:0009653	anatomical structure morphogenesis	2	561	1.38593	1.22679e-11	1.16013e-09	BP
GO:0048518	positive regulation of biological process	1	520	1.37868	1.4883e-10	1.18938e-08	BP
GO:0071554	cell wall organization or biogenesis	2	325	1.378	5.73325e-07	2.85355e-05	BP
GO:0030154	cell differentiation	2	431	1.37673	7.68075e-09	5.18816e-07	BP
GO:0099402	plant organ development	2	720	1.37622	2.84731e-14	4.6159e-12	BP
GO:0009791	post-embryonic development	3	759	1.37512	5.76557e-15	1.12806e-12	BP
GO:0009892	negative regulation of metabolic process	4	340	1.36959	5.11186e-07	2.61303e-05	BP
GO:0007165	signal transduction	1	714	1.36842	9.63816e-14	1.30207e-11	BP
GO:0009790	embryo development	1	251	1.36831	1.89482e-05	0.000680455	BP
GO:0048869	cellular developmental process	2	484	1.3672	1.79855e-09	1.22951e-07	BP
GO:0023052	signaling	2	734	1.36394	6.86672e-14	1.02531e-11	BP
GO:0007049	cell cycle	2	239	1.36195	3.73829e-05	0.0012332	BP
GO:0031328	positive regulation of cellular biosynthetic process	2	192	1.36085	0.000243538	0.00661166	BP
GO:0003006	developmental process involved in reproduction	2	741	1.3598	9.25306e-14	1.28053e-11	BP
GO:0009266	response to temperature stimulus	1	416	1.35618	5.68723e-08	3.54608e-06	BP
GO:0010557	positive regulation of macromolecule biosynthetic process	2	173	1.35419	0.000625429	0.014848	BP
GO:1901700	response to oxygen-containing compound	1	1088	1.35332	5.94228e-20	1.68582e-17	BP
GO:0007154	cell communication	2	798	1.35073	2.72039e-14	4.67743e-12	BP
GO:0048608	reproductive structure development	2	652	1.34944	1.05357e-11	1.01321e-09	BP
GO:0061458	reproductive system development	3	652	1.34813	1.26978e-11	1.1811e-09	BP
GO:0051641	cellular localization	2	404	1.34685	1.65699e-07	9.30867e-06	BP
GO:0019637	organophosphate metabolic process	4	177	1.34366	0.000745068	0.0166438	BP
GO:0048522	positive regulation of cellular process	5	326	1.341	4.43146e-06	0.000187642	BP
GO:0048364	root development	1	400	1.34084	2.9984e-07	1.62028e-05	BP
GO:0048589	developmental growth	2	354	1.34009	1.71094e-06	7.95728e-05	BP
GO:0032787	monocarboxylic acid metabolic process	0	219	1.33904	0.000199157	0.00562198	BP
GO:0022622	root system development	2	405	1.3387	3.0096e-07	1.61099e-05	BP
GO:0051179	localization	5	917	1.33669	1.66403e-15	3.49693e-13	BP
GO:0042592	homeostatic process	1	191	1.33604	0.000524616	0.0128305	BP
GO:0042221	response to chemical	3	1658	1.33349	1.86547e-29	1.32309e-26	BP
GO:0065008	regulation of biological quality	1	209	1.33321	0.000342428	0.00887187	BP
GO:0010033	response to organic substance	1	1423	1.33197	1.77089e-24	7.72927e-22	BP
GO:0048731	system development	3	1247	1.3304	6.55617e-21	2.32498e-18	BP
GO:0009889	regulation of biosynthetic process	1	954	1.33028	9.8077e-16	2.14034e-13	BP
GO:0006810	transport	3	762	1.32982	1.63357e-12	1.78248e-10	BP
GO:0051234	establishment of localization	4	778	1.32898	9.62032e-13	1.07031e-10	BP
GO:0051716	cellular response to stimulus	2	1199	1.32826	7.62109e-20	1.96555e-17	BP
GO:0045893	positive regulation of DNA-templated transcription	0	161	1.32582	0.00214746	0.0394326	BP
GO:1902680	positive regulation of RNA biosynthetic process	1	161	1.32582	0.00214746	0.0395607	BP
GO:0055085	transmembrane transport	2	286	1.32575	3.27459e-05	0.00110595	BP
GO:0009719	response to endogenous stimulus	2	853	1.32425	1.30021e-13	1.67668e-11	BP
GO:0009414	response to water deprivation	0	387	1.3232	1.41714e-06	6.70073e-05	BP
GO:0007275	multicellular organism development	4	1455	1.32253	5.45465e-24	2.21069e-21	BP
GO:0009617	response to bacterium	1	434	1.32208	3.10107e-07	1.62921e-05	BP
GO:0009725	response to hormone	1	842	1.32206	2.30457e-13	2.7242e-11	BP
GO:0032501	multicellular organismal process	5	1556	1.31766	2.19343e-25	1.03713e-22	BP
GO:0009409	response to cold	0	201	1.31757	0.000758709	0.0168161	BP
GO:0010035	response to inorganic substance	1	693	1.31637	9.1058e-11	7.48787e-09	BP
GO:0045935	positive regulation of nucleobase-containing compound metabolic process	3	205	1.31555	0.000732333	0.0164239	BP
GO:0042742	defense response to bacterium	0	340	1.31505	1.09819e-05	0.000429731	BP
GO:0010154	fruit development	2	393	1.31428	2.09636e-06	9.44029e-05	BP
GO:0032502	developmental process	5	1893	1.31425	1.06763e-31	8.6539e-29	BP
GO:1902074	response to salt	2	452	1.31326	3.41031e-07	1.77524e-05	BP
GO:0048878	chemical homeostasis	0	168	1.31265	0.0023497	0.0424592	BP
GO:0031326	regulation of cellular biosynthetic process	3	892	1.31234	1.68634e-13	2.03581e-11	BP
GO:0009893	positive regulation of metabolic process	5	346	1.31097	1.13755e-05	0.000436112	BP
GO:0022402	cell cycle process	1	192	1.31085	0.00113677	0.023889	BP
GO:0043603	amide metabolic process	1	218	1.31043	0.000575748	0.0138424	BP
GO:0080134	regulation of response to stress	1	312	1.30988	3.38574e-05	0.00113673	BP
GO:0000003	reproduction	2	832	1.30828	2.14966e-12	2.30135e-10	BP
GO:0010556	regulation of macromolecule biosynthetic process	3	820	1.30818	3.48996e-12	3.53608e-10	BP
GO:0048856	anatomical structure development	4	1763	1.30815	3.47552e-28	1.79274e-25	BP
GO:0001101	response to acid chemical	2	427	1.30728	1.17328e-06	5.64168e-05	BP
GO:0022414	reproductive process	1	823	1.30662	3.85823e-12	3.84063e-10	BP
GO:0009628	response to abiotic stimulus	4	1447	1.30472	7.03704e-22	2.66188e-19	BP
GO:0009415	response to water	1	416	1.30444	1.93004e-06	8.83149e-05	BP
GO:0010015	root morphogenesis	1	210	1.30265	0.000885883	0.0190398	BP
GO:0051254	positive regulation of RNA metabolic process	2	191	1.30194	0.00155558	0.0301242	BP
GO:0050794	regulation of cellular process	3	1877	1.30082	2.12748e-29	1.34126e-26	BP
GO:0048316	seed development	1	374	1.29955	8.83006e-06	0.000350362	BP
GO:0031325	positive regulation of cellular metabolic process	4	238	1.29744	0.000484464	0.0120037	BP
GO:0006355	regulation of DNA-templated transcription	1	743	1.29666	1.6634e-10	1.31085e-08	BP
GO:0033554	cellular response to stress	1	369	1.29481	1.26197e-05	0.0004742	BP
GO:0014070	response to organic cyclic compound	0	292	1.29459	0.000115287	0.00342482	BP
GO:0009620	response to fungus	1	359	1.29371	1.78871e-05	0.000650587	BP
GO:0043604	amide biosynthetic process	0	183	1.29277	0.00276314	0.0485388	BP
GO:2001141	regulation of RNA biosynthetic process	2	743	1.29244	2.76554e-10	2.09223e-08	BP
GO:0051649	establishment of localization in cell	1	233	1.2916	0.00068296	0.0158816	BP
GO:0051252	regulation of RNA metabolic process	3	822	1.29113	3.03355e-11	2.60793e-09	BP
GO:0032446	protein modification by small protein conjugation	1	227	1.29013	0.000797833	0.0176144	BP
GO:0070727	cellular macromolecule localization	1	262	1.28857	0.000329339	0.00865126	BP
GO:0031323	regulation of cellular metabolic process	1	1110	1.28774	5.07453e-15	1.02832e-12	BP
GO:0016567	protein ubiquitination	0	216	1.28754	0.00126981	0.0258241	BP
GO:0050832	defense response to fungus	0	280	1.28677	0.000215688	0.00602863	BP
GO:0008104	protein localization	0	242	1.28643	0.000650161	0.0152438	BP
GO:0036211	protein modification process	2	956	1.28608	8.99832e-13	1.02113e-10	BP
GO:0009611	response to wounding	0	283	1.28263	0.000236623	0.00648597	BP
GO:0010604	positive regulation of macromolecule metabolic process	3	290	1.28173	0.000209986	0.00589831	BP
GO:0046907	intracellular transport	0	217	1.28099	0.00154009	0.0300291	BP
GO:0031347	regulation of defense response	0	265	1.27976	0.000426254	0.0107016	BP
GO:0044248	cellular catabolic process	0	323	1.27704	0.000111828	0.00333955	BP
GO:0097305	response to alcohol	2	395	1.27507	1.97905e-05	0.000701821	BP
GO:0019219	regulation of nucleobase-containing compound metabolic process	4	912	1.27504	1.68507e-11	1.49392e-09	BP
GO:0070647	protein modification by small protein conjugation or removal	2	255	1.27468	0.000698098	0.0160365	BP
GO:0050789	regulation of biological process	4	2455	1.27228	5.05457e-36	7.16991e-33	BP
GO:0009605	response to external stimulus	2	952	1.27189	9.45924e-12	9.25374e-10	BP
GO:0043412	macromolecule modification	3	1160	1.27154	1.98722e-14	3.63725e-12	BP
GO:0080090	regulation of primary metabolic process	2	1126	1.27044	6.9891e-14	1.01683e-11	BP
GO:1901575	organic substance catabolic process	1	576	1.26961	2.84509e-07	1.55222e-05	BP
GO:0033036	macromolecule localization	2	342	1.26662	0.000118391	0.0034987	BP
GO:0009737	response to abscisic acid	1	350	1.26661	9.37035e-05	0.00287391	BP
GO:0033993	response to lipid	2	815	1.26388	1.06187e-09	7.43834e-08	BP
GO:0009416	response to light stimulus	2	651	1.26354	7.8108e-08	4.71473e-06	BP
GO:0016043	cellular component organization	3	839	1.26306	6.50001e-10	4.61013e-08	BP
GO:0065007	biological regulation	5	2558	1.26098	8.262e-36	7.81309e-33	BP
GO:0010468	regulation of gene expression	2	1129	1.26052	3.75179e-13	4.34441e-11	BP
GO:0019222	regulation of metabolic process	3	1475	1.25955	1.56999e-17	3.56325e-15	BP
GO:0009314	response to radiation	3	681	1.25725	6.67112e-08	4.11434e-06	BP
GO:0051171	regulation of nitrogen compound metabolic process	5	1079	1.25655	2.668e-12	2.80338e-10	BP
GO:0006950	response to stress	2	1693	1.25621	3.17135e-20	9.47064e-18	BP
GO:0009888	tissue development	2	598	1.25592	5.69761e-07	2.86091e-05	BP
GO:0060255	regulation of macromolecule metabolic process	4	1258	1.25504	2.62145e-14	4.64816e-12	BP
GO:0009056	catabolic process	1	664	1.25237	1.67178e-07	9.29971e-06	BP
GO:0071840	cellular component organization or biogenesis	4	1057	1.24759	2.13033e-11	1.85961e-09	BP
GO:0050896	response to stimulus	4	2842	1.24439	7.96413e-38	2.25942e-34	BP
GO:0019538	protein metabolic process	3	1347	1.24233	2.82772e-14	4.71896e-12	BP
GO:1901564	organonitrogen compound metabolic process	4	1842	1.23743	6.56003e-20	1.77246e-17	BP
GO:0051707	response to other organism	2	773	1.23412	9.09415e-08	5.37502e-06	BP
GO:0043207	response to external biotic stimulus	3	773	1.23412	9.09415e-08	5.4316e-06	BP
GO:0009607	response to biotic stimulus	4	773	1.23274	1.04475e-07	5.98779e-06	BP
GO:0044419	biological process involved in interspecies interaction between organisms	3	776	1.23246	9.74618e-08	5.64284e-06	BP
GO:0071702	organic substance transport	0	338	1.22734	0.000892342	0.0191062	BP
GO:0006996	organelle organization	2	437	1.22714	0.000142489	0.0041249	BP
GO:0009987	cellular process	3	4380	1.22576	4.01509e-77	2.27816e-73	BP
GO:0009059	macromolecule biosynthetic process	1	663	1.22561	1.99277e-06	9.04557e-05	BP
GO:0098542	defense response to other organism	1	658	1.22324	2.68855e-06	0.000118255	BP
GO:0006629	lipid metabolic process	0	419	1.21491	0.000367222	0.00942813	BP
GO:1901576	organic substance biosynthetic process	2	1280	1.21434	3.22544e-11	2.73151e-09	BP
GO:0006952	defense response	2	741	1.20923	2.20837e-06	9.86638e-05	BP
GO:0019438	aromatic compound biosynthetic process	1	412	1.20689	0.00067254	0.0157037	BP
GO:0044238	primary metabolic process	4	2822	1.20658	1.02911e-28	5.83915e-26	BP
GO:0009058	biosynthetic process	2	1370	1.20305	4.0156e-11	3.35066e-09	BP
GO:1901565	organonitrogen compound catabolic process	0	337	1.20026	0.00272143	0.0481041	BP
GO:0044085	cellular component biogenesis	2	543	1.19997	0.00012507	0.00365796	BP
GO:0043170	macromolecule metabolic process	3	2388	1.19636	9.9624e-21	3.3251e-18	BP
GO:0071704	organic substance metabolic process	4	3383	1.19631	7.46649e-36	8.47297e-33	BP
GO:0019752	carboxylic acid metabolic process	1	436	1.19374	0.000879997	0.0189852	BP
GO:0008152	metabolic process	5	3582	1.18648	1.06932e-36	2.02244e-33	BP
GO:1901362	organic cyclic compound biosynthetic process	1	451	1.18618	0.00108854	0.0230461	BP
GO:0006807	nitrogen compound metabolic process	5	2513	1.18599	2.04047e-20	6.432e-18	BP
GO:0044281	small molecule metabolic process	5	857	1.18153	5.79141e-06	0.000241621	BP
GO:0044237	cellular metabolic process	3	2549	1.18018	8.69644e-20	2.14537e-17	BP
GO:0044271	cellular nitrogen compound biosynthetic process	2	517	1.17595	0.000878217	0.0190191	BP
GO:1901566	organonitrogen compound biosynthetic process	2	492	1.17211	0.00147881	0.0292361	BP
GO:0044249	cellular biosynthetic process	2	909	1.16807	1.17801e-05	0.000445603	BP
GO:0006082	organic acid metabolic process	3	588	1.15543	0.00141319	0.0282339	BP
GO:0043436	oxoacid metabolic process	2	554	1.15219	0.00234735	0.0425522	BP
GO:0006725	cellular aromatic compound metabolic process	2	1255	1.13832	8.95647e-06	0.00035291	BP
GO:1901360	organic cyclic compound metabolic process	2	1300	1.13668	6.69072e-06	0.000275095	BP
GO:0046483	heterocycle metabolic process	3	1151	1.13557	3.45481e-05	0.00114635	BP
GO:0034641	cellular nitrogen compound metabolic process	3	1242	1.13302	1.95687e-05	0.00069832	BP
GO:0006139	nucleobase-containing compound metabolic process	5	966	1.12803	0.000380813	0.00968939	BP
GO:0030247	polysaccharide binding	0	42	1.95114	0.000553606	0.0440725	MF
GO:0005516	calmodulin binding	0	71	1.78499	9.33032e-05	0.00823086	MF
GO:0042803	protein homodimerization activity	0	94	1.73167	1.34191e-05	0.00125142	MF
GO:0042802	identical protein binding	1	162	1.66837	9.56328e-08	1.30061e-05	MF
GO:0022890	inorganic cation transmembrane transporter activity	0	142	1.62707	1.72438e-06	0.000181561	MF
GO:0004674	protein serine/threonine kinase activity	0	284	1.5971	3.95821e-11	1.07663e-08	MF
GO:0015318	inorganic molecular entity transmembrane transporter activity	1	190	1.58602	1.29474e-07	1.69041e-05	MF
GO:0008324	monoatomic cation transmembrane transporter activity	0	146	1.57973	4.10613e-06	0.000418826	MF
GO:0015075	monoatomic ion transmembrane transporter activity	1	158	1.53472	7.06114e-06	0.00067787	MF
GO:0015291	secondary active transmembrane transporter activity	0	98	1.52307	0.000525965	0.0429187	MF
GO:0022804	active transmembrane transporter activity	1	194	1.52136	9.33971e-07	0.000101616	MF
GO:0004672	protein kinase activity	1	359	1.494	1.04315e-10	2.26989e-08	MF
GO:1990837	sequence-specific double-stranded DNA binding	1	357	1.48712	1.61016e-10	3.09151e-08	MF
GO:0000976	transcription cis-regulatory region binding	0	350	1.48695	2.70346e-10	4.64426e-08	MF
GO:0001067	transcription regulatory region nucleic acid binding	1	350	1.48695	2.70346e-10	4.90227e-08	MF
GO:0016301	kinase activity	2	442	1.47584	2.11857e-12	9.8786e-10	MF
GO:0016773	phosphotransferase activity, alcohol group as acceptor	2	408	1.47153	2.12247e-11	6.29795e-09	MF
GO:0043565	sequence-specific DNA binding	2	432	1.44584	3.98711e-11	1.00107e-08	MF
GO:0003690	double-stranded DNA binding	2	386	1.44207	6.0315e-10	9.8434e-08	MF
GO:0016772	transferase activity, transferring phosphorus-containing groups	3	496	1.4256	8.00511e-12	3.26609e-09	MF
GO:0003700	DNA-binding transcription factor activity	0	539	1.40039	9.2399e-12	3.351e-09	MF
GO:0003729	mRNA binding	0	377	1.39625	1.95881e-08	2.90616e-06	MF
GO:0005198	structural molecule activity	0	156	1.39192	0.00041183	0.034467	MF
GO:0008270	zinc ion binding	0	200	1.37646	0.000103397	0.00888128	MF
GO:0140110	transcription regulator activity	1	573	1.3628	6.46132e-11	1.50641e-08	MF
GO:0003677	DNA binding	3	583	1.35051	1.48876e-10	3.03707e-08	MF
GO:0005515	protein binding	1	1809	1.34135	5.46659e-34	8.92147e-31	MF
GO:0003723	RNA binding	1	566	1.33207	1.65838e-09	2.5776e-07	MF
GO:0005215	transporter activity	3	415	1.3276	4.4551e-07	5.38572e-05	MF
GO:0022857	transmembrane transporter activity	2	400	1.32525	7.7893e-07	8.767e-05	MF
GO:0003676	nucleic acid binding	2	1165	1.30857	1.42108e-17	1.54614e-14	MF
GO:0046872	metal ion binding	2	505	1.28702	4.86391e-07	5.66993e-05	MF
GO:0043169	cation binding	3	511	1.28696	4.18507e-07	5.25387e-05	MF
GO:0046914	transition metal ion binding	1	364	1.27831	3.91811e-05	0.00355242	MF
GO:0005488	binding	2	3090	1.26353	9.20558e-49	3.0047e-45	MF
GO:0016740	transferase activity	4	1007	1.25696	1.718e-11	5.60756e-09	MF
GO:0140096	catalytic activity, acting on a protein	2	742	1.25049	3.06583e-08	4.35081e-06	MF
GO:1901363	heterocyclic compound binding	3	1511	1.22914	6.61309e-15	5.39628e-12	MF
GO:0097159	organic cyclic compound binding	3	1519	1.22608	1.17255e-14	7.65443e-12	MF
GO:0043167	ion binding	4	782	1.19279	5.84143e-06	0.000577771	MF
GO:0003824	catalytic activity	3	2261	1.15881	9.44426e-14	5.13767e-11	MF
GO:0110165	cellular anatomical entity	3	6015	1.04869	2.19005e-28	2.15939e-25	CC
GO:0071944	cell periphery	3	1148	1.41887	3.98741e-27	1.96579e-24	CC
GO:0016020	membrane	3	1501	1.32053	1.07238e-24	3.52454e-22	CC
GO:0005886	plasma membrane	0	976	1.41738	1.4004e-22	3.45198e-20	CC
GO:0043229	intracellular organelle	4	4977	1.07203	8.07199e-18	1.5918e-15	CC
GO:0005622	intracellular anatomical structure	5	5347	1.05956	1.68819e-17	2.77426e-15	CC
GO:0043226	organelle	5	4981	1.07014	4.07873e-17	5.74519e-15	CC
GO:0043231	intracellular membrane-bounded organelle	3	4902	1.06924	7.1369e-16	8.79623e-14	CC
GO:0043227	membrane-bounded organelle	3	4907	1.06723	3.62843e-15	3.97515e-13	CC
GO:0005829	cytosol	2	803	1.29361	4.00381e-11	3.94776e-09	CC
GO:0005634	nucleus	2	2751	1.11256	1.83831e-10	1.6478e-08	CC
GO:0030054	cell junction	3	316	1.51238	4.8283e-10	2.97544e-08	CC
GO:0070161	anchoring junction	2	316	1.51238	4.8283e-10	3.1738e-08	CC
GO:0055044	symplast	1	316	1.51238	4.8283e-10	3.40051e-08	CC
GO:0005911	cell-cell junction	1	316	1.51238	4.8283e-10	3.66208e-08	CC
GO:0009506	plasmodesma	0	316	1.51238	4.8283e-10	3.96726e-08	CC
GO:0012505	endomembrane system	3	709	1.27911	3.32324e-09	1.92748e-07	CC
GO:0005737	cytoplasm	3	3735	1.07474	4.41934e-09	2.42082e-07	CC
GO:0005794	Golgi apparatus	2	385	1.40278	9.60507e-09	4.98453e-07	CC
GO:0043228	non-membrane-bounded organelle	4	686	1.24921	1.34357e-07	6.30839e-06	CC
GO:0043232	intracellular non-membrane-bounded organelle	3	686	1.24975	1.33592e-07	6.58607e-06	CC
GO:0009505	plant-type cell wall	0	191	1.55786	2.89741e-07	1.29857e-05	CC
GO:0030312	external encapsulating structure	2	202	1.52802	4.38534e-07	1.87998e-05	CC
GO:0032991	protein-containing complex	4	861	1.20335	4.90165e-07	1.93321e-05	CC
GO:0009536	plastid	1	1463	1.14268	4.78711e-07	1.9667e-05	CC
GO:0005618	cell wall	1	194	1.53261	6.78051e-07	2.57138e-05	CC
GO:0098791	Golgi apparatus subcompartment	1	141	1.62432	2.13298e-06	7.78934e-05	CC
GO:0097708	intracellular vesicle	2	243	1.41109	4.19557e-06	0.000142649	CC
GO:0031410	cytoplasmic vesicle	1	243	1.41493	4.0512e-06	0.00014266	CC
GO:0005802	trans-Golgi network	0	114	1.66858	7.32339e-06	0.000240696	CC
GO:0000325	plant-type vacuole	0	255	1.37781	1.01379e-05	0.000322451	CC
GO:0005768	endosome	0	148	1.52787	1.68007e-05	0.000517673	CC
GO:0022626	cytosolic ribosome	1	114	1.62409	2.14332e-05	0.000640398	CC
GO:0005773	vacuole	1	320	1.31001	2.64662e-05	0.000767519	CC
GO:0031090	organelle membrane	2	429	1.25583	3.01149e-05	0.00084838	CC
GO:0005840	ribosome	2	141	1.51413	3.88295e-05	0.0010635	CC
GO:0005856	cytoskeleton	1	131	1.52142	5.3982e-05	0.00140069	CC
GO:0031982	vesicle	3	261	1.33432	5.37138e-05	0.0014314	CC
GO:0031984	organelle subcompartment	2	204	1.38614	6.57082e-05	0.00161971	CC
GO:0009507	chloroplast	0	1322	1.11884	6.56321e-05	0.00165932	CC
GO:0015630	microtubule cytoskeleton	0	104	1.59888	7.59308e-05	0.00178257	CC
GO:0044391	ribosomal subunit	2	116	1.55904	7.43643e-05	0.00178837	CC
GO:1990904	ribonucleoprotein complex	3	204	1.33111	0.000412717	0.00904308	CC
GO:0022625	cytosolic large ribosomal subunit	0	59	1.76336	0.000408631	0.00915704	CC
GO:0015934	large ribosomal subunit	1	74	1.63026	0.00054096	0.0115954	CC
GO:0031967	organelle envelope	2	361	1.22451	0.000644969	0.0132487	CC
GO:0031975	envelope	3	361	1.22451	0.000644969	0.0135306	CC
GO:0042995	cell projection	2	55	1.74123	0.000784372	0.0157835	CC
GO:0098798	mitochondrial protein-containing complex	0	90	1.50844	0.00112965	0.0222767	CC
GO:0090406	pollen tube	0	43	1.85635	0.00116694	0.0225609	CC
GO:0005795	Golgi stack	1	73	1.57574	0.00135108	0.0256186	CC
GO:0005730	nucleolus	0	157	1.33933	0.00154375	0.0287195	CC
GO:0043233	organelle lumen	3	316	1.22112	0.00164946	0.0290422	CC
GO:0031974	membrane-enclosed lumen	4	316	1.22112	0.00164946	0.0295703	CC
GO:0070013	intracellular organelle lumen	2	316	1.22112	0.00164946	0.0301179	CC
GO:0005743	mitochondrial inner membrane	0	82	1.51061	0.00180399	0.0312059	CC
GO:0099080	supramolecular complex	0	137	1.36169	0.00203223	0.0345479	CC
GO:0031985	Golgi cisterna	0	69	1.56032	0.00233807	0.0390735	CC
GO:0098796	membrane protein complex	0	181	1.29145	0.00265756	0.0436726	CC
GO:0005740	mitochondrial envelope	2	102	1.41539	0.00283988	0.0459037	CC

## Sheet: Table S8
Table S8. Length of each TE family in pan-TE library of Trapa.
TE_id	AA_NL	AA_WL	TnAt	TnBt	BB_HR	BB_YR	Mean_all	Mean_Alineage	Mean_Blineage	Mean_diff_A-B
RLG_Trapa_1843	57681031	57663256	57722714	55752945	54673492	54726516	5.637e+07	5.7689e+07	5.5051e+07	2638016
RLG_Trapa_1138	22045300	22130794	21896546	21058768	20720393	20963975	21469296	2.20242e+07	2.09144e+07	1.10983e+06
RLG_Trapa_0723	14069569	14065747	13935208	13902702	13724990	13792411	1.39151e+07	14023508	13806701	216807
RLG_Trapa_1860	11713427	11713780	11581223	11125308	11015439	11088620	1.1373e+07	1.16695e+07	1.10765e+07	593021
DTM_Trapa_1082	10525298	10462538	10460349	10124344	10095609	10044251	1.02854e+07	1.04827e+07	10088068	394660
RLG_Trapa_1464	4882906	4922809	4838648	4686128	4528652	4602003	4.74352e+06	4.88145e+06	4.60559e+06	275860
RLG_Trapa_1121	4781061	4773000	4738819	4270197	4195856	4246337	4.50088e+06	4.76429e+06	4.23746e+06	526830
DTT_Trapa_0731	4283096	4283424	4301995	4195388	4103868	4158105	4.22098e+06	4289505	4.15245e+06	137051
LTR_Trapa_0727	3863102	3834520	3815534	3609797	3546640	3569221	3706469	3.83772e+06	3.57522e+06	262499
RLG_Trapa_1459	3665683	3683042	3716700	3588470	3515028	3656880	3.63763e+06	3688475	3.58679e+06	101682
RLG_Trapa_0363	3665410	3667302	3666537	3498444	3442332	3439798	3.5633e+06	3.66642e+06	3.46019e+06	206225
RLG_Trapa_0659	3706792	3646118	3696574	3459812	3392603	3443553	3.55758e+06	3.68316e+06	3.43199e+06	251172
RLG_Trapa_2212	3528625	3518590	3499219	3364998	3340809	3323990	3.42937e+06	3515478	3.34327e+06	172212
RLG_Trapa_1408	3378805	3402618	3406951	3284224	3255575	3261430	3.3316e+06	3.39612e+06	3.26708e+06	129048
Unknown_Trapa_0667	2975371	2995426	3000016	3122061	3136687	3317389	3.09116e+06	2990271	3.19205e+06	-201775
RLG_Trapa_1847	2883172	2906746	2941141	2701297	2580730	2623194	2.77271e+06	2910353	2.63507e+06	275279
RLG_Trapa_0700	2544447	2521125	2534545	2458103	2431540	2432154	2.48699e+06	2.53337e+06	2440599	92773.3
RLG_Trapa_1399	2383217	2452768	2437247	2320035	2307617	2330118	2.37183e+06	2.42441e+06	2.31926e+06	105154
DTH_Trapa_1076	2387573	2387652	2382817	2319397	2274752	2319725	2.34532e+06	2386014	2.30462e+06	81389.3
RLG_Trapa_0320	2049555	2087460	2108555	2121097	2138923	2154728	2110053	2.08186e+06	2.13825e+06	-56392.7
LTR_Trapa_1866	2159370	2169883	2152458	2022489	1977221	1978149	2076595	2.16057e+06	1.99262e+06	167951
RLG_Trapa_0341	2078508	2087354	2082915	2032136	2028735	2044204	2.05898e+06	2.08293e+06	2035025	47900.7
Unknown_Trapa_1436	2086049	2084729	2089786	1972651	1964508	1993302	2.03184e+06	2.08685e+06	1.97682e+06	110034
RPP_Trapa_2257	1533566	2919057	2061628	1215424	1950460	2485608	2.02762e+06	2171417	1.88383e+06	287586
RLG_Trapa_1816	2035246	2027491	1984440	1932836	1890678	1894011	1.96078e+06	2.01573e+06	1.90584e+06	109884
Unknown_Trapa_1855	1903153	1896113	1958997	1767078	1735426	1734501	1.83254e+06	1919421	1.74567e+06	173753
DTH_Trapa_1079	1749966	1722675	1735588	1674098	1627279	1652384	1693665	1.73608e+06	1.65125e+06	84822.7
Unknown_Trapa_0693	1446056	1430502	1422761	1656086	1616305	1787700	1.5599e+06	1.43311e+06	1686697	-253591
RPP_Trapa_0673	1512529	1494169	1510385	1377025	1341199	1392000	1.43788e+06	1.50569e+06	1.37007e+06	135620
RLG_Trapa_1822	1471636	1517089	1474619	1205650	1109776	1198460	1.32954e+06	1.48778e+06	1.1713e+06	316486
RLG_Trapa_0635	1375784	1332958	1353608	1279983	1241289	1223273	1.30115e+06	1.35412e+06	1.24818e+06	105935
RLG_Trapa_0717	1343020	1336367	1340277	1262965	1216202	1225382	1.28737e+06	1339888	1.23485e+06	105038
RLG_Trapa_1452	1267629	1297438	1280322	1183861	1117900	1101749	1.20815e+06	1.2818e+06	1.1345e+06	147293
RLG_Trapa_2244	1223871	1233966	1231447	1152062	1155453	1153743	1191757	1.22976e+06	1.15375e+06	76008.7
RLC_Trapa_0316	1176512	1157122	1154276	1111153	1071028	1073149	1.12387e+06	1.16264e+06	1085110	77526.7
Unknown_Trapa_1440	1140128	1130962	1158649	1107740	1108283	1080680	1.12107e+06	1.14325e+06	1098901	44345.3
DTA_Trapa_0718	1087023	1077927	1085187	1146479	1119254	1190391	1.11771e+06	1083379	1.15204e+06	-68662.3
DTT_Trapa_0719	1136920	1127772	1153589	1081127	1060049	1083077	1107089	1139427	1074751	64676
RLC_Trapa_0344	1044865	1020761	1094816	1070744	1016745	1112920	1.06014e+06	1.05348e+06	1066803	-13322.3
RLG_Trapa_1449	1017806	1040559	1043580	963626	942163	989408	999524	1.03398e+06	965066	68916
RLG_Trapa_1129	1021902	1026392	1012158	918053	926540	920668	970952	1.02015e+06	921754	98397
RLG_Trapa_1826	629864	1315395	1000898	540885	797496	1041837	887729	982052	793406	188646
RLG_Trapa_1456	917015	922548	904342	850564	852657	809744	876145	914635	837655	76980
LTR_Trapa_1451	852391	879551	876491	804561	811053	808641	838781	869478	808085	61392.7
Unknown_Trapa_1851	711597	732474	754376	949143	892221	988357	838028	732816	943240	-210425
RLG_Trapa_1401	859883	850820	856084	825342	811106	818939	837029	855596	818462	37133.3
RLG_Trapa_1850	819023	828872	826391	818628	804785	821343	819840	824762	814919	9843.33
DTT_Trapa_1820	784010	788443	786428	759199	744795	738685	766927	786294	747560	38734
RLG_Trapa_2246	767853	761879	771007	745536	722330	748483	752848	766913	738783	28130
RLG_Trapa_0973	61011	2572402	94142	53915	140659	1431300	725572	909185	541958	367227
RLG_Trapa_0648	700142	702843	666965	673629	651335	655899	675136	689983	660288	29695.7
Unknown_Trapa_1813	657286	661443	661186	639252	643328	637288	649964	659972	639956	20015.7
RLG_Trapa_2188	643332	644528	635933	667858	655552	641017	648037	641264	654809	-13544.7
RLG_Trapa_1892	658950	654653	659725	630797	620630	576232	633498	657776	609220	48556.3
DTT_Trapa_2264	629691	624421	613100	630316	640132	605223	623814	622404	625224	-2819.67
RLC_Trapa_1463	547931	561580	594344	605689	547337	617437	579053	567952	590154	-22202.7
RLG_Trapa_2202	601805	601519	602632	553083	545922	560002	577494	601985	553002	48983
Unknown_Trapa_0705	555944	565712	555818	567848	566785	566174	563047	559158	566936	-7777.67
Unknown_Trapa_1448	565344	562139	566471	567041	554266	552992	561376	564651	558100	6551.67
RLG_Trapa_2262	579582	574652	556021	550417	527720	531846	553373	570085	536661	33424
RLG_Trapa_1458	480272	496269	487139	555058	565325	608639	532117	487893	576341	-88447.3
RLG_Trapa_1883	287072	310398	317704	730260	723644	750546	519937	305058	734817	-429759
Unknown_Trapa_1060	506290	522918	515080	503941	501343	503801	508896	514763	503028	11734.3
RLG_Trapa_2239	533702	535200	531250	469291	475460	485084	504998	533384	476612	56772.3
DTA_Trapa_1086	506222	500606	508773	506720	492708	505432	503410	505200	501620	3580.33
Unknown_Trapa_0533	721355	657936	558751	308271	426405	342459	502530	646014	359045	286969
Unknown_Trapa_2256	454134	465108	484384	510083	504571	583122	500234	467875	532592	-64716.7
RLG_Trapa_1067	484273	478087	473264	472196	469784	511235	481473	478541	484405	-5863.67
DTA_Trapa_0715	483417	479570	472367	467556	454798	471627	471556	478451	464660	13791
RLG_Trapa_1395	466238	466259	472113	465732	438108	453649	460350	468203	452496	15707
RLC_Trapa_2203	417853	381761	401583	459747	446624	486683	432375	400399	464351	-63952.3
DTA_Trapa_2214	419718	428533	429400	414385	413280	398492	417301	425884	408719	17164.7
RLG_Trapa_1438	418367	420384	425830	413592	407536	410209	415986	421527	410446	11081.3
RLG_Trapa_2014	447950	452713	439762	387895	371361	375009	412448	446808	378088	68720
RLG_Trapa_1437	417251	420145	442442	405132	390805	394956	411788	426613	396964	29648.3
DTH_Trapa_0728	415645	411141	423698	399805	398156	403685	408688	416828	400549	16279.3
RLG_Trapa_0891	409331	412455	397545	422671	402793	402836	407938	406444	409433	-2989.67
RIL_Trapa_0674	413700	407040	408416	370885	374511	383449	393000	409719	376282	33437
DTM_Trapa_2211	401490	400457	399735	371673	357302	362035	382115	400561	363670	36890.7
Unknown_Trapa_0008	80049	635465	69994	210009	441382	715337	358706	261836	455576	-193740
Unknown_Trapa_1080	353155	346887	355811	355763	344398	335627	348607	351951	345263	6688.33
RLG_Trapa_1135	353426	339533	356080	338924	333948	325695	341268	349680	332856	16824
RLG_Trapa_1885	348716	355337	356316	320410	323994	337547	340387	353456	327317	26139.3
RLG_Trapa_0668	325916	321128	316736	309769	311602	320869	317670	321260	314080	7180
RLG_Trapa_1107	310481	319287	317291	318451	309622	321921	316176	315686	316665	-978.333
LTR_Trapa_2261	254913	253713	245114	387517	341334	341284	303979	251247	356712	-105465
DTM_Trapa_0371	304334	306698	304639	297937	280162	300129	298983	305224	292743	12481
RLG_Trapa_0684	305499	314020	298090	284494	290609	281569	295714	305870	285557	20312.3
RLG_Trapa_1834	287244	275752	289780	264717	291665	320698	288309	284259	292360	-8101.33
Unknown_Trapa_0649	287738	267620	271786	284935	282263	269505	277308	275715	278901	-3186.33
DTA_Trapa_2197	270279	274860	270764	267762	263740	265775	268863	271968	265759	6208.67
Unknown_Trapa_0661	273268	270884	264177	258166	266295	266504	266549	269443	263655	5788
DTT_Trapa_2253	221467	228311	253170	278677	276128	302633	260064	234316	285813	-51496.7
RLG_Trapa_0368	257237	240484	283205	255623	265511	255973	259672	260309	259036	1273
RLG_Trapa_0312	255850	261854	262746	257519	255049	253281	257716	260150	255283	4867
RLG_Trapa_1125	251976	261242	262592	245555	236641	239287	249549	258603	240494	18109
DTA_Trapa_1140	271083	274516	267393	220513	233017	229632	249359	270997	227721	43276.7
DTT_Trapa_1063	224151	236083	234309	252935	256967	289623	249011	231514	266508	-34994
RST_Trapa_2129	349160	442320	28530	15473	322930	332563	248496	273337	223655	49681.3
RLC_Trapa_1435	262116	242582	252456	242623	223135	245194	244684	252385	236984	15400.7
DTA_Trapa_1423	255592	250241	244933	250213	221807	234802	242931	250255	235607	14648
Unknown_Trapa_2222	249721	250448	249654	236966	232010	229059	241310	249941	232678	17262.7
RLG_Trapa_1373	236994	239247	244710	251324	224351	219330	235993	240317	231668	8648.67
RLC_Trapa_0689	234931	246703	232911	212500	223464	218058	228094	238182	218007	20174.3
Unknown_Trapa_2235	225281	221863	221311	234751	234711	220013	226322	222818	229825	-7006.67
DTM_Trapa_1061	225147	222828	222482	232551	226458	227310	226129	223486	228773	-5287.33
LTR_Trapa_0352	226092	216499	205275	221976	220435	238877	221526	215955	227096	-11140.7
RLG_Trapa_2013	216131	216377	223129	227811	221248	224207	221484	218546	224422	-5876.33
RLG_Trapa_1383	224780	229853	213949	215063	196522	228821	218165	222861	213469	9392
DTT_Trapa_0297	222374	219639	222796	214636	200688	205599	214289	221603	206974	14628.7
DTT_Trapa_2145	219581	219227	219307	212029	209658	201639	213574	219372	207775	11596.3
RLG_Trapa_1873	207481	209906	206596	223767	203929	198761	208407	207994	208819	-824.667
RLC_Trapa_0383	208329	210438	208443	206911	201257	202853	206372	209070	203674	5396.33
Unknown_Trapa_0309	210038	232287	208489	176194	164712	182401	195687	216938	174436	42502.3
DTA_Trapa_2163	195260	194788	196747	182326	180305	186483	189318	195598	183038	12560.3
DTM_Trapa_1426	190131	188769	189820	181108	178329	182988	185191	189573	180808	8765
RIL_Trapa_1488	102483	408163	93002	68378	77909	300965	175150	201216	149084	52132
DTA_Trapa_1621	172720	175778	182370	162799	159531	172862	171010	176956	165064	11892
RLG_Trapa_2199	173860	170028	172277	160878	155787	184301	169522	172055	166989	5066.33
DTA_Trapa_1442	171764	173759	173907	163158	160006	172055	169108	173143	165073	8070.33
RIL_Trapa_1471	119637	396861	122601	98607	87595	185053	168392	213033	123752	89281.3
DTT_Trapa_0525	166433	166697	159300	174631	160990	161095	164858	164143	165572	-1428.67
Unknown_Trapa_1119	165063	165889	165433	156817	158973	163796	162662	165462	159862	5599.67
DTA_Trapa_0843	165082	160062	153770	165674	158844	163171	161100	159638	162563	-2925
DTA_Trapa_0672	164975	162807	163152	160053	157682	149127	159633	163645	155621	8024
RLG_Trapa_1840	146570	150118	154886	141509	152030	142765	147980	150525	145435	5090
RLG_Trapa_1068	160205	162131	152602	134035	138597	136801	147395	158313	136478	21835
DTM_Trapa_1660	192428	199703	169986	85467	84457	139101	145190	187372	103008	84364
DTM_Trapa_0161	190902	193095	139623	81266	87939	133396	137704	174540	100867	73673
Unknown_Trapa_2248	136760	139612	141568	129748	126224	137715	135271	139313	131229	8084.33
RLG_Trapa_0355	127532	133907	129007	144085	140264	135238	135006	130149	139862	-9713.67
RLG_Trapa_2231	135212	133256	136079	138995	129683	136305	134922	134849	134994	-145.333
LTR_Trapa_0416	26137	452148	28962	19029	31515	250049	134640	169082	100198	68884.7
Unknown_Trapa_2182	130209	135755	136465	132436	127400	125611	131313	134143	128482	5660.67
RIL_Trapa_1466	81306	349408	84178	46634	48143	166608	129380	171631	87128.3	84502.3
Unknown_Trapa_1085	99377	106982	102951	143961	176156	141149	128429	103103	153755	-50652
RLG_Trapa_0714	110051	122586	116406	138424	128632	143144	126540	116348	136733	-20385.7
Unknown_Trapa_1377	125795	126334	127577	121875	124369	127684	125606	126569	124643	1926
RLG_Trapa_1632	118672	122340	124748	128201	127994	128291	125041	121920	128162	-6242
RLG_Trapa_1809	123728	129723	128307	121280	123597	122476	124852	127253	122451	4801.67
DHH_Trapa_1780	175278	160959	127308	100452	75316	106133	124241	154515	93967	60548
RLG_Trapa_0749	123181	127127	127325	118258	113270	120272	121572	125878	117267	8611
RLG_Trapa_0339	128797	126682	125436	111101	115595	118855	121078	126972	115184	11788
DTA_Trapa_0206	122610	122789	120886	118165	119734	122094	121046	122095	119998	2097.33
Unknown_Trapa_0487	119739	119887	116341	125854	116163	123411	120232	118656	121809	-3153.67
DTA_Trapa_0695	117383	115613	117615	119458	122600	127241	119985	116870	123100	-6229.33
Unknown_Trapa_1155	123048	123858	122257	120316	114190	114658	119721	123054	116388	6666.33
Unknown_Trapa_1805	52286	53590	65901	215953	196248	128918	118816	57259	180373	-123114
Unknown_Trapa_1185	8906	401453	17339	8045	21531	239106	116063	142566	89560.7	53005.3
Unknown_Trapa_2053	115537	114997	115771	111991	111348	111566	113535	115435	111635	3800
DTM_Trapa_0692	113508	117628	109069	117209	112624	108188	113038	113402	112674	728
Unknown_Trapa_1387	112420	111519	114311	108075	109671	98602	109100	112750	105449	7300.67
RLG_Trapa_1261	112864	112979	113670	97405	96885	106948	106792	113171	100413	12758.3
DTT_Trapa_0374	110274	118829	114916	96898	96415	99915	106208	114673	97742.7	16930.3
RLG_Trapa_0730	101183	100435	99747	105177	104127	123263	105655	100455	110856	-10400.7
Unknown_Trapa_0531	109625	110501	104391	109206	102032	95631	105231	108172	102290	5882.67
RLG_Trapa_1888	111997	112527	115854	91327	100363	92218	104048	113459	94636	18823.3
RLC_Trapa_1388	115299	111346	104311	98946	91007	99148	103343	110319	96367	13951.7
DTA_Trapa_0934	101333	95515	101739	108881	106209	104783	103077	99529	106624	-7095.33
DTA_Trapa_0382	12591	237483	9845	25101	88738	238423	102030	86639.7	117421	-30781
RLG_Trapa_0738	104858	101250	98371	101946	104911	98381	101620	101493	101746	-253
Unknown_Trapa_0551	99714	102919	98658	98563	95188	101467	99418.2	100430	98406	2024.33
DTA_Trapa_1665	101010	100627	98550	97276	97907	96255	98604.2	100062	97146	2916.33
RLG_Trapa_1433	101287	99966	100642	96815	94179	94351	97873.3	100632	95115	5516.67
RLG_Trapa_1841	89285	94559	108477	100085	88593	97602	96433.5	97440.3	95426.7	2013.67
DTA_Trapa_1669	95316	95723	102580	92917	95424	95651	96268.5	97873	94664	3209
DTA_Trapa_0141	94937	95067	96662	102145	93303	93669	95963.8	95555.3	96372.3	-817
DTM_Trapa_1040	95077	94287	102705	95426	94634	92512	95773.5	97356.3	94190.7	3165.67
RLG_Trapa_0317	99088	108653	96854	87344	84598	91663	94700	101532	87868.3	13663.3
Unknown_Trapa_2181	92611	103670	96972	94813	84042	95686	94632.3	97751	91513.7	6237.33
DTM_Trapa_2095	97030	95136	99130	95500	88709	91502	94501.2	97098.7	91903.7	5195
DTH_Trapa_1369	96177	97262	93394	93416	92312	94066	94437.8	95611	93264.7	2346.33
DTH_Trapa_1903	102356	99960	94438	89842	87146	90233	93995.8	98918	89073.7	9844.33
Unknown_Trapa_0285	96996	101698	99421	91226	86006	87816	93860.5	99371.7	88349.3	11022.3
RLG_Trapa_2062	96612	96417	95545	91851	88843	92404	93612	96191.3	91032.7	5158.67
RLG_Trapa_2021	92314	92055	89448	92190	92611	97806	92737.3	91272.3	94202.3	-2930
DTT_Trapa_2252	87090	88699	87840	98165	99253	95024	92678.5	87876.3	97480.7	-9604.33
RLG_Trapa_0151	95148	95119	93376	89355	87428	87584	91335	94547.7	88122.3	6425.33
DTA_Trapa_0027	96411	96267	94368	88256	82914	81387	89933.8	95682	84185.7	11496.3
RLG_Trapa_1808	72615	135590	78690	69083	72545	108409	89488.7	95631.7	83345.7	12286
DTA_Trapa_0264	92798	90825	94542	86285	82621	80453	87920.7	92721.7	83119.7	9602
DTT_Trapa_0629	86362	86746	85896	88143	88483	91849	87913.2	86334.7	89491.7	-3157
Unknown_Trapa_1137	81512	85190	86977	89682	88150	95031	87757	84559.7	90954.3	-6394.67
DTA_Trapa_1625	85871	86848	86248	89996	89312	86560	87472.5	86322.3	88622.7	-2300.33
LTR_Trapa_1486	7794	307748	11760	7751	17969	168912	86989	109101	64877.3	44223.3
Unknown_Trapa_0306	88377	88244	87248	86812	85820	84725	86871	87956.3	85785.7	2170.67
DTT_Trapa_1720	84716	87216	78873	89192	87390	86940	85721.2	83601.7	87840.7	-4239
RLG_Trapa_1911	86716	86770	83138	85434	84114	88136	85718	85541.3	85894.7	-353.333
RLC_Trapa_1406	89126	87505	83427	91417	79884	80410	85294.8	86686	83903.7	2782.33
DTA_Trapa_0146	100507	105701	93258	62580	61371	87316	85122.2	99822	70422.3	29399.7
RLC_Trapa_1415	83914	81751	79075	92178	91414	76317	84108.2	81580	86636.3	-5056.33
RLG_Trapa_0402	82473	83768	83684	84937	82472	81883	83202.8	83308.3	83097.3	211
DTM_Trapa_1491	89058	87603	87558	79298	77689	77267	83078.8	88073	78084.7	9988.33
Unknown_Trapa_1484	83942	88022	84557	83514	79368	76263	82611	85507	79715	5792
RLG_Trapa_0927	81721	82455	84897	82166	81785	79480	82084	83024.3	81143.7	1880.67
RLG_Trapa_2245	88568	86378	85718	75192	79742	75291	81814.8	86888	76741.7	10146.3
RST_Trapa_0231	82146	81230	80746	79547	79079	79769	80419.5	81374	79465	1909
Unknown_Trapa_0203	80755	80542	81652	76904	76218	81527	79599.7	80983	78216.3	2766.67
RLG_Trapa_1806	74790	76576	86091	74149	84498	79408	79252	79152.3	79351.7	-199.333
RLG_Trapa_1531	85558	82380	88019	70016	73232	75876	79180.2	85319	73041.3	12277.7
DTT_Trapa_0372	78841	80188	77835	79658	79234	78750	79084.3	78954.7	79214	-259.333
Unknown_Trapa_0665	79224	78834	78438	79967	77725	79813	79000.2	78832	79168.3	-336.333
DTA_Trapa_0480	79382	79746	78698	77196	77221	79799	78673.7	79275.3	78072	1203.33
Unknown_Trapa_0485	83305	85283	81328	71348	65537	85204	78667.5	83305.3	74029.7	9275.67
DTT_Trapa_1918	77231	80203	84117	74208	71328	83339	78404.3	80517	76291.7	4225.33
Unknown_Trapa_1504	103776	101298	80527	54734	52440	75753	78088	95200.3	60975.7	34224.7
RLG_Trapa_1661	80702	82378	81703	72781	76380	69754	77283	81594.3	72971.7	8622.67
DTT_Trapa_2267	80397	79197	77880	76666	76068	72139	77057.8	79158	74957.7	4200.33
DTH_Trapa_1929	78632	83475	83502	72209	72252	71234	76884	81869.7	71898.3	9971.33
RLG_Trapa_1380	68971	76694	82208	82326	70681	70624	75250.7	75957.7	74543.7	1414
Unknown_Trapa_1848	65471	67921	68255	87680	81512	75768	74434.5	67215.7	81653.3	-14437.7
Unknown_Trapa_0357	73667	73084	77147	68447	71516	80715	74096	74632.7	73559.3	1073.33
RLG_Trapa_0150	74047	73719	73706	75506	73740	73704	74070.3	73824	74316.7	-492.667
RLG_Trapa_0319	67984	62109	68897	78803	82718	81536	73674.5	66330	81019	-14689
DTA_Trapa_1417	99296	95073	73287	46733	66613	60323	73554.2	89218.7	57889.7	31329
Unknown_Trapa_2225	75651	77248	76038	67635	68811	74218	73266.8	76312.3	70221.3	6091
DTA_Trapa_2255	92335	88568	66917	49906	72076	62726	72088	82606.7	61569.3	21037.3
RLG_Trapa_2173	66486	100763	76210	54395	55058	77653	71760.8	81153	62368.7	18784.3
Unknown_Trapa_0183	81238	78499	76642	62717	63850	66040	71497.7	78793	64202.3	14590.7
DTH_Trapa_0013	72437	71449	74815	70333	68923	70032	71331.5	72900.3	69762.7	3137.67
DTM_Trapa_0392	70744	71301	71043	69907	66922	69273	69865	71029.3	68700.7	2328.67
DTA_Trapa_2158	3596	247273	7719	3652	13130	141151	69420.2	86196	52644.3	33551.7
DTT_Trapa_1454	50361	49616	56035	94349	82152	83281	69299	52004	86594	-34590
RLG_Trapa_1495	75285	75010	69181	63884	66155	64799	69052.3	73158.7	64946	8212.67
RLG_Trapa_0003	65681	65580	67275	68233	68679	71679	67854.5	66178.7	69530.3	-3351.67
Unknown_Trapa_0603	62137	62526	51720	79911	80209	60265	66128	58794.3	73461.7	-14667.3
DTT_Trapa_1414	64573	63495	68519	67413	63971	66458	65738.2	65529	65947.3	-418.333
RLG_Trapa_1260	66710	67130	70154	65151	64565	60689	65733.2	67998	63468.3	4529.67
Unknown_Trapa_2270	66874	65875	66578	66329	64733	62921	65551.7	66442.3	64661	1781.33
DTA_Trapa_1281	67691	69178	70426	64809	60786	58975	65310.8	69098.3	61523.3	7575
RLG_Trapa_0884	63146	62786	63340	66816	66445	67254	64964.5	63090.7	66838.3	-3747.67
RLC_Trapa_1760	73191	69346	34616	41641	84293	79443	63755	59051	68459	-9408
DTM_Trapa_0740	63047	64526	64333	63380	60242	62179	62951.2	63968.7	61933.7	2035
Unknown_Trapa_1623	65712	63565	64807	57846	61143	61227	62383.3	64694.7	60072	4622.67
RLG_Trapa_1480	61102	61452	59904	65723	62585	61787	62092.2	60819.3	63365	-2545.67
RLG_Trapa_0494	60593	61279	60008	61420	62009	64168	61579.5	60626.7	62532.3	-1905.67
DTT_Trapa_1418	61425	60983	60668	62335	60086	62462	61326.5	61025.3	61627.7	-602.333
RLC_Trapa_2177	72056	73566	43547	36661	75404	65355	61098.2	63056.3	59140	3916.33
RLG_Trapa_1468	60854	62009	60868	59008	56926	57943	59601.3	61243.7	57959	3284.67
DTT_Trapa_1342	63063	63535	59017	58030	58384	54881	59485	61871.7	57098.3	4773.33
RLG_Trapa_1041	64113	62620	63463	59489	50015	56353	59342.2	63398.7	55285.7	8113
RLG_Trapa_0296	61147	62517	60819	57345	50641	62510	59163.2	61494.3	56832	4662.33
Unknown_Trapa_0002	60481	59489	60848	57316	58981	56921	59006	60272.7	57739.3	2533.33
Unknown_Trapa_2031	58550	59160	59501	60160	59055	57425	58975.2	59070.3	58880	190.333
DTA_Trapa_1363	59083	58720	61166	57220	57745	59057	58831.8	59656.3	58007.3	1649
RLG_Trapa_0489	54406	55783	56088	64400	58933	62784	58732.3	55425.7	62039	-6613.33
DTA_Trapa_1161	49754	49177	46663	68287	74353	63076	58551.7	48531.3	68572	-20040.7
RST_Trapa_1895	58075	59062	58124	58685	56672	59886	58417.3	58420.3	58414.3	6
Unknown_Trapa_1884	60270	61676	62302	52436	54093	53320	57349.5	61416	53283	8133
RLG_Trapa_2190	60857	61474	56070	57976	55713	51148	57206.3	59467	54945.7	4521.33
DTA_Trapa_0282	58877	58689	61076	55629	54625	53109	57000.8	59547.3	54454.3	5093
DTA_Trapa_0072	62532	60879	58259	47387	51183	57528	56294.7	60556.7	52032.7	8524
Unknown_Trapa_0936	54060	55432	54937	58205	57218	57444	56216	54809.7	57622.3	-2812.67
RLG_Trapa_1827	58841	55314	58031	57295	55475	51691	56107.8	57395.3	54820.3	2575
Unknown_Trapa_2037	57700	55705	56870	55587	56814	53874	56091.7	56758.3	55425	1333.33
Unknown_Trapa_0254	57221	57015	56467	53708	55728	56187	56054.3	56901	55207.7	1693.33
RLG_Trapa_1637	70469	71905	70406	41642	37702	42493	55769.5	70926.7	40612.3	30314.3
DTM_Trapa_2038	74453	80242	61775	38164	34780	44817	55705.2	72156.7	39253.7	32903
RLG_Trapa_2064	57368	44716	59380	58925	62587	49629	55434.2	53821.3	57047	-3225.67
DTA_Trapa_0916	57292	56294	56959	53145	49993	57119	55133.7	56848.3	53419	3429.33
RLG_Trapa_1716	53991	52752	55608	56312	53690	56761	54852.3	54117	55587.7	-1470.67
RST_Trapa_1008	55494	56360	55526	53408	51561	55622	54661.8	55793.3	53530.3	2263
RLG_Trapa_0486	53371	53605	55396	54864	54602	54268	54351	54124	54578	-454
RLG_Trapa_0913	54314	53891	54625	54930	54886	53065	54285.2	54276.7	54293.7	-17
RLG_Trapa_1469	27030	143889	28471	25707	28782	71816	54282.5	66463.3	42101.7	24361.7
DTA_Trapa_1498	54396	54661	53858	54215	52842	54362	54055.7	54305	53806.3	498.667
RLG_Trapa_0080	54696	54567	54838	54323	52427	52998	53974.8	54700.3	53249.3	1451
Unknown_Trapa_0409	56874	56078	55478	52888	51416	50257	53831.8	56143.3	51520.3	4623
RLG_Trapa_0403	53696	56268	56295	53141	50923	51817	53690	55419.7	51960.3	3459.33
RLG_Trapa_1638	55227	54680	53459	53187	51708	53845	53684.3	54455.3	52913.3	1542
RLG_Trapa_0244	55076	54482	54771	50584	53678	53492	53680.5	54776.3	52584.7	2191.67
Unknown_Trapa_2141	52616	53331	55572	51825	52475	54456	53379.2	53839.7	52918.7	921
DTA_Trapa_1166	55549	55481	55365	51374	51785	50547	53350.2	55465	51235.3	4229.67
RLG_Trapa_1473	33078	145827	33178	22551	22178	62426	53206.3	70694.3	35718.3	34976
RST_Trapa_0036	51860	51540	51341	56056	53892	54077	53127.7	51580.3	54675	-3094.67
RLG_Trapa_1084	47570	50613	48940	54617	53252	63523	53085.8	49041	57130.7	-8089.67
RLG_Trapa_1905	56435	56584	57329	51422	44931	51707	53068	56782.7	49353.3	7429.33
DTT_Trapa_0940	53927	51435	52772	54167	49684	56115	53016.7	52711.3	53322	-610.667
RLG_Trapa_1147	55968	56281	56602	48604	48147	50286	52648	56283.7	49012.3	7271.33
RLG_Trapa_1545	52598	53860	54087	52405	50981	49968	52316.5	53515	51118	2397
DTA_Trapa_1142	8779	130659	15590	10051	18455	130357	52315.2	51676	52954.3	-1278.33
RLG_Trapa_0425	55626	55221	55878	46695	46512	50408	51723.3	55575	47871.7	7703.33
Unknown_Trapa_0755	51830	53697	51734	51379	50565	50992	51699.5	52420.3	50978.7	1441.67
DTM_Trapa_0631	47639	55522	44133	66941	30159	63168	51260.3	49098	53422.7	-4324.67
DTT_Trapa_0497	52790	52357	51279	49321	49540	49801	50848	52142	49554	2588
RST_Trapa_1539	50080	51076	50956	51067	50172	51662	50835.5	50704	50967	-263
Unknown_Trapa_2023	53498	54549	52112	48534	48720	47391	50800.7	53386.3	48215	5171.33
DTM_Trapa_1933	52020	55330	54296	47748	46976	45979	50391.5	53882	46901	6981
RLG_Trapa_2226	51305	52297	50979	51703	46437	48341	50177	51527	48827	2700
RST_Trapa_1305	43719	63363	40518	42135	49207	60087	49838.2	49200	50476.3	-1276.33
DTH_Trapa_0390	51022	52365	51631	47661	46809	48290	49629.7	51672.7	47586.7	4086
RLG_Trapa_2011	48361	49887	48969	49236	48127	51397	49329.5	49072.3	49586.7	-514.333
Unknown_Trapa_0169	49849	50513	49055	47019	49056	50166	49276.3	49805.7	48747	1058.67
RLG_Trapa_1634	52539	49800	53772	49566	46238	43033	49158	52037	46279	5758
DTA_Trapa_1025	64602	59310	55791	34967	37325	42905	49150	59901	38399	21502
Unknown_Trapa_0213	50647	51342	50153	47381	47004	47837	49060.7	50714	47407.3	3306.67
RLG_Trapa_1878	49029	40000	44624	48304	63016	48883	48976	44551	53401	-8850
DTA_Trapa_2048	49761	49911	49304	46474	48013	47374	48472.8	49658.7	47287	2371.67
DTA_Trapa_1887	47930	46772	51842	43638	50917	49534	48438.8	48848	48029.7	818.333
DTA_Trapa_2089	46160	46968	45733	52044	49513	48987	48234.2	46287	50181.3	-3894.33
Unknown_Trapa_0796	49238	48426	45819	49950	46896	48211	48090	47827.7	48352.3	-524.667
RLG_Trapa_0322	47934	45082	43848	49552	49688	51383	47914.5	45621.3	50207.7	-4586.33
RLC_Trapa_1932	49034	49624	49715	46458	44867	47615	47885.5	49457.7	46313.3	3144.33
LTR_Trapa_0743	50810	51144	50786	46300	45080	43098	47869.7	50913.3	44826	6087.33
Unknown_Trapa_0963	44360	43674	52247	45032	51200	47076	47264.8	46760.3	47769.3	-1009
DTA_Trapa_1678	47989	49409	46892	44835	45282	48077	47080.7	48096.7	46064.7	2032
DTC_Trapa_2102	48527	47111	46163	44538	45297	47668	46550.7	47267	45834.3	1432.67
DTH_Trapa_1913	48228	48751	46451	43609	44869	44073	45996.8	47810	44183.7	3626.33
RLG_Trapa_1402	41191	43935	44164	49381	45594	49637	45650.3	43096.7	48204	-5107.33
RLG_Trapa_2242	49316	47958	47596	43179	42205	43437	45615.2	48290	42940.3	5349.67
DTM_Trapa_0417	46520	46338	47050	46217	43068	40560	44958.8	46636	43281.7	3354.33
DTM_Trapa_1257	45485	44789	44868	44896	42972	45053	44677.2	45047.3	44307	740.333
Unknown_Trapa_1353	44344	46860	46815	46817	35393	47795	44670.7	46006.3	43335	2671.33
DTA_Trapa_0594	43783	41314	41720	47489	46735	45529	44428.3	42272.3	46584.3	-4312
RLG_Trapa_0650	45793	45417	46972	43730	41411	41370	44115.5	46060.7	42170.3	3890.33
Unknown_Trapa_0267	45751	50148	44138	43302	39526	41580	44074.2	46679	41469.3	5209.67
Unknown_Trapa_2032	45854	44165	45726	41798	41751	44681	43995.8	45248.3	42743.3	2505
DTA_Trapa_1273	44899	44787	44289	43134	42357	42911	43729.5	44658.3	42800.7	1857.67
Unknown_Trapa_0033	44104	46293	44683	43323	40048	42070	43420.2	45026.7	41813.7	3213
RIL_Trapa_0965	40041	40135	42964	45247	43690	44378	42742.5	41046.7	44438.3	-3391.67
DTM_Trapa_2018	43178	43231	43108	42784	39040	44360	42616.8	43172.3	42061.3	1111
RLG_Trapa_0154	44421	42980	44835	41394	40863	41079	42595.3	44078.7	41112	2966.67
DTA_Trapa_2016	49271	52318	50146	31913	33940	37796	42564	50578.3	34549.7	16028.7
Unknown_Trapa_1756	42078	41097	46144	42751	39706	43570	42557.7	43106.3	42009	1097.33
Unknown_Trapa_0356	43597	44148	43529	41675	40279	42110	42556.3	43758	41354.7	2403.33
DTA_Trapa_1910	10566	96095	7046	10582	79264	50504	42342.8	37902.3	46783.3	-8881
DTM_Trapa_1439	38855	38929	40581	47796	43766	43969	42316	39455	45177	-5722
DTM_Trapa_0882	42711	41314	41259	43177	42607	42668	42289.3	41761.3	42817.3	-1056
DTT_Trapa_0217	37650	46460	58420	42131	33413	35148	42203.7	47510	36897.3	10612.7
DTT_Trapa_0135	42324	42218	43261	42563	41859	40822	42174.5	42601	41748	853
DTH_Trapa_0020	42949	45460	42430	43176	39411	38997	42070.5	43613	40528	3085
RLG_Trapa_1829	42163	47104	45398	40304	35148	41156	41878.8	44888.3	38869.3	6019
RLC_Trapa_1094	38790	40733	39964	42103	43902	45302	41799	39829	43769	-3940
Unknown_Trapa_0595	41161	40413	42163	40480	41847	43644	41618	41245.7	41990.3	-744.667
Unknown_Trapa_0482	43611	42400	42961	39577	38828	41826	41533.8	42990.7	40077	2913.67
RLG_Trapa_0552	45960	44635	40320	40412	37859	38749	41322.5	43638.3	39006.7	4631.67
Unknown_Trapa_1117	47409	44965	44160	39520	35652	36216	41320.3	45511.3	37129.3	8382
DTA_Trapa_0911	41109	41751	39811	44021	40703	39935	41221.7	40890.3	41553	-662.667
DTA_Trapa_0278	75579	22598	38524	24994	25160	59556	41068.5	45567	36570	8997
DTM_Trapa_1944	40255	40033	40562	41440	41367	41819	40912.7	40283.3	41542	-1258.67
RLG_Trapa_1803	36679	69221	42619	26364	26528	43371	40797	49506.3	32087.7	17418.7
DTM_Trapa_0144	42280	41877	42351	39348	37697	39956	40584.8	42169.3	39000.3	3169
RLG_Trapa_0734	43468	41586	41008	40443	42151	34122	40463	42020.7	38905.3	3115.33
RLG_Trapa_1516	38657	39547	38897	41796	42491	41359	40457.8	39033.7	41882	-2848.33
RLG_Trapa_0393	39237	39376	39665	43450	39456	41549	40455.5	39426	41485	-2059
Unknown_Trapa_0678	43078	41054	42207	39791	38255	38037	40403.7	42113	38694.3	3418.67
RLG_Trapa_1645	37634	37658	41167	42778	43109	39674	40336.7	38819.7	41853.7	-3034
RLC_Trapa_0031	40884	40683	39705	38315	37732	38043	39227	40424	38030	2394
RLG_Trapa_0361	32725	40370	39942	34192	47581	40158	39161.3	37679	40643.7	-2964.67
Unknown_Trapa_1861	40357	39335	39477	40030	38181	37307	39114.5	39723	38506	1217
Unknown_Trapa_0401	40944	39583	36908	39145	38105	38045	38788.3	39145	38431.7	713.333
DTM_Trapa_1952	39424	37737	37863	36329	36066	44531	38658.3	38341.3	38975.3	-634
RLC_Trapa_0516	37696	36514	39690	40019	40352	37568	38639.8	37966.7	39313	-1346.33
RLG_Trapa_1717	42421	44513	52374	42047	28448	20665	38411.3	46436	30386.7	16049.3
LTR_Trapa_0638	37785	38188	37325	39396	36996	40160	38308.3	37766	38850.7	-1084.67
RLG_Trapa_1947	37816	37685	38741	38828	37106	39539	38285.8	38080.7	38491	-410.333
RIL_Trapa_2040	38532	69382	40986	21385	20886	38187	38226.3	49633.3	26819.3	22814
DTM_Trapa_2082	38487	37871	39063	40227	36727	36959	38222.3	38473.7	37971	502.667
DTT_Trapa_1497	41242	41512	41323	34555	33567	36995	38199	41359	35039	6320
RLG_Trapa_1322	36191	36969	37312	37435	37438	39636	37496.8	36824	38169.7	-1345.67
RLC_Trapa_0739	38770	37406	36054	38910	36482	36756	37396.3	37410	37382.7	27.3333
Unknown_Trapa_0175	35884	35372	37249	38586	43431	33689	37368.5	36168.3	38568.7	-2400.33
DTA_Trapa_0026	36782	36710	37977	36958	37180	36899	37084.3	37156.3	37012.3	144
RLG_Trapa_0156	39155	39782	38739	34760	34303	35601	37056.7	39225.3	34888	4337.33
DTT_Trapa_2124	33304	33863	35489	38852	39732	40582	36970.3	34218.7	39722	-5503.33
RLG_Trapa_1758	37078	37639	39223	36597	35286	35889	36952	37980	35924	2056
LTR_Trapa_0038	37777	35657	34801	36930	40430	36038	36938.8	36078.3	37799.3	-1721
DTA_Trapa_1666	38992	35999	35516	36873	37450	35465	36715.8	36835.7	36596	239.667
Unknown_Trapa_1370	38618	38202	38857	33964	34441	35140	36537	38559	34515	4044
DTA_Trapa_2153	38918	38697	35955	39864	30387	34945	36461	37856.7	35065.3	2791.33
LTR_Trapa_0234	38868	44105	32543	35366	32071	34056	36168.2	38505.3	33831	4674.33
RLG_Trapa_1158	35962	37056	37568	36881	35603	33394	36077.3	36862	35292.7	1569.33
DTA_Trapa_0582	35425	37246	35318	36168	33520	35887	35594	35996.3	35191.7	804.667
Unknown_Trapa_0396	35649	35379	35677	35419	34739	35629	35415.3	35568.3	35262.3	306
DTA_Trapa_0601	33651	34695	34861	35908	35184	37731	35338.3	34402.3	36274.3	-1872
RLG_Trapa_1176	36735	35397	36978	33451	37493	31636	35281.7	36370	34193.3	2176.67
DTM_Trapa_0499	35482	37531	37147	33792	34116	33281	35224.8	36720	33729.7	2990.33
DTM_Trapa_1964	36183	36167	36200	33815	33931	33902	35033	36183.3	33882.7	2300.67
Unknown_Trapa_0896	33162	33272	34571	37860	36419	34313	34932.8	33668.3	36197.3	-2529
DTM_Trapa_0209	33658	34163	35282	37478	25889	42963	34905.5	34367.7	35443.3	-1075.67
DTA_Trapa_2078	39606	39410	38468	30081	31220	29883	34778	39161.3	30394.7	8766.67
DTA_Trapa_1770	35918	36290	34663	34278	33631	32998	34629.7	35623.7	33635.7	1988
RLG_Trapa_1662	35269	35344	35748	33590	33530	33073	34425.7	35453.7	33397.7	2056
Unknown_Trapa_0983	36631	32881	31021	34412	35388	35789	34353.7	33511	35196.3	-1685.33
RLG_Trapa_1500	35085	35951	33943	33834	33320	33781	34319	34993	33645	1348
DTT_Trapa_1171	33527	33097	33780	34336	34808	33920	33911.3	33468	34354.7	-886.667
DTM_Trapa_1312	31117	30176	28658	34383	30123	48494	33825.2	29983.7	37666.7	-7683
Unknown_Trapa_1664	34596	34058	34763	33176	32779	33189	33760.2	34472.3	33048	1424.33
DTC_Trapa_0574	38677	37738	30006	35629	32493	27276	33636.5	35473.7	31799.3	3674.33
DTC_Trapa_1671	33453	33604	34225	33104	32355	33878	33436.5	33760.7	33112.3	648.333
DTH_Trapa_1646	33377	33221	33220	34476	32539	32199	33172	33272.7	33071.3	201.333
Unknown_Trapa_1688	33612	33635	32883	32179	30569	36049	33154.5	33376.7	32932.3	444.333
RLG_Trapa_0853	35745	29956	29367	36149	36012	31139	33061.3	31689.3	34433.3	-2744
RLG_Trapa_0220	36053	36117	37885	30103	28440	27859	32742.8	36685	28800.7	7884.33
RST_Trapa_0164	33465	33206	34027	30760	31944	32236	32606.3	33566	31646.7	1919.33
DTT_Trapa_1154	33232	32632	33187	31991	32111	32479	32605.3	33017	32193.7	823.333
DTH_Trapa_0880	32040	31592	33491	32395	32867	32949	32555.7	32374.3	32737	-362.667
DTA_Trapa_1571	34146	32126	31451	31457	28832	36990	32500.3	32574.3	32426.3	148
Unknown_Trapa_1543	33776	32608	32839	32711	31934	31073	32490.2	33074.3	31906	1168.33
RLG_Trapa_1258	32904	33587	33206	33121	30808	31112	32456.3	33232.3	31680.3	1552
DTA_Trapa_0242	32915	32743	33704	31419	32075	31371	32371.2	33120.7	31621.7	1499
DTA_Trapa_0576	42790	42860	36813	26751	21267	23562	32340.5	40821	23860	16961
RLG_Trapa_0812	32558	31164	30779	33288	32519	32443	32125.2	31500.3	32750	-1249.67
DTT_Trapa_1643	31858	32311	33011	32649	31660	30999	32081.3	32393.3	31769.3	624
RLG_Trapa_0526	32518	33025	31871	32430	31442	30648	31989	32471.3	31506.7	964.667
DTA_Trapa_2027	31503	30288	33915	31086	32798	32336	31987.7	31902	32073.3	-171.333
DTT_Trapa_2035	32102	31390	31057	33851	30347	32645	31898.7	31516.3	32281	-764.667
DTM_Trapa_1689	31205	34958	31916	29853	31330	31727	31831.5	32693	30970	1723
RLG_Trapa_1656	34168	33000	31978	30526	30353	30952	31829.5	33048.7	30610.3	2438.33
RLC_Trapa_1420	39725	38729	20629	19159	36961	33691	31482.3	33027.7	29937	3090.67
DTA_Trapa_0422	32503	32559	32314	31145	30241	29934	31449.3	32458.7	30440	2018.67
DTT_Trapa_2120	32221	32489	32003	31710	31408	28668	31416.5	32237.7	30595.3	1642.33
DTA_Trapa_1674	29968	31188	31051	31257	32746	31522	31288.7	30735.7	31841.7	-1106
Unknown_Trapa_1914	32469	32932	31952	30905	30303	29092	31275.5	32451	30100	2351
RLG_Trapa_2105	32117	27590	27291	30013	31642	38720	31228.8	28999.3	33458.3	-4459
DTM_Trapa_1010	29545	31499	29969	33140	29009	33391	31092.2	30337.7	31846.7	-1509
Unknown_Trapa_1315	30140	30809	30869	32080	30362	31855	31019.2	30606	31432.3	-826.333
Unknown_Trapa_1289	31617	33413	32674	30058	28206	29645	30935.5	32568	29303	3265
DTA_Trapa_1214	23202	23201	19874	37822	42153	38961	30868.8	22092.3	39645.3	-17553
Unknown_Trapa_0142	28420	33633	27824	34098	28891	32107	30828.8	29959	31698.7	-1739.67
DTT_Trapa_1525	32128	32053	30743	31037	29494	29444	30816.5	31641.3	29991.7	1649.67
RST_Trapa_1533	29570	28909	28814	33064	32212	30546	30519.2	29097.7	31940.7	-2843
LTR_Trapa_1385	27824	29031	33720	30704	29456	32229	30494	30191.7	30796.3	-604.667
DTT_Trapa_1249	30251	29721	28845	31001	32290	29506	30269	29605.7	30932.3	-1326.67
DTT_Trapa_0545	31898	32047	34408	29696	26807	26247	30183.8	32784.3	27583.3	5201
DTA_Trapa_1336	30032	26463	28111	26460	25552	43352	29995	28202	31788	-3586
RLG_Trapa_0049	34555	32951	31265	27727	27936	25472	29984.3	32923.7	27045	5878.67
Unknown_Trapa_0992	29638	31383	32221	28338	29640	28227	29907.8	31080.7	28735	2345.67
DTT_Trapa_1146	30589	30520	31203	29179	28275	29552	29886.3	30770.7	29002	1768.67
DTM_Trapa_0769	25919	24248	22774	46704	32911	26403	29826.5	24313.7	35339.3	-11025.7
DTA_Trapa_2073	31050	31493	32626	27862	27283	28452	29794.3	31723	27865.7	3857.33
RLG_Trapa_1726	30291	28762	31032	31382	28656	28502	29770.8	30028.3	29513.3	515
DTA_Trapa_2041	29817	31025	31040	28642	27704	30205	29738.8	30627.3	28850.3	1777
DTH_Trapa_0889	30409	30221	29370	29820	29046	28584	29575	30000	29150	850
DTA_Trapa_1743	33637	32201	28514	25962	27808	28909	29505.2	31450.7	27559.7	3891
DTA_Trapa_1390	3333	3046	2627	3909	157868	6022	29467.5	3002	55933	-52931
RLC_Trapa_0881	29935	30327	27933	30468	29540	28390	29432.2	29398.3	29466	-67.6667
Unknown_Trapa_1160	28723	29813	31270	28998	28653	28704	29360.2	29935.3	28785	1150.33
DTA_Trapa_1009	30777	30908	29512	27220	29560	28032	29334.8	30399	28270.7	2128.33
DTA_Trapa_2156	27634	28693	30898	30388	26780	31162	29259.2	29075	29443.3	-368.333
DTA_Trapa_0546	29017	28390	28487	30197	30903	28490	29247.3	28631.3	29863.3	-1232
Unknown_Trapa_0920	30934	30246	28959	28384	28291	28570	29230.7	30046.3	28415	1631.33
Unknown_Trapa_1202	28933	29673	27682	28703	30819	29064	29145.7	28762.7	29528.7	-766
DTM_Trapa_0430	42791	41392	36934	16106	19940	16761	28987.3	40372.3	17602.3	22770
DTA_Trapa_2119	27937	28871	30516	28995	28222	29243	28964	29108	28820	288
Unknown_Trapa_0197	30621	31065	32017	29629	24706	25639	28946.2	31234.3	26658	4576.33
Unknown_Trapa_0491	29791	28118	24191	30603	30346	30181	28871.7	27366.7	30376.7	-3010
DTT_Trapa_1725	29147	29541	29658	27585	26723	28906	28593.3	29448.7	27738	1710.67
Unknown_Trapa_0035	29701	29166	30195	27482	26953	27774	28545.2	29687.3	27403	2284.33
RLG_Trapa_1112	29997	26884	26029	26301	29788	32236	28539.2	27636.7	29441.7	-1805
DTT_Trapa_1139	27265	28160	28182	28485	30771	27878	28456.8	27869	29044.7	-1175.67
DTA_Trapa_0464	29198	29126	29643	27464	25838	28753	28337	29322.3	27351.7	1970.67
RLG_Trapa_1522	30182	30046	30450	26764	25703	26748	28315.5	30226	26405	3821
DTA_Trapa_2184	29814	29608	20852	19061	37567	32506	28234.7	26758	29711.3	-2953.33
Unknown_Trapa_1677	27807	27773	27326	29339	28405	28602	28208.7	27635.3	28782	-1146.67
Unknown_Trapa_1705	30406	30904	27437	26804	26010	27411	28162	29582.3	26741.7	2840.67
DTM_Trapa_2172	29663	27234	26954	26185	30231	26795	27843.7	27950.3	27737	213.333
DTA_Trapa_1276	1980	2581	1379	5203	44523	111192	27809.7	1980	53639.3	-51659.3
DTA_Trapa_1759	27694	27842	27120	28042	27482	26833	27502.2	27552	27452.3	99.6667
DTT_Trapa_0967	28035	28679	27817	27364	25932	27130	27492.8	28177	26808.7	1368.33
DTM_Trapa_1270	26560	26784	27589	28609	28344	26972	27476.3	26977.7	27975	-997.333
DTA_Trapa_0376	28242	28967	27322	26019	26225	27893	27444.7	28177	26712.3	1464.67
DTT_Trapa_1024	26711	26197	25798	29510	28352	26726	27215.7	26235.3	28196	-1960.67
DTT_Trapa_2058	28856	26860	26411	25701	25671	29572	27178.5	27375.7	26981.3	394.333
Unknown_Trapa_1938	27584	30559	29153	24435	25999	25316	27174.3	29098.7	25250	3848.67
RLC_Trapa_0335	22293	44035	20079	20543	28871	26960	27130.2	28802.3	25458	3344.33
RLC_Trapa_1563	26506	26422	26022	27500	28241	27945	27106	26316.7	27895.3	-1578.67
RPP_Trapa_1586	21505	62550	17431	13831	14942	32312	27095.2	33828.7	20361.7	13467
Unknown_Trapa_0159	28286	27673	28443	25894	25589	26508	27065.5	28134	25997	2137
Unknown_Trapa_1508	21999	43611	18042	20184	19905	37532	26878.8	27884	25873.7	2010.33
RLC_Trapa_1830	26233	24500	19621	29187	27934	33785	26876.7	23451.3	30302	-6850.67
DHH_Trapa_0260	27786	26435	24305	27494	26911	28253	26864	26175.3	27552.7	-1377.33
RLG_Trapa_0619	27423	28179	27542	26243	26633	24981	26833.5	27714.7	25952.3	1762.33
RST_Trapa_0980	26550	26375	25560	29377	27613	25488	26827.2	26161.7	27492.7	-1331
RLG_Trapa_0346	22823	24167	22682	28094	28452	34634	26808.7	23224	30393.3	-7169.33
DTT_Trapa_1584	26502	26080	27050	27075	25382	28621	26785	26544	27026	-482
DTM_Trapa_0408	25940	27871	26757	27438	24664	27533	26700.5	26856	26545	311
Unknown_Trapa_0729	24703	21415	27370	23364	31580	31193	26604.2	24496	28712.3	-4216.33
Unknown_Trapa_0951	24704	24835	25092	27110	28543	28815	26516.5	24877	28156	-3279
Unknown_Trapa_1378	14403	17326	11641	45008	32674	37500	26425.3	14456.7	38394	-23937.3
Unknown_Trapa_1031	46355	18988	23311	20719	18005	30148	26254.3	29551.3	22957.3	6594
DTA_Trapa_0534	27375	27390	26489	25321	25254	25621	26241.7	27084.7	25398.7	1686
DTA_Trapa_2217	28559	24477	24692	25993	26024	26971	26119.3	25909.3	26329.3	-420
DTM_Trapa_2024	25017	24911	25835	26058	26912	27928	26110.2	25254.3	26966	-1711.67
LTR_Trapa_0100	26434	25419	26951	28051	24602	24872	26054.8	26268	25841.7	426.333
RLC_Trapa_0293	27032	25744	27014	26277	25086	25030	26030.5	26596.7	25464.3	1132.33
RLG_Trapa_1043	26996	26795	27286	25032	25236	24539	25980.7	27025.7	24935.7	2090
DTT_Trapa_0791	31536	31091	29858	19488	19743	23999	25952.5	30828.3	21076.7	9751.67
Unknown_Trapa_1130	26600	29510	29763	24252	20230	25166	25920.2	28624.3	23216	5408.33
RLG_Trapa_1240	26672	26172	26661	25380	24542	25047	25745.7	26501.7	24989.7	1512
DTA_Trapa_0756	34984	26346	24000	23177	22308	23176	25665.2	28443.3	22887	5556.33
Unknown_Trapa_0130	30196	27874	24129	18754	22556	29400	25484.8	27399.7	23570	3829.67
DTM_Trapa_0986	26236	25974	24695	25218	25614	24546	25380.5	25635	25126	509
Unknown_Trapa_0406	26581	28090	27715	23083	23011	23778	25376.3	27462	23290.7	4171.33
DTT_Trapa_0787	28684	26594	25545	24523	23566	21712	25104	26941	23267	3674
RLC_Trapa_2022	25192	27617	24575	25979	21834	25071	25044.7	25794.7	24294.7	1500
DTT_Trapa_0222	25995	27526	25516	22922	22460	25829	25041.3	26345.7	23737	2608.67
RLG_Trapa_2114	27554	24935	25773	24152	24129	23520	25010.5	26087.3	23933.7	2153.67
DTT_Trapa_2149	21410	33676	30572	20819	19148	24290	24985.8	28552.7	21419	7133.67
DTH_Trapa_0765	24262	24515	23929	26413	25579	24414	24852	24235.3	25468.7	-1233.33
DTM_Trapa_0893	24586	24885	25040	24387	24900	24690	24748	24837	24659	178
Unknown_Trapa_2161	25397	26001	26332	23618	23838	22728	24652.3	25910	23394.7	2515.33
Unknown_Trapa_0610	25017	25276	26947	23182	23021	23458	24483.5	25746.7	23220.3	2526.33
RLG_Trapa_1355	22391	22904	21050	26560	26671	27318	24482.3	22115	26849.7	-4734.67
RLC_Trapa_0444	24717	24336	24045	24754	24977	23771	24433.3	24366	24500.7	-134.667
DTA_Trapa_1937	27271	25579	25326	23709	22251	22140	24379.3	26058.7	22700	3358.67
DTM_Trapa_0795	28291	22632	42643	9107	22044	21484	24366.8	31188.7	17545	13643.7
LTR_Trapa_0086	25819	24568	24819	23817	23227	23590	24306.7	25068.7	23544.7	1524
DTA_Trapa_2130	11043	80901	12529	9191	9072	22926	24277	34824.3	13729.7	21094.7
DTA_Trapa_0628	22674	21603	26008	22574	24342	28398	24266.5	23428.3	25104.7	-1676.33
DTA_Trapa_0277	24764	25219	24019	24713	24068	22537	24220	24667.3	23772.7	894.667
Unknown_Trapa_0133	23641	21709	22393	25039	26758	25479	24169.8	22581	25758.7	-3177.67
RLG_Trapa_0543	25802	24728	24346	24971	22673	22246	24127.7	24958.7	23296.7	1662
DTM_Trapa_2123	29177	33472	5035	7479	34083	35434	24113.3	22561.3	25665.3	-3104
RLG_Trapa_0602	22989	23264	22641	25791	25111	24197	23998.8	22964.7	25033	-2068.33
Unknown_Trapa_0985	24290	24018	24069	23961	23965	23364	23944.5	24125.7	23763.3	362.333
RLG_Trapa_0849	24635	24294	25218	22641	23047	22843	23779.7	24715.7	22843.7	1872
RLG_Trapa_0512	22964	24213	23701	26383	22958	22246	23744.2	23626	23862.3	-236.333
RLC_Trapa_1697	24073	24602	24689	22553	23567	22944	23738	24454.7	23021.3	1433.33
DTT_Trapa_0466	26020	25627	24783	22703	22015	21220	23728	25476.7	21979.3	3497.33
Unknown_Trapa_0058	23477	23439	24015	24337	23700	23176	23690.7	23643.7	23737.7	-94
Unknown_Trapa_0966	23058	23144	23992	22902	24575	23886	23592.8	23398	23787.7	-389.667
RLC_Trapa_0351	24221	23406	26917	24709	21782	20440	23579.2	24848	22310.3	2537.67
Unknown_Trapa_0458	24043	23173	22832	22676	20180	27992	23482.7	23349.3	23616	-266.667
Unknown_Trapa_1030	25199	25457	21696	24275	23964	20215	23467.7	24117.3	22818	1299.33
Unknown_Trapa_0506	22788	22479	22873	24709	23103	23963	23319.2	22713.3	23925	-1211.67
Unknown_Trapa_1300	24141	24876	24246	22827	21015	21939	23174	24421	21927	2494
DTA_Trapa_0950	23088	21399	23765	20452	24077	26208	23164.8	22750.7	23579	-828.333
DTH_Trapa_2010	1979	57059	3596	2202	6177	66843	22976	20878	25074	-4196
DTT_Trapa_1020	22793	23150	25298	23599	21741	21189	22961.7	23747	22176.3	1570.67
Unknown_Trapa_0224	24285	23111	27641	21630	19634	20484	22797.5	25012.3	20582.7	4429.67
Unknown_Trapa_1410	18610	23415	19406	26499	21859	26652	22740.2	20477	25003.3	-4526.33
DTA_Trapa_0238	21764	22748	21942	23868	22258	22118	22449.7	22151.3	22748	-596.667
LTR_Trapa_1837	17820	31683	22726	21003	14495	26931	22443	24076.3	20809.7	3266.67
RLG_Trapa_0134	29694	29871	30168	11550	20299	12670	22375.3	29911	14839.7	15071.3
Unknown_Trapa_1721	25636	25860	25985	18971	18022	19653	22354.5	25827	18882	6945
RLG_Trapa_1252	23598	23350	24977	20236	20140	21479	22296.7	23975	20618.3	3356.67
DTA_Trapa_0330	24073	21485	23209	18009	22252	24171	22199.8	22922.3	21477.3	1445
DTT_Trapa_2121	22233	21993	22393	22077	21845	22432	22162.2	22206.3	22118	88.3333
Unknown_Trapa_1670	11613	62973	11792	7237	9490	29828	22155.5	28792.7	15518.3	13274.3
DHH_Trapa_0394	16469	17783	16069	30182	28826	22598	21987.8	16773.7	27202	-10428.3
Unknown_Trapa_0184	22495	22830	22160	21420	21623	21308	21972.7	22495	21450.3	1044.67
RLC_Trapa_0741	24304	23403	22491	21008	21419	19175	21966.7	23399.3	20534	2865.33
DTT_Trapa_2009	21508	22526	22099	21764	20927	22253	21846.2	22044.3	21648	396.333
RLG_Trapa_2238	26532	24958	19290	22688	18547	18672	21781.2	23593.3	19969	3624.33
DTA_Trapa_0542	22447	22050	22272	20701	21540	21640	21775	22256.3	21293.7	962.667
LTR_Trapa_2180	19520	29517	24402	15684	16228	24746	21682.8	24479.7	18886	5593.67
RLG_Trapa_0160	23924	23702	23425	19707	19570	19741	21678.2	23683.7	19672.7	4011
RLC_Trapa_0172	21885	22279	21666	20535	21332	22358	21675.8	21943.3	21408.3	535
DHH_Trapa_1754	23087	22148	23898	19935	19679	21218	21660.8	23044.3	20277.3	2767
Unknown_Trapa_0502	21128	21266	20643	22013	22115	22289	21575.7	21012.3	22139	-1126.67
RLG_Trapa_0961	22670	22573	21381	19565	20084	22851	21520.7	22208	20833.3	1374.67
DTH_Trapa_1314	18861	18563	19689	24937	24545	22511	21517.7	19037.7	23997.7	-4960
RLG_Trapa_0599	22016	21768	22233	21737	22746	18589	21514.8	22005.7	21024	981.667
RLG_Trapa_0941	21747	20900	21345	20348	22784	21775	21483.2	21330.7	21635.7	-305
RLG_Trapa_1701	22112	21341	22032	21895	21208	20157	21457.5	21828.3	21086.7	741.667
DTM_Trapa_1282	20831	20761	21454	21968	21967	20907	21314.7	21015.3	21614	-598.667
DTM_Trapa_2084	21316	21809	22134	20789	20922	20703	21278.8	21753	20804.7	948.333
RLG_Trapa_1711	20965	19989	20436	22423	20825	22893	21255.2	20463.3	22047	-1583.67
Unknown_Trapa_0814	32938	19631	20001	20739	15333	18468	21185	24190	18180	6010
RLG_Trapa_2260	18269	16174	19027	25312	21833	25990	21100.8	17823.3	24378.3	-6555
DTA_Trapa_1208	21400	21934	21479	20770	21344	19340	21044.5	21604.3	20484.7	1119.67
Unknown_Trapa_1345	20675	19948	21035	21227	21155	21918	20993	20552.7	21433.3	-880.667
DTT_Trapa_0539	19681	19634	20152	22351	21082	22617	20919.5	19822.3	22016.7	-2194.33
RST_Trapa_0948	21835	22397	21749	19794	20302	19311	20898	21993.7	19802.3	2191.33
RST_Trapa_0790	24041	23917	22239	17490	18049	18728	20744	23399	18089	5310
DTA_Trapa_1934	21564	21667	20702	20070	19937	20094	20672.3	21311	20033.7	1277.33
DTT_Trapa_1706	20712	20564	22719	19204	20785	19539	20587.2	21331.7	19842.7	1489
Unknown_Trapa_0139	20001	20513	20059	21802	20577	20548	20583.3	20191	20975.7	-784.667
DTH_Trapa_1755	20554	20370	20366	20348	19662	22101	20566.8	20430	20703.7	-273.667
DTH_Trapa_1474	21462	20986	21634	19806	20527	18966	20563.5	21360.7	19766.3	1594.33
DTA_Trapa_0925	21163	21665	20200	20436	19802	19804	20511.7	21009.3	20014	995.333
RLG_Trapa_1734	18448	18188	17844	18258	17467	31350	20259.2	18160	22358.3	-4198.33
Unknown_Trapa_1882	19214	18596	20853	20435	19045	23397	20256.7	19554.3	20959	-1404.67
RLG_Trapa_2204	20387	23300	17336	22028	17217	21050	20219.7	20341	20098.3	242.667
DTM_Trapa_1659	19094	19241	18794	20961	21298	21277	20110.8	19043	21178.7	-2135.67
RLG_Trapa_0764	20064	20471	20193	20730	19648	19530	20106	20242.7	19969.3	273.333
DTA_Trapa_0233	19393	18293	17622	17811	17776	29110	20000.8	18436	21565.7	-3129.67
DTC_Trapa_1036	25101	23880	21063	23056	8663	18110	19978.8	23348	16609.7	6738.33
RLG_Trapa_2142	18037	19070	20097	21777	20443	19792	19869.3	19068	20670.7	-1602.67
Unknown_Trapa_0959	13135	46492	12426	7077	7547	32205	19813.7	24017.7	15609.7	8408
DTA_Trapa_1167	20431	20470	20486	19511	18191	19758	19807.8	20462.3	19153.3	1309
DTT_Trapa_0908	20336	19165	21423	19410	19347	18832	19752.2	20308	19196.3	1111.67
Unknown_Trapa_2080	19429	19782	20291	20240	19914	18620	19712.7	19834	19591.3	242.667
DTH_Trapa_1644	19014	19811	19551	20826	19072	19626	19650	19458.7	19841.3	-382.667
DTH_Trapa_0207	19317	19665	18446	20648	20173	19611	19643.3	19142.7	20144	-1001.33
DTT_Trapa_1921	20676	19621	20212	18939	19249	18887	19597.3	20169.7	19025	1144.67
DTA_Trapa_1271	20553	20269	18899	18861	18327	20281	19531.7	19907	19156.3	750.667
RLG_Trapa_2030	19538	21477	19794	19062	18433	17905	19368.2	20269.7	18466.7	1803
Unknown_Trapa_1394	19290	21182	20684	19368	16537	18652	19285.5	20385.3	18185.7	2199.67
DTT_Trapa_2165	20403	20695	19674	18511	18913	17442	19273	20257.3	18288.7	1968.67
DTA_Trapa_0553	18547	19811	20866	18226	18581	19588	19269.8	19741.3	18798.3	943
RLG_Trapa_1652	20609	21341	19703	20067	16620	17176	19252.7	20551	17954.3	2596.67
RLG_Trapa_1274	20222	19871	19423	19408	18618	17739	19213.5	19838.7	18588.3	1250.33
DTA_Trapa_0811	18235	19392	17894	19555	19170	20901	19191.2	18507	19875.3	-1368.33
DTH_Trapa_1549	19767	19190	18403	20386	18481	18621	19141.3	19120	19162.7	-42.6667
DTA_Trapa_2160	19012	19364	20384	19301	18914	17606	19096.8	19586.7	18607	979.667
Unknown_Trapa_2096	19282	19266	19173	18381	18801	19422	19054.2	19240.3	18868	372.333
DTH_Trapa_0857	19257	18361	19411	17844	17442	21665	18996.7	19009.7	18983.7	26
Unknown_Trapa_1653	18162	18148	18083	19861	20064	18855	18862.2	18131	19593.3	-1462.33
DTC_Trapa_1172	19394	17865	19343	17404	17397	21559	18827	18867.3	18786.7	80.6667
RLG_Trapa_0942	17889	18570	19402	19940	19780	17226	18801.2	18620.3	18982	-361.667
Unknown_Trapa_0414	24446	24439	23770	15046	11585	13166	18742	24218.3	13265.7	10952.7
Unknown_Trapa_0028	20348	20103	20200	15937	15026	20773	18731.2	20217	17245.3	2971.67
DTM_Trapa_0230	24066	24088	20671	18136	11238	13210	18568.2	22941.7	14194.7	8747
LTR_Trapa_0313	19072	19383	19774	16976	17758	17734	18449.5	19409.7	17489.3	1920.33
DTA_Trapa_1056	29237	18724	11678	14676	15578	20703	18432.7	19879.7	16985.7	2894
RLG_Trapa_0484	18520	18501	18968	18662	18793	17049	18415.5	18663	18168	495
RLG_Trapa_0050	18845	19943	19386	17928	17214	16995	18385.2	19391.3	17379	2012.33
RLG_Trapa_1631	19887	21397	19262	16104	17746	15869	18377.5	20182	16573	3609
DTT_Trapa_1920	22987	21073	20283	16818	13585	15161	18317.8	21447.7	15188	6259.67
Unknown_Trapa_1272	18452	21002	17834	14888	18294	19022	18248.7	19096	17401.3	1694.67
DTH_Trapa_0288	18460	18564	17183	18774	18462	18004	18241.2	18069	18413.3	-344.333
RLG_Trapa_1267	19174	16093	19151	18208	17590	19080	18216	18139.3	18292.7	-153.333
RLG_Trapa_1321	17863	18239	17988	20019	17827	16952	18148	18030	18266	-236
Unknown_Trapa_1173	18521	18621	19383	17955	16883	17023	18064.3	18841.7	17287	1554.67
Unknown_Trapa_1733	22111	21236	28227	14644	10913	10999	18021.7	23858	12185.3	11672.7
Unknown_Trapa_0797	19651	19879	18040	17423	16197	16934	18020.7	19190	16851.3	2338.67
RLG_Trapa_0132	18437	18726	19333	16940	16820	17549	17967.5	18832	17103	1729
DTT_Trapa_1335	19859	20580	17464	16800	16302	16800	17967.5	19301	16634	2667
RLC_Trapa_0076	18784	19132	19489	16885	16604	16855	17958.2	19135	16781.3	2353.67
RLG_Trapa_1691	19831	19944	20536	16058	15009	16021	17899.8	20103.7	15696	4407.67
LTR_Trapa_0621	18081	18698	18328	17897	17547	16718	17878.2	18369	17387.3	981.667
DTM_Trapa_1075	20474	19847	20425	15369	16005	14941	17843.5	20248.7	15438.3	4810.33
Unknown_Trapa_1434	17051	17337	18506	18587	17764	17723	17828	17631.3	18024.7	-393.333
Unknown_Trapa_2170	17651	13989	18127	22628	21030	13125	17758.3	16589	18927.7	-2338.67
RLG_Trapa_1344	18526	17792	17142	16335	18040	18632	17744.5	17820	17669	151
RLG_Trapa_0223	17928	18135	17710	17410	17525	17539	17707.8	17924.3	17491.3	433
RLG_Trapa_0369	18574	17961	19243	19752	14562	15993	17680.8	18592.7	16769	1823.67
DTA_Trapa_2148	17550	16917	17209	17465	18369	18414	17654	17225.3	18082.7	-857.333
LTR_Trapa_1277	16899	17171	17014	18543	18341	17787	17625.8	17028	18223.7	-1195.67
RLG_Trapa_1747	18339	17596	17169	17724	16728	17283	17473.2	17701.3	17245	456.333
Unknown_Trapa_0143	19199	18902	21478	16076	16432	12670	17459.5	19859.7	15059.3	4800.33
RST_Trapa_0838	26677	12691	16433	13026	16350	19270	17407.8	18600.3	16215.3	2385
Unknown_Trapa_0607	18154	18147	18373	16061	16817	16533	17347.5	18224.7	16470.3	1754.33
RLG_Trapa_1196	17619	17173	18145	17745	15391	17977	17341.7	17645.7	17037.7	608
DTT_Trapa_0944	17725	17015	16900	17511	17200	17081	17238.7	17213.3	17264	-50.6667
LTR_Trapa_1092	18309	18880	19001	15679	16189	15263	17220.2	18730	15710.3	3019.67
DTT_Trapa_1493	16350	16827	17444	16288	17637	18376	17153.7	16873.7	17433.7	-560
DTA_Trapa_1118	10876	8587	10144	24022	23385	25904	17153	9869	24437	-14568
Unknown_Trapa_1091	1167	60657	2067	1335	3326	34020	17095.3	21297	12893.7	8403.33
DTA_Trapa_1595	7824	44248	10038	6997	11015	22406	17088	20703.3	13472.7	7230.67
RLG_Trapa_2187	13716	28698	17786	9346	11821	20992	17059.8	20066.7	14053	6013.67
DTT_Trapa_1657	17309	17638	17520	17280	16629	15895	17045.2	17489	16601.3	887.667
RLG_Trapa_1904	17965	19755	19201	14938	15037	14902	16966.3	18973.7	14959	4014.67
LTR_Trapa_1298	16202	16206	16856	17358	17188	17139	16824.8	16421.3	17228.3	-807
DTA_Trapa_1731	17440	18714	12834	15020	17731	19112	16808.5	16329.3	17287.7	-958.333
Unknown_Trapa_2020	19487	18387	17407	16683	14898	13898	16793.3	18427	15159.7	3267.33
Unknown_Trapa_1527	17394	17332	18148	15465	15599	16783	16786.8	17624.7	15949	1675.67
Unknown_Trapa_0101	16834	16392	17103	17128	15606	17476	16756.5	16776.3	16736.7	39.6667
Unknown_Trapa_0575	12257	40146	10768	10058	8381	18756	16727.7	21057	12398.3	8658.67
RLG_Trapa_0894	18711	18451	17488	14668	14690	16069	16679.5	18216.7	15142.3	3074.33
Unknown_Trapa_1313	18206	17696	17384	16505	14718	15400	16651.5	17762	15541	2221
RLC_Trapa_2044	17887	17747	15843	17180	15689	15544	16648.3	17159	16137.7	1021.33
DTT_Trapa_0395	17105	16906	17181	15642	15760	17148	16623.7	17064	16183.3	880.667
Unknown_Trapa_1520	16778	16137	16089	17155	17380	16049	16598	16334.7	16861.3	-526.667
DTM_Trapa_0246	20247	20171	19004	12722	12904	14527	16595.8	19807.3	13384.3	6423
DTH_Trapa_1941	17400	16352	16695	15438	15960	17119	16494	16815.7	16172.3	643.333
DTT_Trapa_1029	17180	18211	16224	16871	15747	14644	16479.5	17205	15754	1451
DTT_Trapa_1250	16902	16626	17775	15887	14409	17272	16478.5	17101	15856	1245
DTA_Trapa_1707	16100	19425	16072	15592	15615	15938	16457	17199	15715	1484
RLC_Trapa_0127	16582	15913	16137	17109	16018	16646	16400.8	16210.7	16591	-380.333
DTA_Trapa_1594	15546	16330	15820	16675	17117	16889	16396.2	15898.7	16893.7	-995
RLG_Trapa_1232	17169	16816	17164	15997	16168	15012	16387.7	17049.7	15725.7	1324
DTT_Trapa_1212	16565	15684	16335	17557	16471	15705	16386.2	16194.7	16577.7	-383
Unknown_Trapa_2236	17407	17276	16907	14879	15385	16368	16370.3	17196.7	15544	1652.67
RLG_Trapa_0214	18480	18391	20902	13552	12606	13832	16293.8	19257.7	13330	5927.67
DTC_Trapa_0930	27874	25196	19219	7881	10087	7498	16292.5	24096.3	8488.67	15607.7
DTA_Trapa_2140	17286	16610	15824	16030	15925	15866	16256.8	16573.3	15940.3	633
RLG_Trapa_2110	17076	17552	17863	15891	15074	14009	16244.2	17497	14991.3	2505.67
DTA_Trapa_0165	16610	17368	17330	15870	14773	15462	16235.5	17102.7	15368.3	1734.33
DHH_Trapa_2139	14176	21473	19453	10899	17114	14165	16213.3	18367.3	14059.3	4308
Unknown_Trapa_0190	15215	15984	16415	16458	16389	16685	16191	15871.3	16510.7	-639.333
RLC_Trapa_2068	16530	16621	17612	15726	14675	15940	16184	16921	15447	1474
Unknown_Trapa_0550	13155	13082	13164	23941	17650	16108	16183.3	13133.7	19233	-6099.33
RLG_Trapa_1510	9125	47244	9729	4319	8153	18320	16148.3	22032.7	10264	11768.7
RLG_Trapa_0977	20456	24462	17867	11189	12754	9975	16117.2	20928.3	11306	9622.33
Unknown_Trapa_1588	7572	47324	8772	6295	7390	18903	16042.7	21222.7	10862.7	10360
Unknown_Trapa_1503	16422	17765	16267	15787	15208	14687	16022.7	16818	15227.3	1590.67
Unknown_Trapa_0597	15159	14971	13282	10508	12577	29336	15972.2	14470.7	17473.7	-3003
DTT_Trapa_1744	18613	15643	16642	13702	15035	16164	15966.5	16966	14967	1999
LTR_Trapa_1299	16306	16019	16012	15452	15954	15818	15926.8	16112.3	15741.3	371
DTT_Trapa_1326	15920	16062	15398	16087	15772	16314	15925.5	15793.3	16057.7	-264.333
DTT_Trapa_2166	18149	16064	13064	14684	16678	16093	15788.7	15759	15818.3	-59.3333
DTH_Trapa_0269	16650	16474	17275	14738	14793	14495	15737.5	16799.7	14675.3	2124.33
RLG_Trapa_0410	16931	16504	16334	14842	14415	15125	15691.8	16589.7	14794	1795.67
RLG_Trapa_0753	17085	14932	15682	12092	12682	21496	15661.5	15899.7	15423.3	476.333
DTA_Trapa_1180	2066	50683	2529	3083	4743	30775	15646.5	18426	12867	5559
DTA_Trapa_0735	13401	14302	14142	16561	16336	18626	15561.3	13948.3	17174.3	-3226
RLG_Trapa_2118	14374	14479	14041	17134	14910	18389	15554.5	14298	16811	-2513
DTA_Trapa_1341	15152	15157	14444	17014	15935	15281	15497.2	14917.7	16076.7	-1159
RLG_Trapa_1181	17670	16603	15125	14346	13227	15999	15495	16466	14524	1942
RLG_Trapa_0900	15001	14990	14646	16020	15235	16609	15416.8	14879	15954.7	-1075.67
RLG_Trapa_0275	16920	17496	17511	14572	14293	11647	15406.5	17309	13504	3805
DTT_Trapa_0167	15073	15061	15053	15902	14916	16313	15386.3	15062.3	15710.3	-648
DTA_Trapa_2232	16953	15627	15782	14338	14567	14415	15280.3	16120.7	14440	1680.67
DTA_Trapa_0586	14432	15230	14636	16729	15404	14909	15223.3	14766	15680.7	-914.667
RLG_Trapa_1360	9648	35441	9211	6674	8462	21291	15121.2	18100	12142.3	5957.67
Unknown_Trapa_0180	15640	16114	15393	14822	14602	14150	15120.2	15715.7	14524.7	1191
Unknown_Trapa_1704	14961	14926	15407	15111	15470	14639	15085.7	15098	15073.3	24.6667
DTA_Trapa_1269	14470	15450	14609	15204	15316	15464	15085.5	14843	15328	-485
DTM_Trapa_1209	12260	13108	10148	18577	18731	17480	15050.7	11838.7	18262.7	-6424
Unknown_Trapa_0630	15189	15626	16345	14478	14551	13979	15028	15720	14336	1384
RLG_Trapa_0902	14873	14747	14966	15029	14600	15885	15016.7	14862	15171.3	-309.333
Unknown_Trapa_0926	14579	15379	15531	14263	16143	13938	14972.2	15163	14781.3	381.667
Unknown_Trapa_0909	14195	13569	15829	14167	16036	15852	14941.3	14531	15351.7	-820.667
DTM_Trapa_0216	15828	14860	17150	14149	14935	12648	14928.3	15946	13910.7	2035.33
DTM_Trapa_1078	14268	13537	17162	14345	13870	16325	14917.8	14989	14846.7	142.333
RLG_Trapa_0679	18116	19726	17367	12535	10295	11410	14908.2	18403	11413.3	6989.67
Unknown_Trapa_1889	13681	19543	17699	10604	15042	12753	14887	16974.3	12799.7	4174.67
DTT_Trapa_1198	14821	15239	15265	15095	14063	14681	14860.7	15108.3	14613	495.333
DTM_Trapa_0200	16239	15334	15501	13665	13716	14662	14852.8	15691.3	14014.3	1677
RLC_Trapa_1427	13133	14982	15748	16034	15796	13120	14802.2	14621	14983.3	-362.333
DTA_Trapa_0972	14713	14887	14311	15433	14474	14510	14721.3	14637	14805.7	-168.667
DTH_Trapa_0969	14754	14627	14600	14662	14538	15036	14702.8	14660.3	14745.3	-85
RLG_Trapa_0781	16285	16056	16360	13433	13055	12394	14597.2	16233.7	12960.7	3273
RLG_Trapa_0793	13213	14724	14682	17389	15319	11654	14496.8	14206.3	14787.3	-581
RLC_Trapa_0998	14752	15033	15199	14832	13598	13471	14480.8	14994.7	13967	1027.67
Unknown_Trapa_1023	14203	14013	14245	15072	15624	13682	14473.2	14153.7	14792.7	-639
RLC_Trapa_0229	14009	13963	13779	14497	15654	14689	14431.8	13917	14946.7	-1029.67
DTM_Trapa_0507	14394	14353	14502	14546	14793	13837	14404.2	14416.3	14392	24.3333
Unknown_Trapa_1587	19192	18891	17731	10761	10080	9754	14401.5	18604.7	10198.3	8406.33
RLC_Trapa_2147	14736	14290	14066	14045	15011	14199	14391.2	14364	14418.3	-54.3333
DHH_Trapa_2233	13863	11886	15761	14094	13381	16961	14324.3	13836.7	14812	-975.333
Unknown_Trapa_1294	15062	16234	13084	14931	13420	13190	14320.2	14793.3	13847	946.333
RST_Trapa_0928	13772	12771	13818	13566	13552	18370	14308.2	13453.7	15162.7	-1709
DTT_Trapa_1996	15064	14942	14709	13807	13522	13794	14306.3	14905	13707.7	1197.33
DTC_Trapa_1859	12916	14899	13776	13422	14826	15308	14191.2	13863.7	14518.7	-655
RLG_Trapa_0215	15589	15533	15103	14484	12979	11343	14171.8	15408.3	12935.3	2473
DTA_Trapa_0305	14362	14141	15738	13414	14966	12224	14140.8	14747	13534.7	1212.33
DTM_Trapa_0924	14413	14292	16074	13293	12413	14287	14128.7	14926.3	13331	1595.33
Unknown_Trapa_1381	10871	13013	13782	14791	16342	15830	14104.8	12555.3	15654.3	-3099
RLG_Trapa_0937	14232	15903	14815	13797	11401	14372	14086.7	14983.3	13190	1793.33
Unknown_Trapa_2135	2823	3181	1043	1419	72202	3841	14084.8	2349	25820.7	-23471.7
RLG_Trapa_0535	15776	14284	15593	12414	13632	12662	14060.2	15217.7	12902.7	2315
Unknown_Trapa_1014	16106	14822	16063	11761	11049	14376	14029.5	15663.7	12395.3	3268.33
RLG_Trapa_1567	15289	14953	15110	13052	12547	13150	14016.8	15117.3	12916.3	2201
Unknown_Trapa_0051	14892	15173	14476	14095	13188	12238	14010.3	14847	13173.7	1673.33
Unknown_Trapa_1000	13737	13757	14174	13632	14652	13966	13986.3	13889.3	14083.3	-194
RLG_Trapa_0834	17803	8900	11619	13885	12644	18063	13819	12774	14864	-2090
DTT_Trapa_2268	12178	13887	12455	15109	12453	16832	13819	12840	14798	-1958
DTM_Trapa_0202	14389	14310	14589	13426	13695	12454	13810.5	14429.3	13191.7	1237.67
Unknown_Trapa_2103	13383	14025	14137	13678	14010	13470	13783.8	13848.3	13719.3	129
Unknown_Trapa_1772	15961	12329	13026	14561	13117	13576	13761.7	13772	13751.3	20.6667
DTM_Trapa_1713	14414	14276	12817	13459	13248	14341	13759.2	13835.7	13682.7	153
DTT_Trapa_0147	13466	13470	13275	14292	14377	13496	13729.3	13403.7	14055	-651.333
RLG_Trapa_1072	12447	15354	14055	12038	13686	14329	13651.5	13952	13351	601
RLG_Trapa_0588	15046	14142	13563	13132	12809	12991	13613.8	14250.3	12977.3	1273
DTA_Trapa_0221	8137	7261	24753	11486	15395	14547	13596.5	13383.7	13809.3	-425.667
DTT_Trapa_1548	13122	13270	12979	14109	14425	13561	13577.7	13123.7	14031.7	-908
LTR_Trapa_0873	14026	14064	14127	13147	12966	13127	13576.2	14072.3	13080	992.333
DTT_Trapa_1778	13159	13024	11433	13944	15872	13636	13511.3	12538.7	14484	-1945.33
DTT_Trapa_0690	8349	7132	6624	20191	15036	23667	13499.8	7368.33	19631.3	-12263
Unknown_Trapa_0573	12712	12523	12301	14831	15012	13555	13489	12512	14466	-1954
DTA_Trapa_0091	13421	13750	13833	13544	13843	12532	13487.2	13668	13306.3	361.667
DTM_Trapa_1304	13486	13601	14736	12243	13029	13828	13487.2	13941	13033.3	907.667
DTM_Trapa_1702	14135	14135	14653	12746	11921	13279	13478.2	14307.7	12648.7	1659
Unknown_Trapa_0886	15162	15836	13600	11975	12307	11561	13406.8	14866	11947.7	2918.33
Unknown_Trapa_0956	13959	13789	12725	14594	13306	11992	13394.2	13491	13297.3	193.667
DTT_Trapa_0015	14093	13785	14052	13274	11822	13268	13382.3	13976.7	12788	1188.67
Unknown_Trapa_1723	13975	14208	13274	12201	13268	13133	13343.2	13819	12867.3	951.667
RLG_Trapa_0284	13294	13475	13890	12715	13166	13468	13334.7	13553	13116.3	436.667
DTA_Trapa_0272	14030	13467	12768	13861	13150	12708	13330.7	13421.7	13239.7	182
Unknown_Trapa_1175	13650	13750	13302	12893	13089	12705	13231.5	13567.3	12895.7	671.667
Unknown_Trapa_2076	13190	13356	12664	12766	13388	13785	13191.5	13070	13313	-243
DTT_Trapa_0888	12347	13375	13094	12827	13657	13695	13165.8	12938.7	13393	-454.333
RLG_Trapa_1924	12832	12899	11158	15198	12791	14057	13155.8	12296.3	14015.3	-1719
Unknown_Trapa_2106	12272	12634	12422	14096	12718	13811	12992.2	12442.7	13541.7	-1099
RLG_Trapa_1221	12826	12529	12675	13448	12934	13231	12940.5	12676.7	13204.3	-527.667
RLC_Trapa_1626	11940	12067	11675	14781	13918	13175	12926	11894	13958	-2064
RLG_Trapa_1993	12656	12728	13346	12264	12302	14149	12907.5	12910	12905	5
LTR_Trapa_0560	14789	14698	14484	10573	11484	10541	12761.5	14657	10866	3791
RIL_Trapa_2150	12855	12854	13175	12872	12356	12174	12714.3	12961.3	12467.3	494
RLG_Trapa_1658	12355	12823	12705	12418	12889	12992	12697	12627.7	12766.3	-138.667
DTA_Trapa_2056	12679	12622	13406	11900	12348	13177	12688.7	12902.3	12475	427.333
RLG_Trapa_0420	13212	13723	12784	12404	12291	10837	12541.8	13239.7	11844	1395.67
RLG_Trapa_1612	15605	15722	13488	13701	5046	11445	12501.2	14938.3	10064	4874.33
DTA_Trapa_2036	12083	12074	12003	13177	12536	12946	12469.8	12053.3	12886.3	-833
Unknown_Trapa_1487	12224	13297	13226	10956	11776	13170	12441.5	12915.7	11967.3	948.333
RLG_Trapa_1485	12699	12692	12512	12236	12640	11597	12396	12634.3	12157.7	476.667
DTA_Trapa_0365	10244	11253	12630	11320	14293	14482	12370.3	11375.7	13365	-1989.33
DTM_Trapa_0906	12822	10192	20005	5626	12784	12426	12309.2	14339.7	10278.7	4061
RLG_Trapa_1286	12008	11807	11668	12776	13907	11333	12249.8	11827.7	12672	-844.333
RLG_Trapa_2065	12799	12710	12689	11703	11422	12055	12229.7	12732.7	11726.7	1006
Unknown_Trapa_0611	11511	12026	11963	12296	12413	12830	12173.2	11833.3	12513	-679.667
DTT_Trapa_2003	14851	14848	13731	10389	9021	9921	12126.8	14476.7	9777	4699.67
RLG_Trapa_0204	13203	13289	13787	10580	12095	9785	12123.2	13426.3	10820	2606.33
DTT_Trapa_0618	12217	11430	12421	12437	11138	12978	12103.5	12022.7	12184.3	-161.667
Unknown_Trapa_0879	12881	11120	11848	11799	12047	12673	12061.3	11949.7	12173	-223.333
RLG_Trapa_2117	10598	11646	9903	14050	12568	13501	12044.3	10715.7	13373	-2657.33
RLG_Trapa_0670	15531	12288	10214	11057	10634	12401	12020.8	12677.7	11364	1313.67
DTM_Trapa_2090	11252	12356	16119	12503	9983	9425	11939.7	13242.3	10637	2605.33
RLG_Trapa_0179	11765	11274	12551	11763	11344	12905	11933.7	11863.3	12004	-140.667
DTT_Trapa_1307	11025	10818	11732	13035	12448	12406	11910.7	11191.7	12629.7	-1438
RLC_Trapa_0915	12359	12120	12837	12055	11525	10496	11898.7	12438.7	11358.7	1080
RST_Trapa_1570	12210	12274	12091	10647	11403	12476	11850.2	12191.7	11508.7	683
Unknown_Trapa_1737	12732	12662	12221	11355	11597	10484	11841.8	12538.3	11145.3	1393
RLG_Trapa_0929	11696	11702	10524	12400	12843	11493	11776.3	11307.3	12245.3	-938
RLG_Trapa_0212	12694	12895	12491	10522	11126	10915	11773.8	12693.3	10854.3	1839
DTT_Trapa_0186	12586	12330	14043	9557	10404	11645	11760.8	12986.3	10535.3	2451
DTM_Trapa_2042	11695	11941	12107	11868	11719	11217	11757.8	11914.3	11601.3	313
DTT_Trapa_0848	17291	11051	10426	12786	6470	12490	11752.3	12922.7	10582	2340.67
RLG_Trapa_1687	11275	11589	10227	11903	12126	13282	11733.7	11030.3	12437	-1406.67
Unknown_Trapa_0140	11199	11360	11823	11860	12231	11618	11681.8	11460.7	11903	-442.333
DTH_Trapa_2136	11850	11904	11852	11245	11995	11085	11655.2	11868.7	11441.7	427
DTA_Trapa_2083	11414	11579	11411	12197	11622	11325	11591.3	11468	11714.7	-246.667
DTT_Trapa_0067	10718	11116	12302	11480	12192	11674	11580.3	11378.7	11782	-403.333
Unknown_Trapa_0817	11827	10708	12356	11420	11010	11865	11531	11630.3	11431.7	198.667
DTT_Trapa_1263	13409	12862	12292	9870	10567	9912	11485.3	12854.3	10116.3	2738
DTA_Trapa_1765	11109	11672	12133	10754	11068	12085	11470.2	11638	11302.3	335.667
RST_Trapa_0510	11499	11882	11032	12411	11256	10697	11462.8	11471	11454.7	16.3333
DTA_Trapa_1667	11510	11367	12559	13583	9480	9766	11377.5	11812	10943	869
DTM_Trapa_0562	11344	10897	11754	10774	11893	11285	11324.5	11331.7	11317.3	14.3333
Unknown_Trapa_0647	4415	3046	2946	12694	8093	36678	11312	3469	19155	-15686
RLG_Trapa_1762	11027	12042	11536	11913	11204	10091	11302.2	11535	11069.3	465.667
RST_Trapa_1511	10409	10473	10502	11128	12387	12783	11280.3	10461.3	12099.3	-1638
DTT_Trapa_0824	11522	11567	11548	10082	9766	12776	11210.2	11545.7	10874.7	671
RLC_Trapa_0810	15659	15659	14115	11233	6213	3758	11106.2	15144.3	7068	8076.33
DTA_Trapa_0273	10688	11211	11421	11046	11125	10861	11058.7	11106.7	11010.7	96
Unknown_Trapa_0559	11730	11606	11598	9944	10809	10543	11038.3	11644.7	10432	1212.67
RLG_Trapa_0509	10881	10625	10694	12099	10448	11412	11026.5	10733.3	11319.7	-586.333
DHH_Trapa_0861	11117	7360	18565	4876	12698	11389	11000.8	12347.3	9654.33	2693
DTA_Trapa_1679	10332	10256	10544	11248	11229	12329	10989.7	10377.3	11602	-1224.67
RLG_Trapa_1609	11344	11261	11057	10164	10820	11121	10961.2	11220.7	10701.7	519
RLG_Trapa_1217	10408	10338	10756	12095	11442	10632	10945.2	10500.7	11389.7	-889
RLG_Trapa_2167	11502	11535	11456	10358	10492	10198	10923.5	11497.7	10349.3	1148.33
DTT_Trapa_2146	11420	11576	11634	10309	10609	9796	10890.7	11543.3	10238	1305.33
Unknown_Trapa_1961	11106	11021	11083	9088	9842	12953	10848.8	11070	10627.7	442.333
Unknown_Trapa_0578	11724	11635	10202	10470	10612	10396	10839.8	11187	10492.7	694.333
Unknown_Trapa_0073	11815	11410	11118	10377	9929	10216	10810.8	11447.7	10174	1273.67
RLG_Trapa_2091	11292	11110	10774	10842	10158	10183	10726.5	11058.7	10394.3	664.333
RLG_Trapa_0569	11446	10881	11374	10583	10808	8861	10658.8	11233.7	10084	1149.67
DTA_Trapa_1104	11267	11172	10624	10625	10108	10147	10657.2	11021	10293.3	727.667
Unknown_Trapa_0750	10991	10065	10325	11071	10346	11116	10652.3	10460.3	10844.3	-384
RLG_Trapa_0196	11104	11523	11694	9790	9527	10180	10636.3	11440.3	9832.33	1608
DHH_Trapa_0145	14323	11827	13065	7613	8136	8788	10625.3	13071.7	8179	4892.67
RLG_Trapa_0514	10584	10640	10457	11000	10409	10573	10610.5	10560.3	10660.7	-100.333
DTT_Trapa_0342	10412	10242	10266	11675	11062	9873	10588.3	10306.7	10870	-563.333
RLG_Trapa_0771	9821	9828	10510	12241	10731	10212	10557.2	10053	11061.3	-1008.33
RLG_Trapa_0759	9861	10746	11324	10951	9577	10637	10516	10643.7	10388.3	255.333
Unknown_Trapa_1293	10616	10670	11024	10073	10064	10644	10515.2	10770	10260.3	509.667
LTR_Trapa_1962	10757	10346	9763	10993	10739	10454	10508.7	10288.7	10728.7	-440
DTM_Trapa_0903	9152	10560	10305	11944	10212	10641	10469	10005.7	10932.3	-926.667
RLG_Trapa_0004	8480	9028	7958	13107	11991	12101	10444.2	8488.67	12399.7	-3911
DTT_Trapa_1871	9757	10499	10661	10526	9555	11566	10427.3	10305.7	10549	-243.333
RLC_Trapa_1348	11026	10475	11641	9500	10312	9415	10394.8	11047.3	9742.33	1305
Unknown_Trapa_0016	11769	11361	10195	10031	9646	9245	10374.5	11108.3	9640.67	1467.67
RLC_Trapa_1951	10696	10403	10728	10339	10572	9501	10373.2	10609	10137.3	471.667
RLG_Trapa_2112	5591	27383	6377	4461	5379	13034	10370.8	13117	7624.67	5492.33
DTA_Trapa_0804	10120	9947	9659	10728	10764	10944	10360.3	9908.67	10812	-903.333
DTA_Trapa_0584	10884	10978	10595	10005	10357	9026	10307.5	10819	9796	1023
DTT_Trapa_0173	10439	10747	10596	9601	10168	10030	10263.5	10594	9933	661
DTA_Trapa_1735	11180	10747	11924	7509	9907	10262	10254.8	11283.7	9226	2057.67
RLG_Trapa_1441	8460	8119	7649	13649	12003	11505	10230.8	8076	12385.7	-4309.67
DTA_Trapa_1976	8767	8927	6525	8523	8034	20547	10220.5	8073	12368	-4295
DTT_Trapa_0932	9748	9848	11055	9929	10245	10296	10186.8	10217	10156.7	60.3333
DTT_Trapa_1003	13093	13093	12733	8433	5946	7809	10184.5	12973	7396	5577
DTM_Trapa_0124	10180	9844	9801	10982	10301	9934	10173.7	9941.67	10405.7	-464
DTM_Trapa_0592	9781	9942	9967	10081	9901	11052	10120.7	9896.67	10344.7	-448
LTR_Trapa_1551	10542	10504	10325	9618	9904	9607	10083.3	10457	9709.67	747.333
RLG_Trapa_1980	10102	10476	10365	9982	9736	9170	9971.83	10314.3	9629.33	685
RLG_Trapa_0962	10795	10819	9705	9187	9627	9586	9953.17	10439.7	9466.67	973
RLG_Trapa_0868	9773	10053	9844	9549	10117	10371	9951.17	9890	10012.3	-122.333
DTT_Trapa_1714	9274	13624	11935	6320	9802	8671	9937.67	11611	8264.33	3346.67
DTT_Trapa_0195	10454	10491	10482	9795	8980	9292	9915.67	10475.7	9355.67	1120
RST_Trapa_1773	9797	9917	9666	9632	9927	10003	9823.67	9793.33	9854	-60.6667
Unknown_Trapa_0185	10262	10385	10755	9295	9071	9163	9821.83	10467.3	9176.33	1291
DTH_Trapa_1044	9738	9338	10191	9952	9359	10236	9802.33	9755.67	9849	-93.3333
RLC_Trapa_0436	10097	9577	9088	10397	9777	9489	9737.5	9587.33	9887.67	-300.333
DTM_Trapa_0461	9490	9490	9521	11283	7040	11278	9683.67	9500.33	9867	-366.667
DTA_Trapa_2168	9335	10016	11471	9379	8349	9374	9654	10274	9034	1240
Unknown_Trapa_1989	7911	7900	6101	11361	12611	11940	9637.33	7304	11970.7	-4666.67
DTA_Trapa_0022	10153	10059	10388	7986	8563	10655	9634	10200	9068	1132
RLG_Trapa_2012	9795	9576	10463	7949	9646	10308	9622.83	9944.67	9301	643.667
RLG_Trapa_1600	10849	10603	10389	7977	8066	9616	9583.33	10613.7	8553	2060.67
Unknown_Trapa_0984	6836	21372	8669	4578	6291	9649	9565.83	12292.3	6839.33	5453
RLG_Trapa_2115	8945	9217	8936	9396	10516	10223	9538.83	9032.67	10045	-1012.33
DTT_Trapa_0490	9496	9483	9000	10329	9631	9181	9520	9326.33	9713.67	-387.333
DTT_Trapa_1695	10683	11550	9326	8104	8916	8435	9502.33	10519.7	8485	2034.67
Unknown_Trapa_0958	9156	9396	10154	9260	10218	8742	9487.67	9568.67	9406.67	162
DTM_Trapa_1005	9448	9608	10150	9425	9167	9037	9472.5	9735.33	9209.67	525.667
DTH_Trapa_0841	16475	7811	8602	7185	6174	10417	9444	10962.7	7925.33	3037.33
Unknown_Trapa_0290	11899	11132	16627	8037	4313	4309	9386.17	13219.3	5553	7666.33
DTT_Trapa_0995	9978	9666	9705	8855	9042	8999	9374.17	9783	8965.33	817.667
DTH_Trapa_1753	9152	9300	9233	9051	10084	9275	9349.17	9228.33	9470	-241.667
DTA_Trapa_0500	10035	10207	10222	8440	8324	8751	9329.83	10154.7	8505	1649.67
RLG_Trapa_0990	5545	27902	4901	3526	3847	10079	9300	12782.7	5817.33	6965.33
RST_Trapa_0742	9314	9125	9468	8815	9819	8656	9199.5	9302.33	9096.67	205.667
Unknown_Trapa_0299	9535	9613	8630	9323	8969	9126	9199.33	9259.33	9139.33	120
DTA_Trapa_0833	23488	2359	7614	7902	5745	7923	9171.83	11153.7	7190	3963.67
RIL_Trapa_0605	9042	9042	8767	9554	9372	9247	9170.67	8950.33	9391	-440.667
Unknown_Trapa_1255	8736	8503	8145	9744	9878	9966	9162	8461.33	9862.67	-1401.33
Unknown_Trapa_0492	9347	10074	10826	8145	7692	8809	9148.83	10082.3	8215.33	1867
DTH_Trapa_0971	11086	10669	7526	7853	8284	9452	9145	9760.33	8529.67	1230.67
Unknown_Trapa_0589	4926	19191	6474	6750	7032	10318	9115.17	10197	8033.33	2163.67
DTT_Trapa_0158	9192	9199	9141	8880	9332	8776	9086.67	9177.33	8996	181.333
DTA_Trapa_1608	10732	10980	9543	10434	4384	8063	9022.67	10418.3	7627	2791.33
DTA_Trapa_1799	10665	9817	9367	8603	7064	8553	9011.5	9949.67	8073.33	1876.33
Unknown_Trapa_1802	11732	13624	11855	9334	4305	3081	8988.5	12403.7	5573.33	6830.33
RLG_Trapa_1727	8817	8736	8958	9546	8745	8981	8963.83	8837	9090.67	-253.667
RLG_Trapa_2092	9258	9365	8652	8668	8600	9081	8937.33	9091.67	8783	308.667
DHH_Trapa_0515	7609	7449	11463	6224	11098	9643	8914.33	8840.33	8988.33	-148
RLC_Trapa_0449	8476	8128	9574	9136	9096	8988	8899.67	8726	9073.33	-347.333
DTA_Trapa_1863	9234	9248	9054	8719	8496	8466	8869.5	9178.67	8560.33	618.333
Unknown_Trapa_1622	8882	8701	8388	9232	8529	9425	8859.5	8657	9062	-405
Unknown_Trapa_2055	8653	7656	9391	8490	9837	8917	8824	8566.67	9081.33	-514.667
DTA_Trapa_2025	9268	8985	10267	7946	7853	8531	8808.33	9506.67	8110	1396.67
DTT_Trapa_1675	8100	7783	7457	10156	10202	9039	8789.5	7780	9799	-2019
LTR_Trapa_0803	9414	8754	8531	8308	8432	9219	8776.33	8899.67	8653	246.667
RLG_Trapa_0994	8133	8856	9558	8900	8400	8739	8764.33	8849	8679.67	169.333
Unknown_Trapa_2151	5926	4753	4344	6211	7165	24132	8755.17	5007.67	12502.7	-7495
DTM_Trapa_1332	6866	7518	7987	11485	10275	8352	8747.17	7457	10037.3	-2580.33
DTA_Trapa_0192	8241	8662	7855	9726	9440	8427	8725.17	8252.67	9197.67	-945
Unknown_Trapa_0023	9203	8554	8237	9545	7824	8400	8627.17	8664.67	8589.67	75
Unknown_Trapa_0537	8833	8819	8620	8477	8865	8112	8621	8757.33	8484.67	272.667
Unknown_Trapa_0289	9879	9357	10513	7023	6924	8027	8620.5	9916.33	7324.67	2591.67
RLG_Trapa_1560	9045	9464	8915	7986	7268	9019	8616.17	9141.33	8091	1050.33
DTA_Trapa_1042	8523	8902	7339	9958	8360	8597	8613.17	8254.67	8971.67	-717
Unknown_Trapa_0053	8861	9257	9257	7887	7968	8343	8595.5	9125	8066	1059
LTR_Trapa_1477	9029	8905	8937	8115	8052	8378	8569.33	8957	8181.67	775.333
RLG_Trapa_1581	8446	8194	8805	8972	8311	8634	8560.33	8481.67	8639	-157.333
DTT_Trapa_1035	9369	9115	9894	7306	7535	7832	8508.5	9459.33	7557.67	1901.67
Unknown_Trapa_1534	9139	8933	9135	8662	7863	7276	8501.33	9069	7933.67	1135.33
DTH_Trapa_2004	9003	9030	9279	7875	7750	7976	8485.5	9104	7867	1237
DTT_Trapa_1021	8361	8596	8247	8811	8394	8486	8482.5	8401.33	8563.67	-162.333
RLG_Trapa_1327	8356	9245	9041	7009	8168	8725	8424	8880.67	7967.33	913.333
Unknown_Trapa_2059	7544	8757	8859	8725	8824	7828	8422.83	8386.67	8459	-72.3333
Unknown_Trapa_1228	8368	8263	8548	8745	8661	7938	8420.5	8393	8448	-55
Unknown_Trapa_0626	8505	11400	5277	9780	7179	8213	8392.33	8394	8390.67	3.33333
RLG_Trapa_1986	8748	8860	8213	7662	8123	8609	8369.17	8607	8131.33	475.667
DTM_Trapa_1777	8514	9168	8059	8999	7877	7545	8360.33	8580.33	8140.33	440
DTM_Trapa_0991	8055	8100	8059	8550	8355	8991	8351.67	8071.33	8632	-560.667
Unknown_Trapa_0030	9226	8883	7351	7971	6957	9594	8330.33	8486.67	8174	312.667
RST_Trapa_0088	8381	8196	8038	8769	8323	8221	8321.33	8205	8437.67	-232.667
LTR_Trapa_2081	7230	7237	7363	10214	8833	9004	8313.5	7276.67	9350.33	-2073.67
Unknown_Trapa_2125	9027	9491	8671	7558	7518	7018	8213.83	9063	7364.67	1698.33
RLC_Trapa_1767	8199	8187	8625	7937	8236	8068	8208.67	8337	8080.33	256.667
DTT_Trapa_1461	8721	9824	7399	5823	10434	6907	8184.67	8648	7721.33	926.667
Unknown_Trapa_1233	6324	6225	5103	10406	11439	9591	8181.33	5884	10478.7	-4594.67
DTH_Trapa_0970	7648	7673	8297	9011	8090	8230	8158.17	7872.67	8443.67	-571
DTA_Trapa_1071	8644	8626	8222	8573	7450	7386	8150.17	8497.33	7803	694.333
DTT_Trapa_2109	7932	7958	7944	8876	8388	7768	8144.33	7944.67	8344	-399.333
Unknown_Trapa_0612	7816	7504	8426	8337	8212	8530	8137.5	7915.33	8359.67	-444.333
DTT_Trapa_1278	8140	8279	7951	8051	8105	8267	8132.17	8123.33	8141	-17.6667
DTT_Trapa_0199	7545	8056	8259	7803	8489	8604	8126	7953.33	8298.67	-345.333
DTM_Trapa_1034	8278	8089	7792	8310	8054	8227	8125	8053	8197	-144
DTH_Trapa_0938	7643	7794	7712	8153	8838	8575	8119.17	7716.33	8522	-805.667
Unknown_Trapa_1361	9081	8932	7993	8330	7429	6876	8106.83	8668.67	7545	1123.67
Unknown_Trapa_2045	8291	7850	7587	8195	7718	8774	8069.17	7909.33	8229	-319.667
DTM_Trapa_1555	10153	10153	9720	7098	6924	4200	8041.33	10008.7	6074	3934.67
RLG_Trapa_0663	7033	8848	6891	8633	9122	7434	7993.5	7590.67	8396.33	-805.667
RLG_Trapa_0993	7861	7862	8064	7471	8263	8343	7977.33	7929	8025.67	-96.6667
RST_Trapa_1963	8753	9310	8450	7995	7169	6081	7959.67	8837.67	7081.67	1756
DTA_Trapa_1615	11021	17675	12104	2287	2307	2360	7959	13600	2318	11282
RLG_Trapa_1170	8457	8285	8336	7027	6743	8741	7931.5	8359.33	7503.67	855.667
Unknown_Trapa_0556	9551	9173	7667	7722	6805	6594	7918.67	8797	7040.33	1756.67
DTT_Trapa_0852	7068	5158	5209	9645	8853	11343	7879.33	5811.67	9947	-4135.33
RST_Trapa_0099	7878	7971	7612	8196	7654	7947	7876.33	7820.33	7932.33	-112
DTT_Trapa_1033	8208	7699	7636	7340	7901	8393	7862.83	7847.67	7878	-30.3333
DTH_Trapa_1745	8613	8343	8747	7190	7391	6763	7841.17	8567.67	7114.67	1453
Unknown_Trapa_0252	7548	7860	8452	7928	7179	8031	7833	7953.33	7712.67	240.667
DTH_Trapa_0476	7911	7901	7801	7856	7568	7911	7824.67	7871	7778.33	92.6667
DTA_Trapa_0108	7653	7071	8286	6422	5488	11984	7817.33	7670	7964.67	-294.667
RLG_Trapa_0897	7771	7457	8020	7881	7745	7960	7805.67	7749.33	7862	-112.667
DTT_Trapa_0813	8818	8675	7457	7882	5635	8274	7790.17	8316.67	7263.67	1053
DTM_Trapa_1320	8345	8544	7835	7171	7326	7119	7723.33	8241.33	7205.33	1036
Unknown_Trapa_0315	7134	7018	7458	7634	6920	10124	7714.67	7203.33	8226	-1022.67
DTA_Trapa_1764	7343	7222	8026	7478	8059	8060	7698	7530.33	7865.67	-335.333
Unknown_Trapa_0061	7959	8345	8160	7824	6348	7466	7683.67	8154.67	7212.67	942
Unknown_Trapa_1141	7414	7159	7099	8659	7313	8450	7682.33	7224	8140.67	-916.667
Unknown_Trapa_0583	7019	6881	6903	8412	8278	8590	7680.5	6934.33	8426.67	-1492.33
Unknown_Trapa_1359	7650	7328	7901	7606	8288	7150	7653.83	7626.33	7681.33	-55
DTA_Trapa_0567	7016	6783	7075	8268	8001	8775	7653	6958	8348	-1390
DTM_Trapa_1016	7887	7601	7892	7621	7596	7288	7647.5	7793.33	7501.67	291.667
DTA_Trapa_1047	7644	7962	7807	7979	7310	7144	7641	7804.33	7477.67	326.667
DTM_Trapa_0283	7540	7540	8106	7905	7443	7308	7640.33	7728.67	7552	176.667
DTA_Trapa_1153	6490	6429	4898	9311	9672	9007	7634.5	5939	9330	-3391
DTA_Trapa_0085	8733	8400	7668	6576	6911	7229	7586.17	8267	6905.33	1361.67
RLG_Trapa_0210	7823	8235	8670	7000	6230	7402	7560	8242.67	6877.33	1365.33
Unknown_Trapa_1338	7961	7778	7258	7743	7168	7278	7531	7665.67	7396.33	269.333
DTT_Trapa_1308	7287	7189	8353	8222	7434	6681	7527.67	7609.67	7445.67	164
LTR_Trapa_1931	7442	7640	7179	7486	8029	7213	7498.17	7420.33	7576	-155.667
RLG_Trapa_2128	8012	8365	7221	6944	6333	8048	7487.17	7866	7108.33	757.667
RLC_Trapa_1421	6596	7800	8653	6688	6888	8145	7461.67	7683	7240.33	442.667
DTT_Trapa_2070	6538	7256	6044	9165	7675	8060	7456.33	6612.67	8300	-1687.33
RST_Trapa_2143	7949	7811	7225	7319	7510	6635	7408.17	7661.67	7154.67	507
Unknown_Trapa_1709	7402	7610	7714	7537	6991	7141	7399.17	7575.33	7223	352.333
Unknown_Trapa_1540	6807	7554	7685	7912	7337	7097	7398.67	7348.67	7448.67	-100
DTA_Trapa_1501	12483	14597	8928	606	606	7170	7398.33	12002.7	2794	9208.67
RLG_Trapa_0205	6137	6187	9735	8195	7986	6126	7394.33	7353	7435.67	-82.6667
DTT_Trapa_2169	6686	6565	6979	7372	7778	8952	7388.67	6743.33	8034	-1290.67
DTH_Trapa_0323	7338	8033	7458	7635	5606	7591	7276.83	7609.67	6944	665.667
DTA_Trapa_1798	7900	7699	8333	6530	6199	6956	7269.5	7977.33	6561.67	1415.67
DTM_Trapa_2144	7023	7373	7009	7343	7533	7286	7261.17	7135	7387.33	-252.333
RLC_Trapa_0788	7408	7507	7524	7776	6620	6716	7258.5	7479.67	7037.33	442.333
RLG_Trapa_0978	6604	6604	6604	8196	8102	7374	7247.33	6604	7890.67	-1286.67
DTH_Trapa_1547	7295	7133	7134	7540	7540	6817	7243.17	7187.33	7299	-111.667
Unknown_Trapa_0802	17969	6443	5285	5187	2439	6044	7227.83	9899	4556.67	5342.33
Unknown_Trapa_0397	7678	6795	7570	6987	7261	6946	7206.17	7347.67	7064.67	283
Unknown_Trapa_0680	6375	6532	6918	6146	8068	9151	7198.33	6608.33	7788.33	-1180
Unknown_Trapa_1275	6911	7162	6671	8176	8537	5600	7176.17	6914.67	7437.67	-523
Unknown_Trapa_0866	7177	7178	6993	6980	7190	7499	7169.5	7116	7223	-107
DTT_Trapa_0438	6880	7039	7228	7647	7273	6943	7168.33	7049	7287.67	-238.667
DTA_Trapa_0333	6362	6273	5144	8095	8112	9003	7164.83	5926.33	8403.33	-2477
DTT_Trapa_0121	5427	10730	9095	5957	5853	5766	7138	8417.33	5858.67	2558.67
DTM_Trapa_1696	3839	19443	4798	2530	3408	8778	7132.67	9360	4905.33	4454.67
DTT_Trapa_1969	7459	7410	7564	6549	6642	6804	7071.33	7477.67	6665	812.667
DTT_Trapa_0477	7356	7223	7059	7133	6508	6939	7036.33	7212.67	6860	352.667
RST_Trapa_1953	7042	6845	6596	6584	7659	7445	7028.5	6827.67	7229.33	-401.667
DTA_Trapa_0887	6743	6374	6380	6397	6974	9300	7028	6499	7557	-1058
DTA_Trapa_0579	7592	6960	8346	6353	6607	6271	7021.5	7632.67	6410.33	1222.33
DTA_Trapa_0407	7592	7599	7102	10411	8081	1325	7018.33	7431	6605.67	825.333
Unknown_Trapa_1604	6939	9804	6145	5626	6257	7310	7013.5	7629.33	6397.67	1231.67
RLG_Trapa_1037	7557	7691	7465	6264	6299	6781	7009.5	7571	6448	1123
DTH_Trapa_0622	7531	7927	7338	6147	6158	6918	7003.17	7598.67	6407.67	1191
DTT_Trapa_1915	7310	7344	7398	6572	6286	7027	6989.5	7350.67	6628.33	722.333
Unknown_Trapa_0258	7873	7376	6178	7414	6787	6284	6985.33	7142.33	6828.33	314
Unknown_Trapa_1611	7218	10229	9329	6255	2831	5939	6966.83	8925.33	5008.33	3917
Unknown_Trapa_0964	6931	6931	6382	7777	6641	7022	6947.33	6748	7146.67	-398.667
DTT_Trapa_1693	6865	6954	7244	6931	6431	6768	6865.5	7021	6710	311
DTM_Trapa_0373	7664	7296	6697	6313	6427	6700	6849.5	7219	6480	739
DTA_Trapa_2171	7070	7132	7890	6250	6316	6331	6831.5	7364	6299	1065
DTT_Trapa_1781	7324	7049	6572	7169	6746	6124	6830.67	6981.67	6679.67	302
RLG_Trapa_1736	9202	9136	8143	5000	4973	4459	6818.83	8827	4810.67	4016.33
RLG_Trapa_0777	5790	6507	6050	7824	7905	6568	6774	6115.67	7432.33	-1316.67
Unknown_Trapa_0725	6455	5866	7020	7728	6657	6835	6760.17	6447	7073.33	-626.333
DTA_Trapa_1017	6423	6497	6740	6877	7144	6654	6722.5	6553.33	6891.67	-338.333
RLG_Trapa_1881	9740	7431	5162	3846	9175	4912	6711	7444.33	5977.67	1466.67
Unknown_Trapa_0219	6499	5173	6456	8937	7846	4987	6649.67	6042.67	7256.67	-1214
DTT_Trapa_1236	4815	4812	4480	8371	9268	8070	6636	4702.33	8569.67	-3867.33
Unknown_Trapa_1683	6756	6658	6720	6547	6488	6395	6594	6711.33	6476.67	234.667
Unknown_Trapa_1748	6297	5770	6460	6771	7558	6688	6590.67	6175.67	7005.67	-830
Unknown_Trapa_0280	5240	5653	6096	7772	7900	6873	6589	5663	7515	-1852
RLC_Trapa_0585	5146	4961	6847	7328	7951	7277	6585	5651.33	7518.67	-1867.33
RLG_Trapa_0864	7143	7071	7272	6053	5851	5896	6547.67	7162	5933.33	1228.67
Unknown_Trapa_1051	6738	7445	6590	5642	6183	6132	6455	6924.33	5985.67	938.667
Unknown_Trapa_1746	6184	5800	5770	6965	7195	6805	6453.17	5918	6988.33	-1070.33
DTA_Trapa_1019	6826	6797	6930	5487	6153	6415	6434.67	6851	6018.33	832.667
RLG_Trapa_0642	5857	6104	6184	6378	6666	7411	6433.33	6048.33	6818.33	-770
DTA_Trapa_1211	7342	7521	6107	5191	5737	6585	6413.83	6990	5837.67	1152.33
DTT_Trapa_0424	6122	5727	6230	6726	6566	7078	6408.17	6026.33	6790	-763.667
RLG_Trapa_0287	6938	6937	6937	6195	5565	5828	6400	6937.33	5862.67	1074.67
RLG_Trapa_0933	6464	6075	5913	6264	6032	7403	6358.5	6150.67	6566.33	-415.667
Unknown_Trapa_0286	5751	5651	5857	7073	6824	6951	6351.17	5753	6949.33	-1196.33
DTH_Trapa_1207	5911	5099	5061	7777	7315	6774	6322.83	5357	7288.67	-1931.67
DTT_Trapa_0259	6260	5669	5934	6656	6864	6494	6312.83	5954.33	6671.33	-717
Unknown_Trapa_0713	7673	6858	5143	6390	6309	5403	6296	6558	6034	524
RST_Trapa_0090	7602	6419	6366	6052	5296	6016	6291.83	6795.67	5788	1007.67
DTM_Trapa_1365	6346	6265	5775	6333	6205	6806	6288.33	6128.67	6448	-319.333
Unknown_Trapa_1241	6555	6555	6284	5583	6121	6400	6249.67	6464.67	6034.67	430
Unknown_Trapa_0748	6404	5567	5799	6554	6889	6262	6245.83	5923.33	6568.33	-645
RLG_Trapa_0827	7015	6803	6742	5606	5274	5947	6231.17	6853.33	5609	1244.33
DTH_Trapa_1939	6333	6807	6217	6332	5745	5790	6204	6452.33	5955.67	496.667
Unknown_Trapa_0029	6961	6759	6228	5746	5470	5971	6189.17	6649.33	5729	920.333
DTA_Trapa_2186	6917	6484	6411	6369	5338	5451	6161.67	6604	5719.33	884.667
RLG_Trapa_2126	8320	6840	5780	5160	4891	5818	6134.83	6980	5289.67	1690.33
Unknown_Trapa_0548	6250	7096	7082	4875	5241	6010	6092.33	6809.33	5375.33	1434
RLG_Trapa_1686	7201	6034	6143	5678	5612	5726	6065.67	6459.33	5672	787.333
Unknown_Trapa_0153	6880	6617	5598	6288	5676	5323	6063.67	6365	5762.33	602.667
Unknown_Trapa_0616	6452	6571	5958	5898	5081	6148	6018	6327	5709	618
Unknown_Trapa_2223	5384	5700	6306	6492	5279	6837	5999.67	5796.67	6202.67	-406
DTT_Trapa_0912	5812	5964	6005	6339	5972	5511	5933.83	5927	5940.67	-13.6667
Unknown_Trapa_2063	6160	6270	5949	6107	5580	5522	5931.33	6126.33	5736.33	390
Unknown_Trapa_0096	6619	6803	5813	5574	5499	5239	5924.5	6411.67	5437.33	974.333
DTM_Trapa_1541	5783	6148	6247	5787	5703	5772	5906.67	6059.33	5754	305.333
Unknown_Trapa_1593	7509	6890	7241	4439	4070	5212	5893.5	7213.33	4573.67	2639.67
DTM_Trapa_0819	5903	6104	5637	6451	5699	5507	5883.5	5881.33	5885.67	-4.33333
RLG_Trapa_1699	6007	5844	5686	5400	6088	6127	5858.67	5845.67	5871.67	-26
RLG_Trapa_1700	5323	5707	4981	6449	5571	7013	5840.67	5337	6344.33	-1007.33
Unknown_Trapa_0262	5738	5734	6237	5559	5629	5981	5813	5903	5723	180
DTT_Trapa_1782	5960	6054	5984	6300	5046	5413	5792.83	5999.33	5586.33	413
RLG_Trapa_1472	5739	5507	5020	5834	5999	6607	5784.33	5422	6146.67	-724.667
Unknown_Trapa_0949	7121	6638	6800	3723	4134	6260	5779.33	6853	4705.67	2147.33
Unknown_Trapa_0054	5739	5867	6178	5537	5560	5677	5759.67	5928	5591.33	336.667
RLG_Trapa_2072	6050	5912	5791	5700	5347	5740	5756.67	5917.67	5595.67	322
LTR_Trapa_2049	5630	5450	5600	6083	5855	5915	5755.5	5560	5951	-391
Unknown_Trapa_0010	5388	5295	6087	5246	4827	7454	5716.17	5590	5842.33	-252.333
RLG_Trapa_1722	6230	6336	5725	5641	5073	5090	5682.5	6097	5268	829
DTA_Trapa_0831	8903	3659	4055	6041	5017	6352	5671.17	5539	5803.33	-264.333
Unknown_Trapa_1991	6277	6019	5792	5296	5334	5294	5668.67	6029.33	5308	721.333
DTT_Trapa_1306	4557	4566	4134	7420	7966	5342	5664.17	4419	6909.33	-2490.33
DTM_Trapa_0496	5702	5867	5846	5617	5328	5528	5648	5805	5491	314
Unknown_Trapa_0241	5692	5772	5971	5611	5079	5754	5646.5	5811.67	5481.33	330.333
RLG_Trapa_0554	6110	5696	5529	5174	4995	6346	5641.67	5778.33	5505	273.333
Unknown_Trapa_0523	5701	6196	5729	5292	5619	5225	5627	5875.33	5378.67	496.667
Unknown_Trapa_0111	5738	5860	5228	5530	5721	5634	5618.5	5608.67	5628.33	-19.6667
RLG_Trapa_1083	4522	5394	5141	6863	6583	5145	5608	5019	6197	-1178
RLG_Trapa_1673	6439	5636	6475	5136	4788	5100	5595.67	6183.33	5008	1175.33
Unknown_Trapa_2164	5536	5595	5838	5666	5611	5316	5593.67	5656.33	5531	125.333
Unknown_Trapa_0921	6172	6035	6221	4732	4919	5428	5584.5	6142.67	5026.33	1116.33
DTA_Trapa_0098	652	18358	989	596	976	11926	5582.83	6666.33	4499.33	2167
DTA_Trapa_0774	5414	5572	6433	6646	5204	3980	5541.5	5806.33	5276.67	529.667
DTC_Trapa_0228	5521	5627	5722	5233	5488	5581	5528.67	5623.33	5434	189.333
DTC_Trapa_0590	2691	2690	4179	8148	8905	6390	5500.5	3186.67	7814.33	-4627.67
Unknown_Trapa_0501	6531	5108	5418	4886	5136	5901	5496.67	5685.67	5307.67	378
DTH_Trapa_1789	5366	5347	5351	5771	5284	5540	5443.17	5354.67	5531.67	-177
RLC_Trapa_1163	5136	4726	6096	5779	6161	4600	5416.33	5319.33	5513.33	-194
RLG_Trapa_1222	4510	4498	5012	6726	6277	5448	5411.83	4673.33	6150.33	-1477
DTT_Trapa_0529	4969	4847	4666	5666	5596	6632	5396	4827.33	5964.67	-1137.33
Unknown_Trapa_1329	5538	6660	4600	5678	5270	4620	5394.33	5599.33	5189.33	410
Unknown_Trapa_1752	5380	5612	5646	5284	4946	5495	5393.83	5546	5241.67	304.333
DTA_Trapa_1592	2853	12964	2803	2729	4119	6890	5393	6206.67	4579.33	1627.33
DTA_Trapa_0953	5458	5460	4707	5868	5587	5123	5367.17	5208.33	5526	-317.667
DTM_Trapa_1585	7475	7529	6954	3404	3581	3148	5348.5	7319.33	3377.67	3941.67
DTA_Trapa_0862	14065	5231	4440	3294	1697	3251	5329.67	7912	2747.33	5164.67
Unknown_Trapa_0276	5653	5803	5337	4977	4848	5262	5313.33	5597.67	5029	568.667
RIL_Trapa_2113	3470	10165	4176	3724	3865	6471	5311.83	5937	4686.67	1250.33
Unknown_Trapa_1505	5589	5045	5437	5284	5473	5023	5308.5	5357	5260	97
Unknown_Trapa_1598	5937	5937	5028	5544	5554	3750	5291.67	5634	4949.33	684.667
LTR_Trapa_1599	2774	13943	2988	2045	2971	7017	5289.67	6568.33	4011	2557.33
Unknown_Trapa_1698	5091	5201	4714	5225	6441	5044	5286	5002	5570	-568
DTA_Trapa_1801	6669	8231	4433	2639	2862	6638	5245.33	6444.33	4046.33	2398
DTM_Trapa_1791	7312	5540	5903	4623	4675	3285	5223	6251.67	4194.33	2057.33
DTA_Trapa_1774	5273	5274	5658	5212	4683	4864	5160.67	5401.67	4919.67	482
DTT_Trapa_1479	5109	4811	4231	5628	5346	5755	5146.67	4717	5576.33	-859.333
RLC_Trapa_1907	5691	5114	6129	4709	4294	4911	5141.33	5644.67	4638	1006.67
RLG_Trapa_1006	6318	5496	4848	5023	4864	4255	5134	5554	4714	840
RLG_Trapa_1979	4849	4860	5062	5476	5219	5257	5120.5	4923.67	5317.33	-393.667
RST_Trapa_0071	6251	4919	4859	5198	5752	3241	5036.67	5343	4730.33	612.667
DTA_Trapa_0235	5426	5333	5325	4458	3756	5845	5023.83	5361.33	4686.33	675
Unknown_Trapa_2007	2223	15164	2376	1681	2104	6583	5021.83	6587.67	3456	3131.67
DTT_Trapa_0042	4405	4878	4611	5239	5424	5266	4970.5	4631.33	5309.67	-678.333
DTT_Trapa_0187	5049	5055	4782	4689	5032	5180	4964.5	4962	4967	-5
Unknown_Trapa_0481	4413	4757	5063	5444	4531	5538	4957.67	4744.33	5171	-426.667
RLG_Trapa_1333	3548	3873	3592	6065	8133	4481	4948.67	3671	6226.33	-2555.33
DTH_Trapa_2108	5062	5149	4993	4662	4889	4875	4938.33	5068	4808.67	259.333
RLG_Trapa_1323	4579	4896	4256	4535	4222	6934	4903.67	4577	5230.33	-653.333
LTR_Trapa_1607	4476	4856	4478	5466	5263	4839	4896.33	4603.33	5189.33	-586
Unknown_Trapa_1768	4658	4783	4832	5488	4600	5002	4893.83	4757.67	5030	-272.333
DTA_Trapa_1897	4906	5418	4812	4928	4979	4279	4887	5045.33	4728.67	316.667
RLC_Trapa_0709	3091	3161	2115	7950	7476	5442	4872.5	2789	6956	-4167
DHH_Trapa_0869	6437	5829	8046	1341	3195	4069	4819.5	6770.67	2868.33	3902.33
DTT_Trapa_0250	5002	5235	4764	4386	4306	5158	4808.5	5000.33	4616.67	383.667
RST_Trapa_0251	4849	4691	4605	4782	4850	5026	4800.5	4715	4886	-171
Unknown_Trapa_0421	4521	4186	4925	5321	5080	4684	4786.17	4544	5028.33	-484.333
Unknown_Trapa_0270	4737	4737	5010	4619	5279	4171	4758.83	4828	4689.67	138.333
Unknown_Trapa_0218	4915	4895	4765	4816	4741	4282	4735.67	4858.33	4613	245.333
DTT_Trapa_0779	5122	4996	5844	3963	4207	4249	4730.17	5320.67	4139.67	1181
Unknown_Trapa_2216	4685	3726	3434	5414	6771	4306	4722.67	3948.33	5497	-1548.67
DTA_Trapa_1224	3967	3967	3643	5433	6398	4841	4708.17	3859	5557.33	-1698.33
DTM_Trapa_0460	4254	4312	6024	4266	4736	4588	4696.67	4863.33	4530	333.333
DTT_Trapa_0138	4676	4859	4801	4757	3852	5156	4683.5	4778.67	4588.33	190.333
Unknown_Trapa_1027	5021	4881	4737	4628	4327	4386	4663.33	4879.67	4447	432.667
DTA_Trapa_1028	4687	4681	5553	4356	4339	4337	4658.83	4973.67	4344	629.667
Unknown_Trapa_0645	5281	3151	4746	5512	4881	4340	4651.83	4392.67	4911	-518.333
DTT_Trapa_1973	4764	4919	1491	6130	5356	5247	4651.17	3724.67	5577.67	-1853
DTA_Trapa_2028	4501	4417	4425	4491	4823	5118	4629.17	4447.67	4810.67	-363
RLG_Trapa_1391	4774	4404	4468	4233	6796	3069	4624	4548.67	4699.33	-150.667
RLG_Trapa_1188	4928	4706	4842	4089	3964	5123	4608.67	4825.33	4392	433.333
DTA_Trapa_0243	4091	4282	4314	5455	4986	4476	4600.67	4229	4972.33	-743.333
DTA_Trapa_0974	4066	4639	4668	4833	4817	4440	4577.17	4457.67	4696.67	-239
RLC_Trapa_1379	4404	4263	3314	5943	5233	4278	4572.5	3993.67	5151.33	-1157.67
DTA_Trapa_1049	4469	4509	5284	4357	4368	4296	4547.17	4754	4340.33	413.667
RST_Trapa_1981	4828	4669	4651	4414	4336	4347	4540.83	4716	4365.67	350.333
Unknown_Trapa_1739	5224	4379	4733	4234	4533	4046	4524.83	4778.67	4271	507.667
RLG_Trapa_0691	3656	2812	4380	7017	5167	4116	4524.67	3616	5433.33	-1817.33
DTA_Trapa_0378	4653	4235	3740	3921	4020	6519	4514.67	4209.33	4820	-610.667
RST_Trapa_1178	4658	5144	4130	4601	4690	3832	4509.17	4644	4374.33	269.667
RLC_Trapa_1201	4239	4620	4169	4824	4534	4664	4508.33	4342.67	4674	-331.333
DTM_Trapa_1790	5647	4234	8109	1447	3940	3643	4503.33	5996.67	3010	2986.67
RLG_Trapa_1225	2495	2809	2235	3446	7187	8790	4493.67	2513	6474.33	-3961.33
DTM_Trapa_0271	4871	3994	3572	5163	5508	3764	4478.67	4145.67	4811.67	-666
DTA_Trapa_0757	3864	6629	4115	3105	4016	5125	4475.67	4869.33	4082	787.333
RLG_Trapa_1967	4885	4763	4590	3764	4087	4699	4464.67	4746	4183.33	562.667
DTA_Trapa_0094	4428	4643	4697	4512	4234	4201	4452.5	4589.33	4315.67	273.667
DTT_Trapa_0922	4926	4870	4877	4384	3213	4399	4444.83	4891	3998.67	892.333
Unknown_Trapa_1943	3358	2694	2706	5862	6873	5037	4421.67	2919.33	5924	-3004.67
DTA_Trapa_1015	4948	3843	4679	4425	4688	3701	4380.67	4490	4271.33	218.667
Unknown_Trapa_1779	4456	4724	4900	3998	4178	3982	4373	4693.33	4052.67	640.667
RLG_Trapa_1836	4085	4050	4159	3650	5188	5009	4356.83	4098	4615.67	-517.667
DTT_Trapa_1004	4719	4653	4205	4288	4316	3936	4352.83	4525.67	4180	345.667
RLC_Trapa_0208	4301	4163	4527	4490	4480	3950	4318.5	4330.33	4306.67	23.6667
DTT_Trapa_0170	4231	4244	4511	4170	3677	4576	4234.83	4328.67	4141	187.667
Unknown_Trapa_1596	5624	5624	5808	3427	3160	1692	4222.5	5685.33	2759.67	2925.67
DTM_Trapa_1174	3044	2871	3497	5224	5217	5446	4216.5	3137.33	5295.67	-2158.33
RLG_Trapa_1470	4979	4450	4235	5038	3561	2974	4206.17	4554.67	3857.67	697
Unknown_Trapa_0279	4553	4428	4428	3993	3966	3831	4199.83	4469.67	3930	539.667
Unknown_Trapa_0437	4184	4572	4216	3951	4286	3990	4199.83	4324	4075.67	248.333
DTA_Trapa_0875	4379	4379	3213	4530	4021	4635	4192.83	3990.33	4395.33	-405
DTM_Trapa_2101	4584	4567	4465	3691	3687	3632	4104.33	4538.67	3670	868.667
DTT_Trapa_1668	4045	4153	3930	4374	3914	4008	4070.67	4042.67	4098.67	-56
RLG_Trapa_0106	4033	4498	4290	4073	3376	4092	4060.33	4273.67	3847	426.667
DTT_Trapa_0547	3976	3855	3899	4394	3743	4473	4056.67	3910	4203.33	-293.333
RLG_Trapa_0123	5295	5000	3978	2822	4515	2559	4028.17	4757.67	3298.67	1459
RLG_Trapa_1340	4184	4184	4019	3681	3935	4104	4017.83	4129	3906.67	222.333
DTT_Trapa_1256	4475	4711	4002	4208	3415	3283	4015.67	4396	3635.33	760.667
LTR_Trapa_1948	4300	4223	4266	4058	3608	3245	3950	4263	3637	626
Unknown_Trapa_1350	2903	4278	4858	3381	4353	3854	3937.83	4013	3862.67	150.333
DTM_Trapa_1416	4390	4296	3579	3467	3930	3940	3933.67	4088.33	3779	309.333
DTA_Trapa_1316	3115	2820	4288	3818	4575	4843	3909.83	3407.67	4412	-1004.33
RLG_Trapa_1641	4558	3956	4086	3689	3700	3336	3887.5	4200	3575	625
DTH_Trapa_1546	3429	3782	3920	3996	4180	3998	3884.17	3710.33	4058	-347.667
Unknown_Trapa_1987	3914	3914	3736	4079	3678	3815	3856	3854.67	3857.33	-2.66667
RLG_Trapa_1821	3897	5487	4856	2716	2821	3243	3836.67	4746.67	2926.67	1820
Unknown_Trapa_1519	3411	2681	2577	3862	4690	5705	3821	2889.67	4752.33	-1862.67
LTR_Trapa_0470	3634	3634	3994	4945	3419	3266	3815.33	3754	3876.67	-122.667
RLG_Trapa_0698	2022	2212	1995	5658	5112	5879	3813	2076.33	5549.67	-3473.33
RLG_Trapa_0863	7564	4058	4275	4290	564	2053	3800.67	5299	2302.33	2996.67
Unknown_Trapa_1819	3449	3781	3769	3557	3711	4401	3778	3666.33	3889.67	-223.333
DTA_Trapa_0786	4256	3730	3715	4333	3903	2620	3759.5	3900.33	3618.67	281.667
RLG_Trapa_0445	3566	3566	3031	5454	3797	3084	3749.67	3387.67	4111.67	-724
RLG_Trapa_0307	3435	3181	3273	4141	4199	4249	3746.33	3296.33	4196.33	-900
RLG_Trapa_0248	4018	3823	4087	3828	3333	3335	3737.33	3976	3498.67	477.333
DTA_Trapa_1389	3341	3183	4064	3632	4308	3826	3725.67	3529.33	3922	-392.667
Unknown_Trapa_1058	3529	3529	3582	3682	3871	3740	3655.5	3546.67	3764.33	-217.667
Unknown_Trapa_0113	3455	3573	3466	3974	3861	3561	3648.33	3498	3798.67	-300.667
RLG_Trapa_0815	4483	4722	3625	3493	2530	2986	3639.83	4276.67	3003	1273.67
Unknown_Trapa_0300	1289	2036	786	6730	5007	5950	3633	1370.33	5895.67	-4525.33
Unknown_Trapa_1771	3570	3845	3859	3112	2805	3957	3524.67	3758	3291.33	466.667
RLC_Trapa_0904	3716	3892	3882	3149	3353	3135	3521.17	3830	3212.33	617.667
DTH_Trapa_0478	3450	3435	3668	3624	3635	3279	3515.17	3517.67	3512.67	5
RLC_Trapa_1619	1479	10416	1225	1459	1650	4774	3500.5	4373.33	2627.67	1745.67
DTT_Trapa_1614	4699	3757	3311	4596	1341	3250	3492.33	3922.33	3062.33	860
LTR_Trapa_1957	3969	3907	3458	3437	3548	2618	3489.5	3778	3201	577
DTM_Trapa_1226	3593	4163	4297	2108	3473	3221	3475.83	4017.67	2934	1083.67
RLG_Trapa_1339	3285	3941	3463	3552	2991	3585	3469.5	3563	3376	187
DTM_Trapa_0198	3963	4870	5851	2617	2308	1139	3458	4894.67	2021.33	2873.33
DTT_Trapa_2192	3882	4349	3280	4097	1973	3115	3449.33	3837	3061.67	775.333
RST_Trapa_1324	4138	3854	3641	3027	3448	2582	3448.33	3877.67	3019	858.667
RLG_Trapa_0907	4590	3905	4052	3007	2742	2333	3438.17	4182.33	2694	1488.33
DTA_Trapa_1685	3509	3415	3421	3662	3352	3121	3413.33	3448.33	3378.33	70
DTT_Trapa_0623	3521	3380	3641	3124	3497	3036	3366.5	3514	3219	295
Unknown_Trapa_1557	2940	6542	2139	3080	2806	2628	3355.83	3873.67	2838	1035.67
DTH_Trapa_1362	3261	3261	3176	3322	3707	3362	3348.17	3232.67	3463.67	-231
RLG_Trapa_0045	3223	3185	3260	3138	3494	3688	3331.33	3222.67	3440	-217.333
RLG_Trapa_2074	3818	3765	3348	3221	2957	2878	3331.17	3643.67	3018.67	625
Unknown_Trapa_0751	2743	2807	3208	4098	3474	3627	3326.17	2919.33	3733	-813.667
RLG_Trapa_1936	3541	3549	3232	2939	3170	3467	3316.33	3440.67	3192	248.667
DTM_Trapa_0625	1359	1025	1017	8656	4453	2777	3214.5	1133.67	5295.33	-4161.67
RST_Trapa_1529	2480	2939	2561	4026	3260	3881	3191.17	2660	3722.33	-1062.33
Unknown_Trapa_1244	2938	2938	2640	4730	3684	2177	3184.5	2838.67	3530.33	-691.667
Unknown_Trapa_0620	2869	2978	3254	2821	3571	3591	3180.67	3033.67	3327.67	-294
Unknown_Trapa_2077	2724	2814	2787	3341	3773	3585	3170.67	2775	3566.33	-791.333
Unknown_Trapa_2043	3422	3161	3815	2528	3157	2891	3162.33	3466	2858.67	607.333
DTA_Trapa_0596	2391	3771	4373	3103	2393	2798	3138.17	3511.67	2764.67	747
DTA_Trapa_1724	2937	3518	3195	3196	2664	3303	3135.5	3216.67	3054.33	162.333
DTM_Trapa_0122	3890	5713	3703	1823	1352	2121	3100.33	4435.33	1765.33	2670
DTA_Trapa_1064	3086	3305	3011	3365	2957	2773	3082.83	3134	3031.67	102.333
Unknown_Trapa_0604	3600	2098	2636	5502	3145	1428	3068.17	2778	3358.33	-580.333
RLG_Trapa_0412	3412	3309	3352	2550	2638	3035	3049.33	3357.67	2741	616.667
Unknown_Trapa_1796	3288	3285	3412	2822	2799	2674	3046.67	3328.33	2765	563.333
Unknown_Trapa_0131	3442	3442	3442	2653	2639	2656	3045.67	3442	2649.33	792.667
LTR_Trapa_0653	2959	3162	3146	2579	2972	3453	3045.17	3089	3001.33	87.6667
Unknown_Trapa_1642	3155	3026	3054	2811	3061	3110	3036.17	3078.33	2994	84.3333
DTA_Trapa_0816	2479	2751	2460	3233	3979	3245	3024.5	2563.33	3485.67	-922.333
DTH_Trapa_0524	3447	3324	3440	2705	2256	2937	3018.17	3403.67	2632.67	771
DTT_Trapa_0404	2962	3426	3527	2812	2572	2795	3015.67	3305	2726.33	578.667
RLG_Trapa_0182	3378	3824	3222	2381	2533	2421	2959.83	3474.67	2445	1029.67
Unknown_Trapa_0981	2366	2245	3186	3347	2890	3409	2907.17	2599	3215.33	-616.333
DTA_Trapa_1334	3301	3301	3308	2490	2494	2439	2888.83	3303.33	2474.33	829
RLC_Trapa_0387	2673	2493	2835	3306	3680	2331	2886.33	2667	3105.67	-438.667
Unknown_Trapa_0632	3035	3040	3011	2743	2473	2911	2868.83	3028.67	2709	319.667
DTT_Trapa_1995	3154	3068	893	3792	2998	3195	2850	2371.67	3328.33	-956.667
Unknown_Trapa_0301	4163	5774	3969	582	887	1626	2833.5	4635.33	1031.67	3603.67
DTA_Trapa_0117	3824	3824	3620	2251	1737	1685	2823.5	3756	1891	1865
DTT_Trapa_1105	3027	1816	1210	3607	3605	3605	2811.67	2017.67	3605.67	-1588
Unknown_Trapa_1601	1579	7799	1944	1080	1278	3132	2802	3774	1830	1944
DTA_Trapa_1048	2970	2588	2999	2644	2556	2988	2790.83	2852.33	2729.33	123
DTA_Trapa_1740	2503	2910	3407	2599	2506	2794	2786.5	2940	2633	307
Unknown_Trapa_1132	2800	2628	2164	2974	2803	3344	2785.5	2530.67	3040.33	-509.667
DTM_Trapa_1223	1591	1127	1041	4904	4095	3878	2772.67	1253	4292.33	-3039.33
Unknown_Trapa_0474	2129	2129	2110	4385	2932	2904	2764.83	2122.67	3407	-1284.33
Unknown_Trapa_0722	2349	1993	2694	1052	6830	1605	2753.83	2345.33	3162.33	-817
DTA_Trapa_0988	2320	2489	2712	3248	2616	3111	2749.33	2507	2991.67	-484.667
DTT_Trapa_1077	3554	3594	3594	2848	2880	0	2745	3580.67	1909.33	1671.33
DTH_Trapa_0265	2417	2417	2842	2948	2948	2862	2739	2558.67	2919.33	-360.667
DTC_Trapa_2162	3086	2741	2333	3249	2528	2430	2727.83	2720	2735.67	-15.6667
RLG_Trapa_0846	4415	2604	3549	3260	580	1697	2684.17	3522.67	1845.67	1677
DTA_Trapa_1776	2782	2782	2782	2590	2546	2609	2681.83	2782	2581.67	200.333
RLG_Trapa_0211	2866	3274	4482	1936	1550	1869	2662.83	3540.67	1785	1755.67
DTA_Trapa_1794	2671	2654	2568	2479	2643	2899	2652.33	2631	2673.67	-42.6667
DTA_Trapa_0446	2450	2448	2206	3581	2747	2429	2643.5	2368	2919	-551
RLG_Trapa_1648	2185	2861	2016	2082	3150	3530	2637.33	2354	2920.67	-566.667
DTA_Trapa_1639	2443	2436	2849	2505	2971	2597	2633.5	2576	2691	-115
RLC_Trapa_0842	3456	2900	2646	2347	2355	2070	2629	3000.67	2257.33	743.333
DTA_Trapa_2047	2416	2518	2736	2625	2425	3019	2623.17	2556.67	2689.67	-133
DTM_Trapa_0253	3340	3338	2997	2294	1992	1767	2621.33	3225	2017.67	1207.33
DTA_Trapa_0232	2049	2505	2111	1929	3262	3723	2596.5	2221.67	2971.33	-749.667
Unknown_Trapa_1589	2374	2394	2258	2863	2596	2981	2577.67	2342	2813.33	-471.333
DTA_Trapa_0225	2619	2410	2647	2135	2125	3528	2577.33	2558.67	2596	-37.3333
DTT_Trapa_0544	2693	2543	3083	2334	1991	2712	2559.33	2773	2345.67	427.333
Unknown_Trapa_1018	2376	2479	2752	2766	2097	2677	2524.5	2535.67	2513.33	22.3333
DTT_Trapa_1145	2237	2424	2987	2386	2575	2362	2495.17	2549.33	2441	108.333
RST_Trapa_0472	2316	2321	2308	2291	2746	2977	2493.17	2315	2671.33	-356.333
DTA_Trapa_0892	2175	2311	2713	3839	2147	1704	2481.5	2399.67	2563.33	-163.667
DTM_Trapa_2157	2298	2342	2597	2185	2362	3017	2466.83	2412.33	2521.33	-109
DTT_Trapa_0469	2586	2510	2452	2388	2525	2307	2461.33	2516	2406.67	109.333
DTA_Trapa_0851	3851	2749	3165	3160	526	1316	2461.17	3255	1667.33	1587.67
DTA_Trapa_1616	2952	3035	2630	3066	1207	1803	2448.83	2872.33	2025.33	847
DTA_Trapa_2052	1766	3120	2216	1945	3586	2029	2443.67	2367.33	2520	-152.667
Unknown_Trapa_1572	1716	2362	2362	2995	2612	2614	2443.5	2146.67	2740.33	-593.667
RLG_Trapa_0429	2589	2836	2522	2662	2196	1801	2434.33	2649	2219.67	429.333
Unknown_Trapa_0310	1935	1472	1197	3198	3026	3750	2429.67	1534.67	3324.67	-1790
RLG_Trapa_1912	1650	3053	2411	2388	2541	2430	2412.17	2371.33	2453	-81.6667
DTA_Trapa_2127	2049	2287	2273	2913	2434	2511	2411.17	2203	2619.33	-416.333
DTA_Trapa_0633	2864	2864	1374	4348	1486	1485	2403.5	2367.33	2439.67	-72.3333
Unknown_Trapa_1984	1577	4838	1876	1425	1568	3004	2381.33	2763.67	1999	764.667
DTA_Trapa_0043	1644	9228	1448	454	787	634	2365.83	4106.67	625	3481.67
RST_Trapa_0624	1150	6237	1356	1082	1172	3100	2349.5	2914.33	1784.67	1129.67
DTM_Trapa_2198	1689	2180	2022	3620	2236	2253	2333.33	1963.67	2703	-739.333
RLG_Trapa_0294	2818	2829	2583	2264	2296	1133	2320.5	2743.33	1897.67	845.667
Unknown_Trapa_0627	1417	5190	1417	1587	1612	2668	2315.17	2674.67	1955.67	719
RLC_Trapa_0694	2390	2390	2697	1888	2190	2314	2311.5	2492.33	2130.67	361.667
Unknown_Trapa_1792	2321	2715	1837	2476	2154	2103	2267.67	2291	2244.33	46.6667
Unknown_Trapa_0092	2372	2285	2462	1987	2398	1862	2227.67	2373	2082.33	290.667
RLG_Trapa_1053	2432	2406	2303	2104	2048	2052	2224.17	2380.33	2068	312.333
DTT_Trapa_0917	2168	2261	2155	2324	2536	1852	2216	2194.67	2237.33	-42.6667
Unknown_Trapa_1654	2131	2080	2545	2423	2099	1878	2192.67	2252	2133.33	118.667
Unknown_Trapa_1367	2067	1936	1732	2612	2539	2265	2191.83	1911.67	2472	-560.333
DTT_Trapa_1337	2797	2948	2817	1835	1565	1049	2168.5	2854	1483	1371
DTH_Trapa_1011	2252	2385	2003	2232	1808	2316	2166	2213.33	2118.67	94.6667
RLG_Trapa_1179	2191	1558	1838	2749	2382	2268	2164.33	1862.33	2466.33	-604
Unknown_Trapa_1785	1681	1675	2136	2261	2313	2842	2151.33	1830.67	2472	-641.333
DTT_Trapa_2006	1224	4133	1601	1624	1886	2388	2142.67	2319.33	1966	353.333
DTM_Trapa_0564	2184	1983	2388	1962	2026	2276	2136.5	2185	2088	97
RLC_Trapa_0107	3419	5494	2649	404	404	314	2114	3854	374	3480
Unknown_Trapa_1579	1481	5441	902	1149	1148	2530	2108.5	2608	1609	999
DTT_Trapa_0704	2241	2000	2214	2281	2321	1484	2090.17	2151.67	2028.67	123
RLG_Trapa_1496	2489	1791	2804	1699	2115	1621	2086.5	2361.33	1811.67	549.667
Unknown_Trapa_0452	2688	2884	2268	1717	1431	1497	2080.83	2613.33	1548.33	1065
DTA_Trapa_0780	2817	4802	2077	856	856	972	2063.33	3232	894.667	2337.33
DTT_Trapa_0450	1439	1544	1373	2661	2691	2665	2062.17	1452	2672.33	-1220.33
DTT_Trapa_2116	2227	2226	2315	1916	1748	1935	2061.17	2256	1866.33	389.667
RST_Trapa_0068	1899	1838	2096	2209	2202	2119	2060.5	1944.33	2176.67	-232.333
DTT_Trapa_0867	2987	2927	3010	1506	1275	655	2060	2974.67	1145.33	1829.33
Unknown_Trapa_1651	2389	2389	2665	1673	1801	1275	2032	2481	1583	898
RLG_Trapa_1347	2015	2015	2079	1917	2042	2007	2012.5	2036.33	1988.67	47.6667
Unknown_Trapa_0239	2459	2168	2386	1609	1724	1703	2008.17	2337.67	1678.67	659
Unknown_Trapa_0125	2164	2080	2083	2109	2021	1590	2007.83	2109	1906.67	202.333
Unknown_Trapa_1319	1544	1748	2509	1510	2216	2457	1997.33	1933.67	2061	-127.333
DTA_Trapa_0566	1896	1896	2100	1966	2007	2106	1995.17	1964	2026.33	-62.3333
DTM_Trapa_1194	1949	1776	1846	2109	2377	1872	1988.17	1857	2119.33	-262.333
RLG_Trapa_1565	1628	2001	1999	2240	2209	1668	1957.5	1876	2039	-163
Unknown_Trapa_1710	2372	1868	1962	1960	1871	1673	1951	2067.33	1834.67	232.667
RIL_Trapa_0419	1945	1943	2023	1812	2189	1721	1938.83	1970.33	1907.33	63
DHH_Trapa_1692	2665	2607	2512	228	1363	2255	1938.33	2594.67	1282	1312.67
RLG_Trapa_1559	2038	1992	1992	2020	1863	1701	1934.33	2007.33	1861.33	146
RLG_Trapa_1265	2328	1920	2050	1937	1671	1470	1896	2099.33	1692.67	406.667
DTT_Trapa_1583	586	6514	910	706	765	1892	1895.5	2670	1121	1549
RLG_Trapa_0495	1738	1776	1648	2017	2104	2084	1894.5	1720.67	2068.33	-347.667
Unknown_Trapa_0600	1433	1367	1251	2227	1792	3207	1879.5	1350.33	2408.67	-1058.33
RLG_Trapa_0733	2680	2683	2678	1643	669	912	1877.5	2680.33	1074.67	1605.67
Unknown_Trapa_1366	1741	1736	1741	2003	1850	2153	1870.67	1739.33	2002	-262.667
RLG_Trapa_2050	1988	1697	1857	2162	1901	1591	1866	1847.33	1884.67	-37.3333
RLG_Trapa_1512	1690	2079	1703	1942	1696	1995	1850.83	1824	1877.67	-53.6667
DTH_Trapa_2079	1757	1757	2069	1847	1967	1659	1842.67	1861	1824.33	36.6667
DTT_Trapa_0166	1551	1551	1654	1826	2033	2233	1808	1585.33	2030.67	-445.333
RLG_Trapa_1251	1664	1072	1852	2187	2012	1994	1796.83	1529.33	2064.33	-535
LTR_Trapa_0274	1737	1737	1737	1877	1809	1874	1795.17	1737	1853.33	-116.333
RLC_Trapa_2243	2186	2096	1952	1849	1290	1298	1778.5	2078	1479	599
Unknown_Trapa_1245	1477	1496	1414	2705	2247	1329	1778	1462.33	2093.67	-631.333
DTA_Trapa_0087	2132	2045	1429	1542	1887	1629	1777.33	1868.67	1686	182.667
DTM_Trapa_0024	1865	1761	1599	1731	1815	1880	1775.17	1741.67	1808.67	-67
RLG_Trapa_1542	1729	1937	1882	1680	1670	1751	1774.83	1849.33	1700.33	149
RLG_Trapa_0640	1838	1645	1714	2018	1899	1457	1761.83	1732.33	1791.33	-59
Unknown_Trapa_1055	1819	1988	2122	1456	1529	1578	1748.67	1976.33	1521	455.333
DTA_Trapa_1636	1712	1891	1801	1729	1727	1627	1747.83	1801.33	1694.33	107
RLC_Trapa_1618	1712	1856	1710	1889	1575	1653	1732.5	1759.33	1705.67	53.6667
DTA_Trapa_0263	1562	1562	1984	1578	1571	2009	1711	1702.67	1719.33	-16.6667
DTH_Trapa_1729	1039	4534	1040	586	1041	1952	1698.67	2204.33	1193	1011.33
RLG_Trapa_0685	787	1280	1774	1911	1912	2402	1677.67	1280.33	2075	-794.667
Unknown_Trapa_1528	3913	4118	937	191	191	537	1647.83	2989.33	306.333	2683
RLC_Trapa_0676	1360	1311	951	2556	1523	2173	1645.67	1207.33	2084	-876.667
DTT_Trapa_2215	1562	1626	1688	1448	1813	1713	1641.67	1625.33	1658	-32.6667
RLG_Trapa_0163	1638	1478	1479	1590	1880	1771	1639.33	1531.67	1747	-215.333
DTH_Trapa_2029	1505	1418	1655	1952	1765	1487	1630.33	1526	1734.67	-208.667
DTT_Trapa_2221	1675	1693	1983	1483	1594	1239	1611.17	1783.67	1438.67	345
Unknown_Trapa_0448	1884	1716	1795	1512	1381	1359	1607.83	1798.33	1417.33	381
DTT_Trapa_1628	1380	1373	1377	1924	1818	1758	1605	1376.67	1833.33	-456.667
RLG_Trapa_2104	1640	1640	1723	1352	1621	1635	1601.83	1667.67	1536	131.667
DTC_Trapa_0201	1631	1631	1374	1825	1576	1452	1581.5	1545.33	1617.67	-72.3333
Unknown_Trapa_0291	1435	1435	2040	1463	1288	1459	1520	1636.67	1403.33	233.333
DTM_Trapa_1106	2205	1841	1729	1119	1084	1108	1514.33	1925	1103.67	821.333
Unknown_Trapa_0860	3467	1810	1461	756	532	1035	1510.17	2246	774.333	1471.67
LTR_Trapa_1610	2151	1663	1598	1380	648	1573	1502.17	1804	1200.33	603.667
DTT_Trapa_2066	1531	1364	1349	1328	1625	1800	1499.5	1414.67	1584.33	-169.667
Unknown_Trapa_2019	1609	1336	1555	1694	1458	1285	1489.5	1500	1479	21
DTT_Trapa_0455	1672	1783	1211	1315	1632	1312	1487.5	1555.33	1419.67	135.667
DTA_Trapa_0660	1390	1540	2040	1428	1038	1489	1487.5	1656.67	1318.33	338.333
DTM_Trapa_0918	1461	1537	1369	1402	1388	1653	1468.33	1455.67	1481	-25.3333
DTT_Trapa_2087	1465	1451	1490	1467	1492	1396	1460.17	1468.67	1451.67	17
DTM_Trapa_0370	1971	2208	2298	802	650	758	1447.83	2159	736.667	1422.33
DTH_Trapa_1783	1340	1524	1471	1341	1632	1377	1447.5	1445	1450	-5
DTT_Trapa_2134	1110	1445	1319	1677	1720	1403	1445.67	1291.33	1600	-308.667
Unknown_Trapa_2002	1337	1337	1106	1616	1126	2132	1442.33	1260	1624.67	-364.667
RLG_Trapa_0017	1534	1409	1261	1550	1577	1244	1429.17	1401.33	1457	-55.6667
Unknown_Trapa_1039	1449	1449	1544	1356	1272	1424	1415.67	1480.67	1350.67	130
RLG_Trapa_1295	1410	1401	1239	1625	1447	1364	1414.33	1350	1478.67	-128.667
DTA_Trapa_0654	1175	754	1038	2108	1828	1542	1407.5	989	1826	-837
DTM_Trapa_0696	2289	1918	1720	800	804	902	1405.5	1975.67	835.333	1140.33
DTT_Trapa_0116	1284	1524	1521	1524	1284	1280	1402.83	1443	1362.67	80.3333
RLG_Trapa_0845	1586	1396	1448	1285	1297	1376	1398	1476.67	1319.33	157.333
RST_Trapa_1054	1375	1375	1375	1371	1371	1455	1387	1375	1399	-24
DTT_Trapa_0847	4554	1309	1045	267	443	692	1385	2302.67	467.333	1835.33
RLG_Trapa_2131	1131	1249	1032	1212	1852	1769	1374.17	1137.33	1611	-473.667
Unknown_Trapa_1343	1265	1265	1265	1441	1459	1511	1367.67	1265	1470.33	-205.333
DTA_Trapa_0855	4071	746	862	743	816	955	1365.5	1893	838	1055
RLC_Trapa_1613	1537	1341	1466	993	1243	1491	1345.17	1448	1242.33	205.667
DTA_Trapa_1818	2260	1892	1379	600	917	1023	1345.17	1843.67	846.667	997
RLG_Trapa_1149	1424	1122	1399	1486	1297	1215	1323.83	1315	1332.67	-17.6667
DTA_Trapa_2093	1223	1119	1136	1405	1574	1405	1310.33	1159.33	1461.33	-302
RLG_Trapa_0785	1263	1401	1383	935	1243	1616	1306.83	1349	1264.67	84.3333
DTH_Trapa_0823	1652	1456	1969	1573	210	953	1302.17	1692.33	912	780.333
DTH_Trapa_0459	1221	1260	1258	1391	1288	1363	1296.83	1246.33	1347.33	-101
DTA_Trapa_0720	202	905	358	2331	2059	1883	1289.67	488.333	2091	-1602.67
Unknown_Trapa_0782	910	1006	1040	1611	1474	1504	1257.5	985.333	1529.67	-544.333
RLG_Trapa_0041	1499	1073	1422	1353	1099	1057	1250.5	1331.33	1169.67	161.667
DTT_Trapa_1279	1030	885	1466	1391	1664	1059	1249.17	1127	1371.33	-244.333
RLG_Trapa_0935	1497	1728	1467	797	1041	962	1248.67	1564	933.333	630.667
DTA_Trapa_1728	835	1225	1756	1089	1446	1124	1245.83	1272	1219.67	52.3333
LTR_Trapa_1195	1213	1215	1307	940	1166	1522	1227.17	1245	1209.33	35.6667
LTR_Trapa_1544	1010	1431	1293	1311	963	1256	1210.67	1244.67	1176.67	68
RLG_Trapa_1506	819	872	1035	1713	1628	1089	1192.67	908.667	1476.67	-568
DTT_Trapa_0571	968	968	706	1762	1817	762	1163.83	880.667	1447	-566.333
RST_Trapa_2250	2355	432	947	743	753	1604	1139	1244.67	1033.33	211.333
DTH_Trapa_0702	760	760	899	1231	1483	1554	1114.5	806.333	1422.67	-616.333
RLC_Trapa_0037	1237	1130	1039	1126	948	1114	1099	1135.33	1062.67	72.6667
RLG_Trapa_1620	1423	1423	1847	682	497	517	1064.83	1564.33	565.333	999
RLC_Trapa_1230	1254	1039	939	1000	1064	1090	1064.33	1077.33	1051.33	26
DTA_Trapa_0082	1063	1034	1024	1113	1020	1127	1063.5	1040.33	1086.67	-46.3333
DTM_Trapa_1647	1410	1302	1303	634	742	925	1052.67	1338.33	767	571.333
RLC_Trapa_0572	983	899	983	1224	1145	982	1036	955	1117	-162
DTT_Trapa_1750	728	812	1467	973	1209	1010	1033.17	1002.33	1064	-61.6667
DTT_Trapa_0227	1131	973	1283	922	922	956	1031.17	1129	933.333	195.667
DTA_Trapa_0237	994	1029	835	1261	1142	925	1031	952.667	1109.33	-156.667
RLG_Trapa_1925	646	728	638	1367	1051	1728	1026.33	670.667	1382	-711.333
DTM_Trapa_0716	947	947	947	955	1154	1156	1017.67	947	1088.33	-141.333
DTT_Trapa_0431	1519	1342	1419	852	577	368	1012.83	1426.67	599	827.667
DTA_Trapa_1575	532	3720	387	97	97	1239	1012	1546.33	477.667	1068.67
RLG_Trapa_1398	337	337	760	936	1617	1975	993.667	478	1509.33	-1031.33
Unknown_Trapa_1917	1044	1528	869	809	817	789	976	1147	805	342
LTR_Trapa_1573	1109	1030	859	866	1032	950	974.333	999.333	949.333	50
LTR_Trapa_0666	1216	1976	912	455	455	759	962.167	1368	556.333	811.667
RLG_Trapa_1617	531	3480	390	264	129	934	954.667	1467	442.333	1024.67
RST_Trapa_2179	737	737	1471	925	925	923	953	981.667	924.333	57.3333
Unknown_Trapa_1597	742	2651	413	413	413	1076	951.333	1268.67	634	634.667
DTA_Trapa_1205	741	744	775	1134	1323	965	947	753.333	1140.67	-387.333
DTA_Trapa_0136	1725	1102	1007	717	625	482	943	1278	608	670
RLC_Trapa_2174	965	853	636	1020	1146	1002	937	818	1056	-238
DTM_Trapa_0454	937	1032	1016	1078	997	522	930.333	995	865.667	129.333
Unknown_Trapa_2085	1018	1019	954	523	1298	749	926.833	997	856.667	140.333
DTA_Trapa_1793	1112	636	602	1039	905	1216	918.333	783.333	1053.33	-270
DTA_Trapa_0152	615	599	1189	1192	981	772	891.333	801	981.667	-180.667
RLG_Trapa_0281	831	927	661	959	992	912	880.333	806.333	954.333	-148
RLG_Trapa_0148	913	1310	732	949	622	704	871.667	985	758.333	226.667
RLG_Trapa_0083	938	777	830	768	923	961	866.167	848.333	884	-35.6667
DTA_Trapa_1890	742	742	1099	805	953	854	865.833	861	870.667	-9.66667
Unknown_Trapa_1206	906	1112	1121	657	608	766	861.667	1046.33	677	369.333
RLG_Trapa_1123	1039	1102	991	623	448	895	849.667	1044	655.333	388.667
RIL_Trapa_0040	498	498	573	955	1393	1124	840.167	523	1157.33	-634.333
Unknown_Trapa_0789	623	623	995	1002	1310	418	828.5	747	910	-163
RLC_Trapa_1872	895	887	1404	738	738	293	825.833	1062	589.667	472.333
DTH_Trapa_1978	743	876	786	877	1040	599	820.167	801.667	838.667	-37
Unknown_Trapa_1676	680	680	680	802	799	1275	819.333	680	958.667	-278.667
Unknown_Trapa_0818	846	598	723	1218	473	966	804	722.333	885.667	-163.333
Unknown_Trapa_1124	1231	1031	1104	414	569	442	798.5	1122	475	647
RLC_Trapa_0996	378	852	294	351	1945	909	788.167	508	1068.33	-560.333
Unknown_Trapa_1285	661	661	661	880	881	887	771.833	661	882.667	-221.667
DTT_Trapa_1591	327	2131	327	489	326	899	749.833	928.333	571.333	357
DTA_Trapa_1134	2563	782	566	175	175	175	739.333	1303.67	175	1128.67
DTH_Trapa_1518	369	2499	454	101	101	887	735.167	1107.33	363	744.333
RST_Trapa_1317	813	837	681	573	628	857	731.5	777	686	91
DTA_Trapa_0077	1058	1057	896	663	335	247	709.333	1003.67	415	588.667
Unknown_Trapa_0675	355	264	180	993	1177	1245	702.333	266.333	1138.33	-872
RST_Trapa_0724	732	732	483	733	733	733	691	649	733	-84
DTM_Trapa_1296	630	630	740	747	635	745	687.833	666.667	709	-42.3333
RLG_Trapa_0919	668	747	794	597	603	707	686	736.333	635.667	100.667
DTM_Trapa_1259	701	701	426	781	904	569	680.333	609.333	751.333	-142
Unknown_Trapa_0946	806	793	785	459	763	404	668.333	794.667	542	252.667
Unknown_Trapa_2195	740	1026	454	606	446	694	661	740	582	158
DTM_Trapa_1231	642	492	741	751	512	671	634.833	625	644.667	-19.6667
RLC_Trapa_0636	538	705	802	430	541	689	617.5	681.667	553.333	128.333
Unknown_Trapa_0097	739	732	607	465	471	690	617.333	692.667	542	150.667
RLC_Trapa_2206	87	182	346	1157	724	1160	609.333	205	1013.67	-808.667
DTM_Trapa_0677	200	112	201	713	1262	1148	606	171	1041	-870
RLC_Trapa_1184	527	962	800	259	578	495	603.5	763	444	319
Unknown_Trapa_0899	598	598	632	630	726	410	599	609.333	588.667	20.6667
Unknown_Trapa_1562	525	530	371	629	535	894	580.667	475.333	686	-210.667
DTT_Trapa_0078	981	1063	819	162	161	245	571.833	954.333	189.333	765
Unknown_Trapa_0872	1030	242	688	497	407	565	571.5	653.333	489.667	163.667
Unknown_Trapa_0364	228	228	228	124	101	2430	556.5	228	885	-657
DTT_Trapa_0047	511	425	485	846	751	287	550.833	473.667	628	-154.333
Unknown_Trapa_0247	484	394	294	785	598	694	541.5	390.667	692.333	-301.667
Unknown_Trapa_1405	604	311	610	467	557	688	539.5	508.333	570.667	-62.3333
DTT_Trapa_0498	548	563	510	360	618	631	538.333	540.333	536.333	4
RLC_Trapa_1582	522	214	525	588	707	634	531.667	420.333	643	-222.667
DTT_Trapa_0878	895	758	375	580	129	452	531.5	676	387	289
RLC_Trapa_1164	346	336	352	849	682	611	529.333	344.667	714	-369.333
RLG_Trapa_1215	444	444	444	0	912	912	526	444	608	-164
RLG_Trapa_0174	313	773	902	364	364	416	522	662.667	381.333	281.333
Unknown_Trapa_0850	873	425	411	589	261	522	513.5	569.667	457.333	112.333
Unknown_Trapa_1310	611	265	1349	666	0	174	510.833	741.667	280	461.667
Unknown_Trapa_1253	355	534	444	642	629	455	509.833	444.333	575.333	-131
Unknown_Trapa_1235	471	450	635	528	455	452	498.5	518.667	478.333	40.3333
Unknown_Trapa_1116	460	1414	460	299	80	274	497.833	778	217.667	560.333
RLG_Trapa_1246	359	359	267	682	678	587	488.667	328.333	649	-320.667
Unknown_Trapa_0763	575	634	523	198	358	461	458.167	577.333	339	238.333
DTH_Trapa_0997	479	459	479	251	428	601	449.5	472.333	426.667	45.6667
RLG_Trapa_1200	857	619	622	131	131	337	449.5	699.333	199.667	499.667
RLG_Trapa_0651	401	815	711	422	237	84	445	642.333	247.667	394.667
DTM_Trapa_0608	325	232	322	634	603	541	442.833	293	592.667	-299.667
Unknown_Trapa_0019	454	522	372	400	569	325	440.333	449.333	431.333	18
LTR_Trapa_1655	399	367	645	0	599	596	434.333	470.333	398.333	72
DTH_Trapa_1738	338	298	349	565	348	555	408.833	328.333	489.333	-161
DTH_Trapa_0828	285	281	453	435	486	485	404.167	339.667	468.667	-129
RLC_Trapa_1630	204	380	266	673	463	420	401	283.333	518.667	-235.333
DTM_Trapa_1923	231	231	231	473	609	624	399.833	231	568.667	-337.667
Unknown_Trapa_1002	412	412	412	337	412	411	399.333	412	386.667	25.3333
Unknown_Trapa_1444	320	320	412	442	247	623	394	350.667	437.333	-86.6667
DTM_Trapa_0193	411	498	488	395	87	391	378.333	465.667	291	174.667
RLC_Trapa_0479	82	82	190	562	662	677	375.833	118	633.667	-515.667
Unknown_Trapa_0181	523	462	462	107	562	121	372.833	482.333	263.333	219
DTA_Trapa_1899	620	756	620	0	0	240	372.667	665.333	80	585.333
RLC_Trapa_1396	312	312	433	300	432	425	369	352.333	385.667	-33.3333
DTA_Trapa_1730	344	344	344	352	407	407	366.333	344	388.667	-44.6667
Unknown_Trapa_0103	672	672	579	88	88	94	365.5	641	90	551
DTT_Trapa_0128	440	493	461	473	219	84	361.667	464.667	258.667	206
Unknown_Trapa_1400	354	411	308	781	1	299	359	357.667	360.333	-2.66667
Unknown_Trapa_1553	478	562	397	169	169	296	345.167	479	211.333	267.667
Unknown_Trapa_0540	246	246	246	492	331	410	328.5	246	411	-165
Unknown_Trapa_1238	231	398	177	5	490	659	326.667	268.667	384.667	-116
RLG_Trapa_0521	131	131	221	454	454	541	322	161	483	-322
DTM_Trapa_1891	271	271	0	517	517	248	304	180.667	427.333	-246.667
Unknown_Trapa_0752	279	137	279	376	376	376	303.833	231.667	376	-144.333
Unknown_Trapa_0591	166	83	329	415	578	249	303.333	192.667	414	-221.333
DTT_Trapa_0457	181	445	449	360	179	179	298.833	358.333	239.333	119
Unknown_Trapa_2061	95	98	209	463	455	437	292.833	134	451.667	-317.667
DTM_Trapa_0256	451	264	261	457	187	96	286	325.333	246.667	78.6667
DTT_Trapa_0505	316	316	218	214	217	372	275.5	283.333	267.667	15.6667
Unknown_Trapa_1446	196	101	193	425	433	300	274.667	163.333	386	-222.667
Unknown_Trapa_0637	0	0	0	509	509	619	272.833	0	545.667	-545.667
DTA_Trapa_1606	149	149	149	369	442	371	271.5	149	394	-245
DTT_Trapa_2111	404	276	454	154	156	173	269.5	378	161	217
RLG_Trapa_2266	113	113	221	696	294	93	255	149	361	-212
DTM_Trapa_1351	180	305	83	201	201	522	248.667	189.333	308	-118.667
DTM_Trapa_1325	369	102	86	370	370	188	247.5	185.667	309.333	-123.667
RST_Trapa_1177	181	217	269	306	306	203	247	222.333	271.667	-49.3333
DTA_Trapa_1749	214	54	370	284	307	246	245.833	212.667	279	-66.3333
RLC_Trapa_1842	417	416	175	87	172	176	240.5	336	145	191
RLG_Trapa_1574	227	227	317	229	319	115	239	257	221	36
Unknown_Trapa_1428	217	330	330	140	140	265	237	292.333	181.667	110.667
Unknown_Trapa_1352	255	255	137	258	265	238	234.667	215.667	253.667	-38
RLG_Trapa_0039	192	240	240	255	255	174	226	224	228	-4
DTH_Trapa_1983	256	221	221	95	321	209	220.5	232.667	208.333	24.3333
Unknown_Trapa_1059	0	782	0	530	0	0	218.667	260.667	176.667	84
DTC_Trapa_0171	0	0	0	911	381	0	215.333	0	430.667	-430.667
RPP_Trapa_0308	166	154	354	110	257	247	214.667	224.667	204.667	20
Unknown_Trapa_1576	169	169	169	249	80	428	210.667	169	252.333	-83.3333
Unknown_Trapa_1946	257	293	212	161	120	215	209.667	254	165.333	88.6667
DTA_Trapa_1635	252	335	329	83	83	164	207.667	305.333	110	195.333
DTA_Trapa_1292	284	284	284	99	99	163	202.167	284	120.333	163.667
DTA_Trapa_2033	227	123	123	284	249	203	201.5	157.667	245.333	-87.6667
LTR_Trapa_0018	89	182	182	303	101	317	195.667	151	240.333	-89.3333
DTA_Trapa_0137	215	215	215	215	215	0	179.167	215	143.333	71.6667
RPP_Trapa_0905	177	177	177	256	142	144	178.833	177	180.667	-3.66667
DTA_Trapa_1254	491	317	146	0	0	115	178.167	318	38.3333	279.667
RLC_Trapa_0398	206	206	206	104	241	104	177.833	206	149.667	56.3333
DTT_Trapa_0435	179	249	341	89	90	90	173	256.333	89.6667	166.667
DTA_Trapa_0377	173	173	173	237	143	80	163.167	173	153.333	19.6667
RLC_Trapa_0426	120	120	120	298	85	213	159.333	120	198.667	-78.6667
Unknown_Trapa_0079	197	197	230	106	112	107	158.167	208	108.333	99.6667
DTH_Trapa_1218	162	162	162	81	81	301	158.167	162	154.333	7.66667
Unknown_Trapa_2189	30	45	45	190	402	201	152.167	40	264.333	-224.333
DTH_Trapa_1906	155	155	341	107	107	0	144.167	217	71.3333	145.667
Unknown_Trapa_2088	147	147	272	147	147	0	143.333	188.667	98	90.6667
DTH_Trapa_0266	82	82	82	172	170	256	140.667	82	199.333	-117.333
Unknown_Trapa_0427	179	179	179	89	89	89	134	179	89	90
DTA_Trapa_0074	184	182	63	242	121	0	132	143	121	22
Unknown_Trapa_1422	85	85	85	85	85	344	128.167	85	171.333	-86.3333
Unknown_Trapa_1331	255	80	224	0	0	178	122.833	186.333	59.3333	127
DTT_Trapa_2219	0	0	0	310	155	261	121	0	242	-242
RLG_Trapa_0115	203	185	329	0	0	0	119.5	239	0	239
DTA_Trapa_0706	61	61	82	150	115	244	118.833	68	169.667	-101.667
RLG_Trapa_2155	116	116	116	116	116	116	116	116	116	0
DTA_Trapa_0326	97	97	97	128	169	67	109.167	97	121.333	-24.3333
DTT_Trapa_1844	0	142	142	185	185	0	109	94.6667	123.333	-28.6667
Unknown_Trapa_0105	0	0	214	108	107	215	107.333	71.3333	143.333	-72
LTR_Trapa_0399	174	174	174	0	0	91	102.167	174	30.3333	143.667
RLG_Trapa_1239	98	98	186	98	98	0	96.3333	127.333	65.3333	62
DTA_Trapa_0652	124	224	100	123	0	0	95.1667	149.333	41	108.333
DTT_Trapa_0639	91	233	244	0	0	0	94.6667	189.333	0	189.333
RLG_Trapa_0885	93	93	93	93	93	93	93	93	93	0
DTT_Trapa_0532	89	89	89	89	84	84	87.3333	89	85.6667	3.33333
RLG_Trapa_1787	83	83	83	83	83	84	83.1667	83	83.3333	-0.333333
LTR_Trapa_1302	0	0	0	0	303	193	82.6667	0	165.333	-165.333
DTT_Trapa_0898	138	58	80	80	0	133	81.5	92	71	21
RLG_Trapa_1535	80	80	80	80	80	80	80	80	80	0
Unknown_Trapa_2071	88	88	89	0	89	89	73.8333	88.3333	59.3333	29
RLC_Trapa_1877	88	88	88	0	80	80	70.6667	88	53.3333	34.6667
Unknown_Trapa_1990	0	0	0	0	0	424	70.6667	0	141.333	-141.333
LTR_Trapa_0746	52	89	89	89	52	52	70.5	76.6667	64.3333	12.3333
DTA_Trapa_0939	86	86	0	0	163	65	66.6667	57.3333	76	-18.6667
RLG_Trapa_0883	215	90	0	1	90	0	66	101.667	30.3333	71.3333
Unknown_Trapa_0606	57	57	57	68	68	68	62.5	57	68	-11
DTT_Trapa_0428	124	124	124	0	0	0	62	124	0	124
RLC_Trapa_2230	0	0	0	0	205	162	61.1667	0	122.333	-122.333
RLG_Trapa_1187	113	113	113	0	0	0	56.5	113	0	113
DTT_Trapa_0987	112	112	112	0	0	0	56	112	0	112
DTT_Trapa_1823	0	0	90	0	90	90	45	30	60	-30
DTT_Trapa_1128	0	0	0	266	0	0	44.3333	0	88.6667	-88.6667
Unknown_Trapa_1481	86	84	0	85	0	0	42.5	56.6667	28.3333	28.3333
RLG_Trapa_0799	0	0	0	83	83	83	41.5	0	83	-83
Unknown_Trapa_2154	80	80	80	0	0	0	40	80	0	80
RLG_Trapa_2213	0	0	0	0	235	0	39.1667	0	78.3333	-78.3333
Unknown_Trapa_2005	0	0	0	0	0	233	38.8333	0	77.6667	-77.6667
Unknown_Trapa_0434	0	0	39	36	39	98	35.3333	13	57.6667	-44.6667
RLG_Trapa_1507	0	0	0	60	60	60	30	0	60	-60
DTH_Trapa_0046	1	1	1	0	156	0	26.5	1	52	-51
DTA_Trapa_1073	92	0	0	0	59	0	25.1667	30.6667	19.6667	11
DTT_Trapa_2051	0	0	0	145	0	0	24.1667	0	48.3333	-48.3333
RLG_Trapa_0064	0	0	0	0	0	120	20	0	40	-40
RLC_Trapa_2254	0	106	0	0	0	0	17.6667	35.3333	0	35.3333
DTH_Trapa_0565	0	0	0	0	0	97	16.1667	0	32.3333	-32.3333
RLG_Trapa_1893	0	0	90	0	0	0	15	30	0	30
Unknown_Trapa_0968	0	0	78	0	0	0	13	26	0	26
DTA_Trapa_1199	0	0	0	0	0	53	8.83333	0	17.6667	-17.6667

## Sheet: Table S9
Table S9. Classification of repeat sequences in the six (sub)genomes of Trapa.
Repeat type	TnA_NL				TnA_WL				TnAt				TnBt				TiB_HR				TiB_YR
	Count	Length (bp)	Ratio (%)		Count	Length (bp)	Ratio (%)		Count	Length (bp)	Ratio (%)		Count	Length (bp)	Ratio (%)		Count	Length (bp)	Ratio (%)		Count	Length (bp)	Ratio (%)
Retroelements	232853	198088060	0.416164		240903	205211618	0.4191		232902	198224348	0.41581		225848	190518000	0.407622		222997	188608491	0.409601		228403	193266759	0.408819
LTR_Copia	10517	5675988	0.0119247		10536	5607429	0.0114519		10154	5515418	0.0115695		10007	5465957	0.0116947		10117	5514001	0.0119747		10125	5593200	0.0118314
LTR_Gypsy	196150	179311347	0.376716		200936	183203916	0.374154		196467	179414413	0.376353		190793	172659931	0.369414		187993	170016551	0.369224		191477	172963040	0.36587
LTR_unknown	17807	8203233	0.0172342		20155	9112293	0.0186099		17831	8222821	0.0172488		17291	8458136	0.0180966		16886	8129920	0.0176557		18248	8659376	0.0183173
nonLTR	8379	4897492	0.0102892		9276	7287980	0.0148841		8450	5071696	0.0106388		7757	3933976	0.00841692		8001	4948019	0.0107456		8553	6051143	0.0128
DNA transposons	120535	40826427	0.0857725		126343	41679311	0.0851208		119678	40690990	0.0853563		116783	39504309	0.0845213		116616	39352326	0.0854613		121299	40446940	0.0855578
CACTA	920	563448	0.00118375		942	644420	0.00131609		943	653256	0.00137032		903	642071	0.00137374		884	588001	0.00127696		891	600645	0.00127055
Mutator	31234	14587372	0.0306467		31361	14607335	0.0298323		31168	14459527	0.0303313		30144	13899141	0.0297378		29704	13758278	0.0298788		30089	13921596	0.0294485
PIF_Harbinger	19443	5652731	0.0118759		20028	5656942	0.0115531		19355	5611024	0.0117701		18843	5447858	0.0116559		18499	5367756	0.0116571		19080	5514074	0.011664
Tc1_Mariner	36829	10684467	0.0224471		36938	10737253	0.0219285		36741	10762726	0.0225767		36308	10605587	0.0226911		35503	10374962	0.0225313		35731	10551359	0.0223194
hAT	31218	8703588	0.0182854		36271	9416514	0.0192312		30641	8496687	0.0178233		29878	8255651	0.0176633		31326	8532029	0.018529		34746	9149411	0.0193538
Helitron	891	634821	0.0013337		803	616847	0.00125977		830	707770	0.00148467		707	654001	0.00139927		700	731300	0.00158816		762	709855	0.00150156
Unclassified	68403	22543674	0.0473622		73913	23765440	0.0485357		68379	22450166	0.0470931		68006	22518946	0.0481803		67752	22644860	0.0491778		71445	23716964	0.0501687
NonTE	90239	5277318	0.0110872		90843	5723824	0.0116897		90956	5213695	0.0109366		90642	4751572	0.0101662		88755	5187546	0.0112658		90941	5379423	0.0113791
Small RNA	6259	1112148	0.00233652		6375	1220849	0.00249332		6127	768724	0.00161253		6006	756269	0.00161807		6052	1058327	0.00229837		6149	1089545	0.00230473
Simple repeats	70398	3245173	0.00681781		70542	3445576	0.00703683		71044	3271610	0.00686276		70695	3141267	0.00672088		69220	3172121	0.00688889		70874	3283833	0.00694632
Low complexity	13582	919997	0.00193283		13926	1057399	0.00215951		13785	1173361	0.00246133		13941	854036	0.00182725		13483	957098	0.00207853		13918	1006045	0.0021281
Total	512030	266735479	0.560386		532002	276380193	0.564446		511915	266579199	0.559196		501279	257292827	0.55049		496120	255793223	0.555505		512088	262810086	0.555925

## Sheet: Table S10
Table S10. The results of gene ontology (GO) enrichment analysis for Genes associated with B-lineage unique PAVs in Trapa.
GO_id	GO_term	Level	Count	Fold_enrichment	Pvalue	FDR	Type
GO:0010050	vegetative phase change	0	5	8.0261	0.00154141	0.0370592	BP
GO:0009791	post-embryonic development	1	300	1.63312	1.97813e-15	5.34473e-13	BP
GO:0007275	multicellular organism development	2	543	1.483	3.00787e-20	1.55151e-17	BP
GO:0032501	multicellular organismal process	3	581	1.47832	1.05564e-21	7.48714e-19	BP
GO:0048856	anatomical structure development	3	639	1.42463	1.60918e-20	9.1305e-18	BP
GO:0032502	developmental process	4	675	1.40809	9.782e-21	6.16701e-18	BP
GO:0043649	dicarboxylic acid catabolic process	0	6	5.92697	0.00168538	0.0400118	BP
GO:0046395	carboxylic acid catabolic process	1	28	2.07844	0.000844835	0.0240884	BP
GO:0016054	organic acid catabolic process	2	28	2.07844	0.000844835	0.0242101	BP
GO:1901575	organic substance catabolic process	3	208	1.37756	1.17224e-05	0.000573385	BP
GO:0009056	catabolic process	4	242	1.37145	2.30213e-06	0.000150141	BP
GO:0008152	metabolic process	5	1291	1.28487	6.5312e-33	1.8529e-29	BP
GO:0071704	organic substance metabolic process	4	1222	1.29841	9.47719e-32	1.79245e-28	BP
GO:0006082	organic acid metabolic process	3	227	1.34027	2.21325e-05	0.00100464	BP
GO:0044237	cellular metabolic process	4	941	1.30908	9.41267e-22	7.62964e-19	BP
GO:0009987	cellular process	5	1530	1.28653	2.0948e-48	1.18859e-44	BP
GO:0044281	small molecule metabolic process	4	336	1.39188	3.54218e-09	4.27624e-07	BP
GO:0044248	cellular catabolic process	3	127	1.5087	1.93867e-05	0.000901639	BP
GO:0044282	small molecule catabolic process	3	34	1.85008	0.00188826	0.0440906	BP
GO:0019752	carboxylic acid metabolic process	2	183	1.50547	2.403e-07	1.97603e-05	BP
GO:0043436	oxoacid metabolic process	3	220	1.37479	6.25191e-06	0.000337841	BP
GO:0006368	transcription elongation by RNA polymerase II	0	7	4.73117	0.00196876	0.0457818	BP
GO:0006351	DNA-templated transcription	2	48	1.73147	0.000657199	0.0199409	BP
GO:0032774	RNA biosynthetic process	3	48	1.70749	0.000979324	0.0269742	BP
GO:0009059	macromolecule biosynthetic process	4	259	1.43859	2.70383e-08	2.64509e-06	BP
GO:0043170	macromolecule metabolic process	5	899	1.35327	1.07134e-24	1.21576e-21	BP
GO:1901576	organic substance biosynthetic process	5	465	1.32551	6.83867e-10	8.6228e-08	BP
GO:0009058	biosynthetic process	6	500	1.31927	2.3349e-10	3.31205e-08	BP
GO:0034654	nucleobase-containing compound biosynthetic process	4	79	1.55598	0.000367213	0.0117716	BP
GO:0044271	cellular nitrogen compound biosynthetic process	5	189	1.29169	0.000688745	0.0205681	BP
GO:0034641	cellular nitrogen compound metabolic process	6	471	1.29103	1.4784e-08	1.52517e-06	BP
GO:0006807	nitrogen compound metabolic process	7	939	1.33154	5.22532e-24	4.94141e-21	BP
GO:0044249	cellular biosynthetic process	6	345	1.33205	1.47866e-07	1.31093e-05	BP
GO:0006139	nucleobase-containing compound metabolic process	5	374	1.31225	1.57697e-07	1.37657e-05	BP
GO:1901360	organic cyclic compound metabolic process	6	492	1.29258	5.42198e-09	6.15287e-07	BP
GO:0046483	heterocycle metabolic process	6	434	1.28655	1.01723e-07	9.16153e-06	BP
GO:0044238	primary metabolic process	6	1051	1.35021	5.85446e-31	8.30455e-28	BP
GO:0006725	cellular aromatic compound metabolic process	6	467	1.27273	9.94546e-08	9.1017e-06	BP
GO:1901362	organic cyclic compound biosynthetic process	5	165	1.30393	0.00113555	0.0299681	BP
GO:0016070	RNA metabolic process	4	282	1.28691	3.30737e-05	0.00145473	BP
GO:0090304	nucleic acid metabolic process	5	332	1.30222	2.08436e-06	0.000137519	BP
GO:0006366	transcription by RNA polymerase II	1	15	2.63872	0.00151716	0.0367878	BP
GO:0031056	regulation of histone modification	0	8	4.4667	0.00128322	0.0323599	BP
GO:0031399	regulation of protein modification process	1	31	2.15186	0.000280169	0.00929638	BP
GO:0051246	regulation of protein metabolic process	2	61	1.84317	2.72502e-05	0.00120795	BP
GO:0080090	regulation of primary metabolic process	3	411	1.39334	2.95667e-11	4.66004e-09	BP
GO:0019222	regulation of metabolic process	4	556	1.42658	1.69732e-17	6.01911e-15	BP
GO:0050789	regulation of biological process	5	849	1.32201	6.74197e-20	2.94261e-17	BP
GO:0065007	biological regulation	6	886	1.31232	3.46406e-20	1.63792e-17	BP
GO:0060255	regulation of macromolecule metabolic process	3	475	1.42386	1.37513e-14	3.39237e-12	BP
GO:0051171	regulation of nitrogen compound metabolic process	3	394	1.37865	2.76965e-10	3.83293e-08	BP
GO:0032507	maintenance of protein location in cell	0	9	4.28059	0.000829567	0.0238932	BP
GO:0051641	cellular localization	2	151	1.51256	2.93759e-06	0.000185199	BP
GO:0051179	localization	3	321	1.40594	3.53524e-09	4.36064e-07	BP
GO:0045185	maintenance of protein location	1	9	4.28059	0.000829567	0.0240151	BP
GO:0008104	protein localization	2	91	1.45348	0.00100522	0.0275536	BP
GO:0033036	macromolecule localization	4	126	1.40213	0.000397634	0.0126751	BP
GO:0001708	cell fate specification	0	12	4.1649	0.000145973	0.00524208	BP
GO:0048869	cellular developmental process	1	171	1.45138	4.9307e-06	0.000288421	BP
GO:0030154	cell differentiation	2	145	1.39167	0.000202906	0.00719556	BP
GO:0009875	pollen-pistil interaction	0	10	3.89144	0.00079973	0.0235112	BP
GO:0009856	pollination	1	42	1.78005	0.00105476	0.027966	BP
GO:0022414	reproductive process	2	334	1.59329	8.16465e-16	2.43822e-13	BP
GO:0000003	reproduction	3	336	1.5875	1.0698e-15	3.03503e-13	BP
GO:0044706	multi-multicellular organism process	2	42	1.78005	0.00105476	0.0280973	BP
GO:0007154	cell communication	1	263	1.33758	5.4947e-06	0.000305656	BP
GO:0090333	regulation of stomatal closure	0	11	3.44535	0.00103948	0.0279527	BP
GO:0050794	regulation of cellular process	2	636	1.32437	6.79399e-14	1.54196e-11	BP
GO:0010928	regulation of auxin mediated signaling pathway	0	12	3.35002	0.000770275	0.0228824	BP
GO:0009966	regulation of signal transduction	1	67	1.89933	4.59955e-06	0.000277637	BP
GO:0048583	regulation of response to stimulus	2	194	1.68673	3.74564e-11	5.744e-09	BP
GO:0010646	regulation of cell communication	2	68	1.85008	7.34082e-06	0.000389269	BP
GO:0023051	regulation of signaling	2	67	1.85032	9.114e-06	0.000470117	BP
GO:0010090	trichome morphogenesis	0	17	3.21044	0.000105679	0.00391909	BP
GO:0010026	trichome differentiation	1	20	2.91858	8.48546e-05	0.00327527	BP
GO:0009888	tissue development	3	202	1.27471	0.00090727	0.0254844	BP
GO:0000904	cell morphogenesis involved in differentiation	1	45	1.99269	6.75917e-05	0.00271997	BP
GO:0048468	cell development	2	57	1.63025	0.000924954	0.0258531	BP
GO:0000902	cell morphogenesis	2	75	1.72296	2.49233e-05	0.0011135	BP
GO:0009653	anatomical structure morphogenesis	3	197	1.46233	5.19495e-07	4.03783e-05	BP
GO:0010286	heat acclimation	0	15	2.71305	0.00119297	0.0309084	BP
GO:0006950	response to stress	2	576	1.28418	2.83494e-10	3.82987e-08	BP
GO:0050896	response to stimulus	3	933	1.22747	1.35003e-13	2.94618e-11	BP
GO:0009266	response to temperature stimulus	2	153	1.4987	3.71706e-06	0.000226781	BP
GO:0009628	response to abiotic stimulus	3	500	1.35462	5.15414e-12	8.862e-10	BP
GO:0009615	response to virus	0	18	2.56835	0.00101142	0.0275903	BP
GO:0009605	response to external stimulus	3	307	1.23239	0.000261628	0.00883619	BP
GO:1901606	alpha-amino acid catabolic process	0	17	2.50931	0.00163869	0.039067	BP
GO:1901564	organonitrogen compound metabolic process	3	672	1.35644	4.92576e-17	1.64405e-14	BP
GO:1901565	organonitrogen compound catabolic process	1	133	1.4233	0.000144944	0.00523828	BP
GO:0009063	amino acid catabolic process	0	18	2.43318	0.00142943	0.0351108	BP
GO:0051240	positive regulation of multicellular organismal process	0	20	2.42297	0.000784367	0.0231797	BP
GO:0048518	positive regulation of biological process	1	212	1.68887	3.40506e-12	6.23236e-10	BP
GO:0051239	regulation of multicellular organismal process	1	104	1.69916	1.33465e-06	9.34914e-05	BP
GO:0045814	negative regulation of gene expression, epigenetic	0	19	2.39209	0.00119687	0.0308684	BP
GO:0010629	negative regulation of gene expression	1	49	1.90681	8.09637e-05	0.00316819	BP
GO:0010605	negative regulation of macromolecule metabolic process	2	99	1.71108	1.90379e-06	0.000128596	BP
GO:0009892	negative regulation of metabolic process	3	147	1.77921	4.38325e-10	5.78386e-08	BP
GO:0048519	negative regulation of biological process	4	210	1.70251	2.28788e-12	4.32715e-10	BP
GO:0010468	regulation of gene expression	2	418	1.40226	7.7451e-12	1.25559e-09	BP
GO:0040029	epigenetic regulation of gene expression	1	40	2.54292	1.00639e-06	7.32087e-05	BP
GO:0006338	chromatin remodeling	2	54	2.40783	7.03926e-08	6.6568e-06	BP
GO:0006325	chromatin organization	3	58	2.21673	2.20339e-07	1.83854e-05	BP
GO:0071824	protein-DNA complex organization	4	62	2.10076	5.92956e-07	4.48591e-05	BP
GO:0043933	protein-containing complex organization	5	133	1.65339	1.71362e-07	1.4732e-05	BP
GO:0016043	cellular component organization	6	350	1.58317	3.39096e-16	1.06891e-13	BP
GO:0071840	cellular component organization or biogenesis	7	415	1.47178	1.19094e-14	3.07155e-12	BP
GO:0007015	actin filament organization	0	19	2.36887	0.00130339	0.0327232	BP
GO:0097435	supramolecular fiber organization	1	29	2.12806	0.000540717	0.0166741	BP
GO:0030036	actin cytoskeleton organization	1	21	2.36559	0.0011457	0.0300958	BP
GO:0006996	organelle organization	3	179	1.5103	2.86348e-07	2.32106e-05	BP
GO:0030029	actin filament-based process	2	21	2.21047	0.00173173	0.0409411	BP
GO:0090351	seedling development	0	23	2.36288	0.000586414	0.0178888	BP
GO:0010029	regulation of seed germination	0	18	2.35869	0.00182461	0.0429578	BP
GO:1900140	regulation of seedling development	1	19	2.36887	0.00130339	0.032579	BP
GO:0048580	regulation of post-embryonic development	2	65	1.72106	8.56823e-05	0.00328487	BP
GO:2000026	regulation of multicellular organismal development	3	75	1.6838	5.77296e-05	0.00235653	BP
GO:0050793	regulation of developmental process	4	192	1.55266	1.64497e-08	1.66671e-06	BP
GO:0006913	nucleocytoplasmic transport	0	21	2.3248	0.00123738	0.0314838	BP
GO:0051169	nuclear transport	1	21	2.3248	0.00123738	0.0316256	BP
GO:0046907	intracellular transport	2	95	1.68504	5.36892e-06	0.000304632	BP
GO:0051649	establishment of localization in cell	3	102	1.69891	1.51301e-06	0.000103432	BP
GO:0051234	establishment of localization	4	280	1.43713	7.02481e-09	7.81544e-07	BP
GO:0006810	transport	3	274	1.43677	1.01266e-08	1.10496e-06	BP
GO:0051094	positive regulation of developmental process	0	26	2.30266	0.000286371	0.00944691	BP
GO:0010256	endomembrane system organization	0	21	2.22874	0.00162411	0.0388828	BP
GO:0010150	leaf senescence	0	46	2.1249	1.14143e-05	0.000563172	BP
GO:0090693	plant organ senescence	1	52	2.03589	8.76323e-06	0.000456171	BP
GO:0099402	plant organ development	2	254	1.45877	1.06431e-08	1.13942e-06	BP
GO:0048731	system development	3	466	1.49382	1.38888e-17	5.25368e-15	BP
GO:0048366	leaf development	1	90	2.05651	3.60035e-09	4.25591e-07	BP
GO:0048827	phyllome development	2	125	1.86871	5.79492e-10	7.47281e-08	BP
GO:0048367	shoot system development	3	208	1.68417	6.41801e-12	1.07105e-09	BP
GO:0009867	jasmonic acid mediated signaling pathway	0	24	2.11097	0.00152231	0.0367556	BP
GO:0009755	hormone-mediated signaling pathway	1	108	1.60522	9.20043e-06	0.0004703	BP
GO:0032870	cellular response to hormone stimulus	2	131	1.49402	2.17262e-05	0.00099415	BP
GO:0071310	cellular response to organic substance	3	176	1.37062	7.07742e-05	0.00282798	BP
GO:0070887	cellular response to chemical stimulus	4	227	1.36858	5.92645e-06	0.000326473	BP
GO:0051716	cellular response to stimulus	5	400	1.33144	1.15062e-08	1.20901e-06	BP
GO:0042221	response to chemical	5	510	1.23246	8.64559e-07	6.37079e-05	BP
GO:0010033	response to organic substance	4	442	1.24311	2.90371e-06	0.00018512	BP
GO:0071495	cellular response to endogenous stimulus	3	136	1.50559	1.05319e-05	0.00052883	BP
GO:0009719	response to endogenous stimulus	4	282	1.31543	7.25458e-06	0.000388325	BP
GO:0009725	response to hormone	3	277	1.30682	1.3121e-05	0.000636312	BP
GO:0007165	signal transduction	2	233	1.34176	1.58477e-05	0.000755628	BP
GO:0023052	signaling	3	235	1.31209	5.85063e-05	0.00237118	BP
GO:0071395	cellular response to jasmonic acid stimulus	1	29	2.06895	0.000675863	0.0202902	BP
GO:0033993	response to lipid	4	269	1.25342	0.000276398	0.0092252	BP
GO:1901700	response to oxygen-containing compound	4	351	1.31183	4.44749e-07	3.50487e-05	BP
GO:0071398	cellular response to fatty acid	2	29	2.00221	0.00126213	0.0319702	BP
GO:1901701	cellular response to oxygen-containing compound	3	147	1.50059	5.18833e-06	0.000297359	BP
GO:0071396	cellular response to lipid	3	111	1.70303	5.43213e-07	4.16512e-05	BP
GO:0051093	negative regulation of developmental process	0	31	2.03109	0.000671218	0.0202579	BP
GO:0048584	positive regulation of response to stimulus	0	44	1.95515	0.000104875	0.00391486	BP
GO:0009648	photoperiodism	0	30	1.92626	0.00185531	0.0435002	BP
GO:0009416	response to light stimulus	1	224	1.30634	0.000116377	0.00428783	BP
GO:0009314	response to radiation	2	238	1.32023	3.67853e-05	0.00158121	BP
GO:0032101	regulation of response to external stimulus	0	36	1.88695	0.00103077	0.0278503	BP
GO:0048646	anatomical structure formation involved in morphogenesis	0	42	1.87276	0.000360297	0.0116155	BP
GO:0009555	pollen development	0	55	1.83454	8.2116e-05	0.00319128	BP
GO:0048229	gametophyte development	1	73	1.75224	2.32395e-05	0.00104652	BP
GO:0009908	flower development	0	77	1.82438	3.01929e-06	0.000188258	BP
GO:0090567	reproductive shoot system development	1	82	1.825	1.35395e-06	9.36866e-05	BP
GO:0048608	reproductive structure development	2	262	1.62932	2.07046e-13	4.35104e-11	BP
GO:0061458	reproductive system development	3	262	1.62774	2.15866e-13	4.37437e-11	BP
GO:0003006	developmental process involved in reproduction	3	292	1.61004	2.34196e-14	5.53678e-12	BP
GO:1903046	meiotic cell cycle process	0	41	1.81556	0.000820925	0.0238868	BP
GO:0022402	cell cycle process	1	83	1.70266	1.31861e-05	0.000634049	BP
GO:0007049	cell cycle	2	96	1.64375	1.06604e-05	0.000530587	BP
GO:0051321	meiotic cell cycle	1	43	1.73102	0.00140407	0.0347891	BP
GO:0010228	vegetative to reproductive phase transition of meristem	0	55	1.80639	9.72559e-05	0.0036545	BP
GO:0010073	meristem maintenance	0	39	1.80154	0.00139212	0.0346443	BP
GO:0048507	meristem development	1	72	1.65404	0.000126486	0.00463019	BP
GO:0035556	intracellular signal transduction	0	58	1.74431	0.000179184	0.00639426	BP
GO:0009793	embryo development ending in seed dormancy	0	98	1.73346	1.06892e-06	7.6773e-05	BP
GO:0048316	seed development	1	148	1.54519	1.11231e-06	7.88903e-05	BP
GO:0010154	fruit development	2	150	1.50725	3.65776e-06	0.000225589	BP
GO:0009790	embryo development	1	101	1.65436	4.79431e-06	0.000283364	BP
GO:1901361	organic cyclic compound catabolic process	0	40	1.71796	0.00209438	0.0485042	BP
GO:0051172	negative regulation of nitrogen compound metabolic process	0	53	1.66409	0.00102034	0.0277006	BP
GO:0046394	carboxylic acid biosynthetic process	0	79	1.63629	8.07442e-05	0.00318154	BP
GO:0016053	organic acid biosynthetic process	1	82	1.61755	8.69616e-05	0.00331155	BP
GO:0044283	small molecule biosynthetic process	2	117	1.56836	8.25644e-06	0.000433769	BP
GO:0009890	negative regulation of biosynthetic process	0	50	1.62967	0.00214667	0.0495131	BP
GO:0009889	regulation of biosynthetic process	1	324	1.3575	7.79298e-08	7.24875e-06	BP
GO:0009826	unidimensional cell growth	0	52	1.62475	0.00148087	0.036062	BP
GO:0060560	developmental growth involved in morphogenesis	1	66	1.64255	0.000259421	0.00881408	BP
GO:0048589	developmental growth	2	123	1.39906	0.000524447	0.0162607	BP
GO:0040007	growth	3	160	1.45619	9.77386e-06	0.000495151	BP
GO:0016049	cell growth	1	76	1.52021	0.000969386	0.0268307	BP
GO:0006412	translation	0	67	1.62339	0.000405676	0.0128593	BP
GO:0043043	peptide biosynthetic process	1	68	1.62918	0.000322289	0.0105096	BP
GO:0006518	peptide metabolic process	2	75	1.69565	4.02053e-05	0.00170243	BP
GO:0043603	amide metabolic process	3	95	1.71585	2.34274e-06	0.000151053	BP
GO:0043604	amide biosynthetic process	2	77	1.63441	9.32942e-05	0.00352901	BP
GO:1901566	organonitrogen compound biosynthetic process	2	189	1.35289	7.53133e-05	0.0029883	BP
GO:0010467	gene expression	1	181	1.54751	5.03836e-08	4.84537e-06	BP
GO:0019538	protein metabolic process	1	525	1.45488	5.29342e-18	2.14535e-15	BP
GO:0018193	peptidyl-amino acid modification	0	76	1.59996	0.000235151	0.00813564	BP
GO:0036211	protein modification process	1	361	1.4592	3.69982e-12	6.56025e-10	BP
GO:0043412	macromolecule modification	2	429	1.41296	1.19125e-12	2.33075e-10	BP
GO:0048523	negative regulation of cellular process	0	94	1.59884	3.71263e-05	0.00158387	BP
GO:0015031	protein transport	0	70	1.59667	0.000442844	0.0139594	BP
GO:0045184	establishment of protein localization	1	71	1.59959	0.000358962	0.0116386	BP
GO:0071705	nitrogen compound transport	1	105	1.53925	5.5195e-05	0.00228596	BP
GO:0071702	organic substance transport	1	126	1.37473	0.000819344	0.0239637	BP
GO:0045893	positive regulation of DNA-templated transcription	0	64	1.58357	0.00086888	0.0245275	BP
GO:0006355	regulation of DNA-templated transcription	1	248	1.30043	5.73654e-05	0.00235863	BP
GO:2001141	regulation of RNA biosynthetic process	2	250	1.30665	4.19619e-05	0.00176364	BP
GO:0010556	regulation of macromolecule biosynthetic process	3	272	1.30383	1.89317e-05	0.000887754	BP
GO:0051252	regulation of RNA metabolic process	3	280	1.32146	5.48432e-06	0.000308099	BP
GO:0019219	regulation of nucleobase-containing compound metabolic process	4	313	1.31484	2.08318e-06	0.000139059	BP
GO:0031323	regulation of cellular metabolic process	5	387	1.34901	4.98686e-09	5.77458e-07	BP
GO:0031326	regulation of cellular biosynthetic process	3	305	1.34827	3.40653e-07	2.72234e-05	BP
GO:1902680	positive regulation of RNA biosynthetic process	1	64	1.58357	0.00086888	0.0246501	BP
GO:0051254	positive regulation of RNA metabolic process	2	76	1.55658	0.000494795	0.0154257	BP
GO:0045935	positive regulation of nucleobase-containing compound metabolic process	3	81	1.56184	0.000247955	0.00852664	BP
GO:0051173	positive regulation of nitrogen compound metabolic process	4	111	1.61797	4.63155e-06	0.000276625	BP
GO:0009893	positive regulation of metabolic process	5	146	1.66214	2.58965e-08	2.57783e-06	BP
GO:0031325	positive regulation of cellular metabolic process	4	98	1.60522	2.15429e-05	0.000993775	BP
GO:0048522	positive regulation of cellular process	5	126	1.55733	6.01427e-06	0.000328125	BP
GO:0010604	positive regulation of macromolecule metabolic process	3	119	1.58032	5.12801e-06	0.000296901	BP
GO:0031328	positive regulation of cellular biosynthetic process	2	75	1.59723	0.000223365	0.00777529	BP
GO:0009891	positive regulation of biosynthetic process	3	80	1.60272	0.000139778	0.00508398	BP
GO:0010557	positive regulation of macromolecule biosynthetic process	2	66	1.5523	0.00115532	0.0300702	BP
GO:0009409	response to cold	0	80	1.57568	0.000213316	0.00747134	BP
GO:0033554	cellular response to stress	0	148	1.56041	7.51782e-07	5.61265e-05	BP
GO:0031347	regulation of defense response	0	107	1.55262	3.51125e-05	0.00153253	BP
GO:0080134	regulation of response to stress	1	131	1.65253	1.93892e-07	1.642e-05	BP
GO:0032787	monocarboxylic acid metabolic process	0	84	1.54322	0.000264065	0.0088657	BP
GO:0022607	cellular component assembly	0	123	1.52612	1.68409e-05	0.000796294	BP
GO:0044085	cellular component biogenesis	1	204	1.35456	3.64509e-05	0.0015788	BP
GO:0065008	regulation of biological quality	0	78	1.49501	0.00122502	0.0314513	BP
GO:0030163	protein catabolic process	0	80	1.4846	0.00114944	0.030055	BP
GO:0009057	macromolecule catabolic process	1	110	1.40138	0.000948798	0.0263896	BP
GO:0009651	response to salt stress	0	82	1.48105	0.00104626	0.0280024	BP
GO:0006970	response to osmotic stress	1	123	1.49577	4.26545e-05	0.00177957	BP
GO:0032446	protein modification by small protein conjugation	0	85	1.45153	0.00142508	0.0351561	BP
GO:0070647	protein modification by small protein conjugation or removal	1	98	1.47192	0.0004458	0.013975	BP
GO:0006508	proteolysis	0	95	1.42022	0.0014468	0.0353842	BP
GO:0006468	protein phosphorylation	0	117	1.40419	0.000582612	0.0178689	BP
GO:0016310	phosphorylation	1	122	1.41782	0.000305178	0.0100091	BP
GO:0006796	phosphate-containing compound metabolic process	2	188	1.32143	0.000252029	0.00861454	BP
GO:0006793	phosphorus metabolic process	3	193	1.32185	0.000210704	0.00742567	BP
GO:0003682	chromatin binding	0	33	2.15116	0.00016009	0.0209014	MF
GO:0044877	protein-containing complex binding	1	72	2.18068	1.34538e-08	4.87923e-06	MF
GO:0005488	binding	2	1104	1.35642	1.92846e-34	6.2945e-31	MF
GO:0016887	ATP hydrolysis activity	0	52	1.92441	3.57444e-05	0.0055557	MF
GO:0140657	ATP-dependent activity	1	112	1.92799	1.10196e-09	4.49601e-07	MF
GO:0017111	ribonucleoside triphosphate phosphatase activity	1	79	1.83786	1.72399e-06	0.000432853	MF
GO:0016462	pyrophosphatase activity	2	83	1.71637	1.18141e-05	0.00226831	MF
GO:0016818	hydrolase activity, acting on acid anhydrides, in phosphorus-containing anhydrides	3	84	1.71223	9.92234e-06	0.00202416	MF
GO:0016817	hydrolase activity, acting on acid anhydrides	4	85	1.71898	7.65105e-06	0.00166487	MF
GO:0003824	catalytic activity	6	851	1.31051	6.39153e-19	6.95398e-16	MF
GO:0019899	enzyme binding	0	54	1.8394	7.30526e-05	0.0103671	MF
GO:0005515	protein binding	1	672	1.49717	3.0041e-27	4.90269e-24	MF
GO:0005524	ATP binding	0	63	1.79386	4.53461e-05	0.00672772	MF
GO:0097159	organic cyclic compound binding	6	568	1.37755	3.95018e-15	3.22335e-12	MF
GO:1901363	heterocyclic compound binding	6	562	1.37363	1.00883e-14	6.58563e-12	MF
GO:0035639	purine ribonucleoside triphosphate binding	1	78	1.72106	1.80431e-05	0.00327182	MF
GO:0043167	ion binding	3	281	1.28784	3.20383e-05	0.00522865	MF
GO:0003729	mRNA binding	0	147	1.63582	5.10061e-08	1.38736e-05	MF
GO:0003723	RNA binding	1	213	1.50622	2.4443e-08	7.9782e-06	MF
GO:0003676	nucleic acid binding	2	427	1.44111	1.03189e-13	5.61351e-11	MF
GO:0016746	acyltransferase activity	0	98	1.50537	0.000187724	0.0235665	MF
GO:0016740	transferase activity	1	370	1.38769	5.80752e-10	2.70796e-07	MF
GO:0016773	phosphotransferase activity, alcohol group as acceptor	0	133	1.44131	8.5157e-05	0.0115814	MF
GO:0016772	transferase activity, transferring phosphorus-containing groups	1	164	1.41631	3.03958e-05	0.00522168	MF
GO:0140096	catalytic activity, acting on a protein	0	279	1.4128	3.24637e-08	9.63286e-06	MF
GO:0003677	DNA binding	0	202	1.40598	4.86406e-06	0.00113402	MF
GO:0008023	transcription elongation factor complex	0	9	4.28059	0.000829567	0.0174033	CC
GO:0140513	nuclear protein-containing complex	1	104	1.57679	2.409e-05	0.00069861	CC
GO:0032991	protein-containing complex	2	365	1.53278	4.80355e-15	5.26255e-13	CC
GO:0005634	nucleus	2	992	1.20543	8.80959e-13	7.89659e-11	CC
GO:0043231	intracellular membrane-bounded organelle	3	1699	1.11351	1.52426e-16	2.50487e-14	CC
GO:0043227	membrane-bounded organelle	4	1700	1.11094	5.67705e-16	6.99697e-14	CC
GO:0043226	organelle	5	1730	1.11679	1.78599e-18	5.86997e-16	CC
GO:0110165	cellular anatomical entity	6	2025	1.0608	6.83956e-18	1.68595e-15	CC
GO:0043229	intracellular organelle	4	1729	1.11901	5.38165e-19	2.65315e-16	CC
GO:0005622	intracellular anatomical structure	5	1889	1.12473	2.37138e-30	2.33818e-27	CC
GO:0005654	nucleoplasm	1	51	1.61313	0.00189193	0.035874	CC
GO:0031981	nuclear lumen	2	129	1.76986	7.63492e-09	5.79079e-07	CC
GO:0070013	intracellular organelle lumen	3	144	1.67198	2.63254e-08	1.73046e-06	CC
GO:0043233	organelle lumen	4	144	1.67198	2.63254e-08	1.52687e-06	CC
GO:0031974	membrane-enclosed lumen	5	144	1.67198	2.63254e-08	1.6223e-06	CC
GO:0031985	Golgi cisterna	0	31	2.10632	0.000338792	0.00795353	CC
GO:0005795	Golgi stack	1	33	2.14029	0.000168905	0.00416351	CC
GO:0098791	Golgi apparatus subcompartment	2	54	1.86915	6.09637e-05	0.00154129	CC
GO:0031984	organelle subcompartment	3	84	1.71496	9.6838e-06	0.000308007	CC
GO:0005794	Golgi apparatus	3	153	1.67501	7.05412e-09	5.79614e-07	CC
GO:0005737	cytoplasm	4	1349	1.16633	5.63623e-16	7.93904e-14	CC
GO:0012505	endomembrane system	4	291	1.57744	2.82592e-13	2.78636e-11	CC
GO:0010494	cytoplasmic stress granule	0	24	2.02765	0.0029497	0.049295	CC
GO:0036464	cytoplasmic ribonucleoprotein granule	1	30	1.87016	0.0022945	0.0403996	CC
GO:0043232	intracellular non-membrane-bounded organelle	3	256	1.40132	2.36835e-07	1.22905e-05	CC
GO:0043228	non-membrane-bounded organelle	4	256	1.40072	2.38924e-07	1.17789e-05	CC
GO:0099080	supramolecular complex	3	56	1.67242	0.000531484	0.0116454	CC
GO:0005802	trans-Golgi network	0	42	1.8471	0.000415584	0.00952944	CC
GO:0005730	nucleolus	0	72	1.84552	4.22466e-06	0.000166621	CC
GO:0005768	endosome	0	56	1.73705	0.00021378	0.00514115	CC
GO:0031410	cytoplasmic vesicle	1	84	1.46963	0.00123192	0.0242936	CC
GO:0097708	intracellular vesicle	2	84	1.46564	0.00125544	0.0242718	CC
GO:0031982	vesicle	3	92	1.41321	0.0019512	0.0362996	CC
GO:0000325	plant-type vacuole	0	106	1.72089	5.37583e-07	2.52408e-05	CC
GO:0005773	vacuole	1	131	1.61137	6.63529e-07	2.97381e-05	CC
GO:0022626	cytosolic ribosome	0	40	1.71223	0.00215663	0.0386626	CC
GO:0005829	cytosol	1	336	1.6264	4.4446e-17	8.76476e-15	CC
GO:1990234	transferase complex	0	93	1.64956	1.39567e-05	0.00041701	CC
GO:1902494	catalytic complex	1	155	1.42686	3.41579e-05	0.000962277	CC
GO:1990904	ribonucleoprotein complex	0	84	1.64688	3.70925e-05	0.000988466	CC
GO:0140535	intracellular protein-containing complex	0	91	1.61409	3.50258e-05	0.000959318	CC
GO:0009506	plasmodesma	0	112	1.61061	5.32191e-06	0.000201823	CC
GO:0005911	cell-cell junction	1	112	1.61061	5.32191e-06	0.000194348	CC
GO:0070161	anchoring junction	2	112	1.61061	5.32191e-06	0.000180945	CC
GO:0030054	cell junction	3	112	1.61061	5.32191e-06	0.000174914	CC
GO:0055044	symplast	1	112	1.61061	5.32191e-06	0.000187407	CC
GO:0005783	endoplasmic reticulum	0	129	1.5226	1.22486e-05	0.000377409	CC
GO:0009570	chloroplast stroma	0	85	1.48107	0.000991523	0.0203675	CC
GO:0009507	chloroplast	1	459	1.1672	0.000533395	0.0114332	CC
GO:0009536	plastid	2	518	1.21565	2.99449e-06	0.000123024	CC
GO:0009532	plastid stroma	1	86	1.46666	0.00111685	0.0224738	CC
GO:0031090	organelle membrane	0	153	1.34575	0.000521879	0.0116948	CC
GO:0016020	membrane	1	487	1.28735	1.0053e-08	7.08018e-07	CC
GO:0005886	plasma membrane	0	304	1.3265	1.41942e-06	6.08499e-05	CC
GO:0071944	cell periphery	1	355	1.31834	2.35786e-07	1.29158e-05	CC
GO:0005739	mitochondrion	0	291	0.844891	0.00214414	0.0391504	CC
GO:0005576	extracellular region	0	185	0.753003	4.38557e-05	0.00113794	CC

[truncated: 1 more sheets: Table S11]
