# Supplementary material for: Pangenome of water caltrop reveals structural variations and asymmetric subgenome divergence after allopolyploidization
Source: Hortic Res. 2023 Oct 13;10(11):uhad203. doi: 10.1093/hr/uhad203 (PMC10689057; doi:10.1093/hr/uhad203)
Supplement: Supplementary_TableS12_uhad203 [file supplementary_tables12_uhad203.xlsx]

## Sheet: Sheet1
Table S12. Differentially expressed genes between diploid Trapa natans and T. incisa in four tissues.
Tissue	Gene	baseMean	log2FoldChange	lfcSE	pvalue	padj	TiBHR_FB_1	TiBHR_FB_2	TiBHR_FB_3	TiBHR_FF_1	TiBHR_FF_2	TiBHR_FF_3	TiBHR_JF_1	TiBHR_JF_2	TiBHR_JF_3	TiBHR_L_1	TiBHR_L_2	TiBHR_L_3	TnANL_FB_1	TnANL_FB_2	TnANL_FB_3	TnANL_FF_1	TnANL_FF_2	TnANL_FF_3	TnANL_JF_1	TnANL_JF_2	TnANL_JF_3	TnANL_L_1	TnANL_L_2	TnANL_L_3	significant
FB	evm.model.CHR_13A.1097	320.322	5.97436	0.326709	2.653e-76	8.22803e-72	7.27841	12.0078	13.264	7.68738	0	2.36968	0	2.10739	5.93735	0	2.82423	0	631.802	816.181	698.864	669.507	707.964	534.555	422.576	582.834	508.743	627.536	695.107	738.586	up
FB	evm.model.CHR_7A.151	1739.12	4.29789	0.246418	7.56288e-70	1.17278e-65	109.176	176.686	130.6	185.778	222.942	171.802	165.474	166.484	181.089	112.242	136.975	144.386	2313.32	3725.85	2398.64	2560.61	2945.78	2267.22	5163.38	4742.67	3432.81	3116.94	4317.85	2850.25	up
FB	evm.model.CHR_12A.1658	2634.64	9.99533	0.574883	6.5213e-69	6.74172e-65	0	4.28849	4.08124	0	0	2.36968	26.0748	27.396	21.7703	0	0	0	4164.4	3501.43	2337.73	5573.01	6261.37	4055.55	2648.87	3864.05	2408.57	6945.27	9487.59	11897.5	up
FB	evm.model.CHR_5A.1181_evm.model.CHR_5A.1182	2411.91	-3.87865	0.233001	7.99246e-64	6.19695e-60	5367.83	3572.32	4563.84	6269.06	7953.16	6503.6	2786.99	2411.9	2446.19	4172.99	3911.56	4059.71	274.39	214.373	405.273	346.806	304.705	412.623	222.485	139.154	243.27	445.406	460.791	397.382	down
FB	evm.model.CHR_2A.758	323.403	6.84761	0.423502	4.18094e-60	2.59335e-56	0	10.2924	6.12185	2.56246	0	0	0	0	0	2.67242	9.8848	5.20309	742.261	812.831	590.565	433.897	535.268	546.924	512.87	708.543	604.314	760.076	853.64	623.75	up
FB	evm.model.CHR_3A.982	2129.27	-2.20763	0.143745	1.66592e-54	8.61114e-51	4339.15	3375.9	4635.26	3460.6	3978.16	3399.31	3697.6	3116.82	2958.78	1910.78	2146.41	1994.08	764.775	968.028	904.462	1232.48	1057.88	1129.19	1100.14	1234.91	1010.73	810.567	902.419	974.041	down
FB	evm.model.CHR_1A.6	695.204	5.95043	0.390884	5.96317e-54	2.64202e-50	20.6222	23.1579	30.6093	19.2185	9.48688	15.4029	42.1208	28.4497	20.7807	6.68106	48.0119	20.8123	1441.61	2053.29	1309.74	1311.02	1494.59	1031.12	743.301	731.399	709.538	1873.59	2227.3	1473.04	up
FB	evm.model.CHR_11A.384	1109.97	10.619	0.696803	9.1295e-54	3.53928e-50	0	3.4308	1.02031	0	0	0	16.046	8.42954	19.7912	0	0	0	2986.63	3418.8	2600.01	2066.84	2690.81	1994.2	1352.97	2231.84	1480.86	1673.43	2253.43	1840.68	up
FB	evm.model.CHR_15A.311	1910.97	6.98209	0.458575	1.2887e-53	4.44085e-50	20.6222	34.308	21.4265	64.0615	71.1516	52.133	43.1236	73.7585	115.778	78.8365	48.0119	9.1054	3412.99	4319.84	2495.94	4133.68	3560.62	4053.78	2358.48	3004.25	2271.49	4234.96	5969.38	5415.47	up
FB	evm.model.CHR_24A.149	794.277	6.23011	0.41673	4.70733e-52	1.45993e-48	12.1307	23.1579	40.8124	20.4997	6.32458	23.6968	27.0776	24.2349	25.7285	2.67242	2.82423	0	1992.5	2147.08	1879.15	1687.38	1441.25	685.644	523.706	789.884	505.847	2405.55	2862.31	1933.21	up
FB	evm.model.CHR_5A.388	1671.85	4.56138	0.310767	1.45902e-50	4.11364e-47	114.028	186.121	143.864	175.529	129.654	148.105	179.515	208.631	370.095	97.5434	90.3754	174.303	3282.13	4837.91	2787.84	2445.53	3009.98	2815.03	2160.56	2610.99	2545.65	4347.67	4305.65	2957.65	up
FB	evm.model.CHR_19A.1264	649.215	-3.8897	0.273337	1.44269e-47	3.72863e-44	1487.22	952.903	1446.8	1072.39	1633.32	1549.77	777.228	713.35	537.33	1019.53	1314.68	1386.62	84.4278	87.0891	82.07	224.724	206.15	136.068	93.1835	69.2409	118.739	155.081	198.602	234.629	down
FB	evm.model.CHR_5A.1037	333.672	3.57139	0.252863	7.66984e-47	1.82979e-43	57.0142	61.7543	38.7717	44.8431	55.3401	58.0573	59.1696	49.5236	71.2482	0	1.41211	11.7069	750.704	452.193	729.323	735.603	630.206	650.301	533.096	579.472	651.616	636.552	613.227	537.003	up
FB	evm.model.CHR_22A.230	507.23	6.6245	0.482787	3.07934e-44	6.82161e-41	19.4091	6.86159	10.2031	0	6.32458	2.36968	10.0288	31.6108	27.7076	0	0	7.80463	1275.56	1442.55	1000.92	1253.48	1556.98	882.678	674.677	966.011	799.316	888.107	813.571	497.348	up
FB	evm.model.CHR_23A.421	225.598	6.75658	0.503545	2.11294e-42	4.36872e-39	2.42614	7.71929	1.02031	6.40615	0	7.10905	0	4.21477	1.97912	0	0	2.60154	509.381	398.6	465.345	471.999	501.814	544.274	393.682	486.031	572.457	436.39	342.327	258.588	up
FB	evm.model.CHR_24A.1522	94.65	-5.14827	0.394848	1.11748e-40	2.16609e-37	215.926	180.117	189.777	189.622	207.13	186.02	164.472	139.087	125.674	189.742	213.229	196.417	0.703565	8.93221	7.61474	4.66556	9.94586	7.06849	6.50117	6.72242	7.72286	1.80326	6.09743	6.60927	down
FB	evm.model.CHR_3A.983	1168.49	-3.9242	0.304614	1.32601e-39	2.4191e-36	1755.31	1681.95	2746.67	1629.72	2324.28	1632.71	1955.61	1427.75	1362.62	2580.22	2137.94	4858.38	128.752	108.303	153.141	196.731	236.892	290.692	116.299	154.616	138.046	138.851	160.275	128.055	down
FB	evm.model.CHR_9A.17	2196.99	-5.53404	0.441604	8.77548e-38	1.51201e-34	2315.75	3468.53	10586.7	3313.26	2343.26	3037.93	1832.25	1442.51	1315.12	6189.33	5946.42	5807.95	141.417	84.856	106.606	138.411	276.676	140.486	28.1718	28.2342	25.0993	1008.02	1918.95	1231.8	down
FB	evm.model.CHR_12A.1508	2037.54	8.64596	0.690028	3.99868e-37	6.52711e-34	10.9176	18.0117	5.10154	2.56246	1.58115	2.36968	8.023	4.21477	5.93735	5.34485	18.3575	0	3970.92	9497.17	2003.52	5242.53	7718.89	2083.44	1805.88	3332.3	1876.66	3174.65	4512.1	3600.4	up
FB	evm.model.CHR_10A.1842_evm.model.CHR_10A.1843	13948	7.6516	0.612629	5.85059e-37	9.0725e-34	164.977	797.66	455.058	271.621	99.6122	253.556	141.405	289.766	129.632	1289.44	1447.42	650.386	76586.6	128092	107492	5530.24	6608.57	863.239	447.136	672.914	554.115	626.634	427.691	860.031	up
FB	evm.model.CHR_23A.244	888.587	3.1544	0.261815	5.84693e-35	8.63508e-32	168.616	161.247	220.387	233.184	222.942	383.889	522.498	484.699	407.698	350.087	300.78	473.481	1595.69	1759.65	1726.01	1566.07	1302	1142.44	1062.58	1685.98	1513.68	1363.27	1666.34	1012.87	up
FB	evm.model.CHR_7A.689	258.871	8.54542	0.705153	6.52014e-35	9.19162e-32	0	5.14619	0	0	0	0	0	0	0	0	0	0	899.156	836.278	758.936	514.766	391.505	811.109	334.449	490.064	392.901	350.735	238.671	189.19	up
FB	evm.model.CHR_2A.939	273.55	-3.95259	0.330751	1.47502e-34	1.98897e-31	345.724	338.791	474.444	494.555	570.794	710.905	721.067	515.256	492.8	490.39	552.137	429.255	32.364	14.5148	22.8442	36.5469	21.7001	34.4589	12.28	26.8897	18.3418	89.2616	49.6505	70.2235	down
FB	evm.model.CHR_7A.437	2157.84	9.21605	0.766661	1.98455e-34	2.56454e-31	0	5.14619	22.4468	112.748	88.5442	197.869	13616	3542.52	4983.41	18.707	117.206	18.2108	6731.01	6746.05	5769.43	727.827	1746.85	1358.03	1553.06	1871.52	1337.99	576.143	283.966	363.51	up
FB	evm.model.CHR_15A.1110	526.483	2.42511	0.202964	2.62718e-34	3.25918e-31	160.125	126.939	181.615	121.717	186.575	163.508	137.394	169.645	240.463	117.587	139.799	153.491	825.282	847.444	907.846	762.818	811.944	978.986	1160.82	959.289	979.838	810.567	864.092	827.811	up
FB	evm.model.CHR_20A.1209	833.528	2.66368	0.223372	2.86365e-34	3.41589e-31	207.435	252.163	171.412	383.088	385.8	395.737	748.145	522.632	589.776	301.984	350.205	364.216	1382.51	1426.92	1319.89	724.716	1320.09	1449.04	1722.09	1654.39	1827.42	742.043	928.551	834.421	up
FB	evm.model.CHR_5A.233	1585.4	-4.99295	0.423306	6.15879e-34	7.0744e-31	1566.07	2594.54	3201.73	4645.74	4357.64	3532.01	3456.91	2426.66	3334.81	2784.66	2442.96	2200.91	90.7599	60.2924	65.9944	38.8796	48.8251	116.63	203.703	515.609	261.612	27.9506	22.6476	52.048	down
FB	evm.model.CHR_15A.1829	305.89	-3.35172	0.288066	7.83373e-33	8.67698e-30	647.778	540.35	565.251	541.96	923.389	649.293	235.676	270.799	425.51	748.278	525.307	581.445	57.6923	52.4767	54.1493	85.5352	68.7168	57.4315	31.0612	14.7893	28.9607	70.3273	79.2665	85.9205	down
FB	evm.model.CHR_15A.575	705.538	-3.80155	0.328478	1.38765e-32	1.48402e-29	855.213	1139.02	1664.12	1511.85	1309.19	1492.9	1614.63	1429.86	1321.06	1135.78	1015.31	1525.81	88.6492	118.352	43.9963	40.4348	66.9085	58.315	78.7364	95.4583	79.1593	75.7371	59.2321	113.184	down
FB	evm.model.CHR_11A.414	315.745	3.7652	0.325878	1.76634e-32	1.82604e-29	29.1136	66.0428	29.589	23.0621	15.8115	27.2514	15.0431	23.1812	25.7285	26.7242	35.3029	40.3239	593.809	494.621	717.478	574.641	416.822	761.63	744.745	573.422	820.554	477.865	545.284	499.826	up
FB	evm.model.CHR_13A.1188.1	623.462	-2.53878	0.219763	2.55446e-32	2.55562e-29	1330.74	904.015	879.506	1296.61	1517.9	1242.9	1157.32	950.431	1152.83	599.959	802.081	915.743	174.484	185.343	159.91	193.621	232.371	329.568	253.546	248.729	240.374	56.8028	70.5559	67.745	down
FB	evm.model.CHR_19A.646	149.859	5.03199	0.44073	5.10531e-32	4.948e-29	7.27841	4.28849	17.3453	26.9058	25.2983	18.9575	11.0316	4.21477	7.91646	102.888	74.8421	87.1517	377.111	300.346	320.665	224.724	264.921	310.13	209.482	213.101	211.413	259.67	379.783	137.142	up
FB	evm.model.CHR_19A.9	1705.5	-8.10053	0.705645	1.23028e-31	1.15624e-28	1014.13	1277.11	5832.09	3232.54	2928.28	1959.73	1352.88	622.733	989.558	8519.68	3667.26	5270.73	14.0713	6.69916	5.07649	63.7626	47.0168	7.06849	7.22353	13.4448	17.3764	1035.97	1826.61	1221.06	down
FB	evm.model.CHR_10A.1565	84.7486	4.60715	0.406244	1.31347e-31	1.19812e-28	7.27841	9.43469	4.08124	1.28123	0	0	3.00863	5.26847	0.989558	4.00863	0	2.60154	205.441	158.547	181.908	228.612	184.45	198.801	91.0164	118.315	134.185	141.556	200.344	152.839	up
FB	evm.model.CHR_5A.1038	166.304	7.18275	0.630109	2.28993e-31	2.02914e-28	1.21307	5.14619	0	0	0	0	0	1.05369	2.96867	0	0	0	365.15	467.825	282.591	338.253	354.434	346.356	376.346	524.349	290.573	202.867	242.155	190.017	up
FB	evm.model.CHR_16A.180	663.797	-4.90534	0.436915	4.4755e-31	3.85564e-28	534.963	458.869	1203.96	2083.28	1492.6	1911.15	1286.69	1056.85	852.009	706.856	1588.63	959.97	25.3283	15.6314	27.0746	41.2124	56.0585	70.6849	83.0705	39.6623	64.679	299.342	548.768	523.785	down
FB	evm.model.CHR_10A.764	324.7	4.6108	0.416054	2.43644e-30	2.04226e-27	19.4091	15.4386	11.2234	33.312	15.8115	36.7301	92.2645	250.779	114.789	5.34485	0	1.30077	400.329	382.969	409.504	425.343	367.093	442.664	677.567	863.831	539.635	1146.88	781.342	759.24	up
FB	evm.model.CHR_10A.1313	1099.05	12.9094	1.18402	6.60462e-30	5.39041e-27	0	0	0	0	0	0	0	0	0	0	0	0	2391.42	2006.4	2211.66	2311.01	2052.46	2121.43	1208.5	1388.85	1487.62	2872.6	3656.71	2668.49	up
FB	evm.model.CHR_22A.1366	1496.28	-4.3847	0.402418	2.11758e-29	1.68397e-26	3418.43	3055.12	1483.53	2925.05	2166.17	3946.71	3243.3	2694.29	1664.44	3161.48	2469.79	3160.88	144.231	63.642	148.064	80.8696	45.2084	131.651	84.5153	100.164	90.7436	543.684	461.662	627.055	down
FB	evm.model.CHR_9A.191	2886.54	-3.50099	0.320945	2.87481e-29	2.22898e-26	6485.06	3075.71	8618.55	7264.58	7757.1	6937.25	4776.69	4265.35	5937.35	2279.58	2948.5	2957.95	587.477	339.424	598.18	805.586	598.56	423.226	346.007	302.509	420.896	541.881	465.146	544.439	down
FB	evm.model.CHR_15A.1295	839.016	1.2333	0.11403	1.00653e-28	7.61375e-26	468.244	555.789	488.728	448.431	426.909	404.031	516.481	516.31	478.946	542.502	554.961	545.023	1082.08	1298.52	1239.51	1024.09	1289.34	1259.07	1407.87	1185.16	1293.58	1059.42	1026.11	1025.26	up
FB	evm.model.CHR_9A.1775	809.053	-4.21271	0.393931	2.0881e-28	1.54191e-25	1573.35	2067.05	3065.01	1310.7	1236.46	1067.54	991.843	1522.59	1721.83	644.054	931.996	798.674	163.227	40.1949	133.681	73.0937	68.7168	102.493	587.995	572.078	725.949	3.60653	5.22637	9.91391	down
FB	evm.model.CHR_8A.449	306.863	-5.8014	0.543135	2.51395e-28	1.8132e-25	412.443	411.695	830.531	864.83	934.457	630.336	849.435	539.491	523.476	271.251	453.289	301.779	8.44278	20.0975	0	13.2191	25.3167	24.7397	91.0164	77.98	69.5057	5.40979	3.48424	2.47848	down
FB	evm.model.CHR_20A.1009	206.494	4.26791	0.401977	4.6148e-28	3.20869e-25	15.7699	30.8772	13.264	11.5311	42.6909	22.512	49.1409	69.5437	23.7494	164.354	97.4359	128.776	487.571	359.521	404.427	393.462	304.705	397.603	299.776	336.793	399.658	284.916	332.745	285.025	up
FB	evm.model.CHR_22A.1395	211.578	2.68146	0.251367	4.65567e-28	3.20869e-25	40.0313	54.035	48.9748	55.0929	41.1098	49.7634	30.0863	43.2014	56.4048	42.7588	62.1331	27.3162	301.829	333.841	324.896	339.03	396.93	348.123	215.983	281.669	335.944	613.11	505.215	530.394	up
FB	evm.model.CHR_23A.98	455.975	2.86583	0.269662	6.66666e-28	4.49478e-25	124.946	135.516	134.681	216.528	200.806	231.044	100.288	154.893	138.538	94.871	81.9027	117.069	896.342	1297.4	813.931	580.084	867.098	452.383	488.31	576.783	499.09	923.271	1139.35	678.276	up
FB	evm.model.CHR_16A.979.1	1350.61	12.6794	1.20918	7.75533e-28	5.11753e-25	0	0	0	0	0	0	0	0	0	0	0	0	1958.02	2221.89	1556.79	2398.1	1741.43	1333.29	856.71	1408.35	1466.38	6518.8	5914.5	5040.4	up
FB	evm.model.CHR_21A.1256	109.726	5.24993	0.499159	1.10701e-27	7.15264e-25	3.6392	1.7154	12.2437	16.656	15.8115	13.0333	4.0115	6.32216	5.93735	5.34485	2.82423	0	249.062	261.267	203.906	324.256	306.513	228.842	96.0729	157.977	183.418	125.327	214.281	194.974	up
FB	evm.model.CHR_24A.895.1	524.527	6.70346	0.64032	4.64465e-27	2.93978e-24	12.1307	18.8694	2.04062	12.8123	30.0418	7.10905	10.0288	8.42954	21.7703	29.3966	45.1877	179.506	1345.22	1386.73	1113.44	1414.44	1556.98	902.116	785.92	1109.87	838.896	510.324	622.809	624.576	up
FB	evm.model.CHR_16A.1398	1651.17	13.6679	1.34495	5.15871e-27	3.1371e-24	0	0	0	0	0	0	0	0	0	0	0	0	3111.87	5759.04	3671.15	4519.37	3496.42	736.007	679.734	651.402	852.411	8848.61	4081.79	3220.37	up
FB	evm.model.CHR_6A.972	1244.89	11.035	1.05644	5.15688e-27	3.1371e-24	2.42614	0	0	0	0	0	0	0	0	0	0	0	1916.51	2068.92	1905.38	2734.79	4618.49	1851.94	2398.93	2346.12	1734.75	2469.57	2838.79	2990.7	up
FB	evm.model.CHR_6A.558	1492.83	12.9748	1.26722	6.88111e-27	4.10405e-24	0	0	0	0	0	0	2.00575	0	0	0	0	0	2885.32	1688.19	2776.84	1685.04	1777.6	5061.04	4748.75	3758.5	7106.96	1479.58	1227.32	1630.84	up
FB	evm.model.CHR_21A.884	123.323	6.36926	0.61218	7.18581e-27	4.20492e-24	2.42614	3.4308	2.04062	0	3.16229	2.36968	0	0	7.91646	8.01727	5.64846	0	267.355	247.869	216.597	249.607	197.109	186.431	221.04	268.224	396.762	225.408	202.957	245.369	up
FB	evm.model.CHR_21A.1310	589.331	12.2682	1.19963	1.82564e-26	1.04853e-23	0	0	0	0	0	0	0	0	0	0	0	0	1236.87	1864.6	1173.52	1189.72	1241.42	939.226	954.228	1011.72	699.884	1452.53	1395.44	984.781	up
FB	evm.model.CHR_10A.1045	133.69	4.11174	0.400378	1.95404e-26	1.10186e-23	13.3438	20.5848	10.2031	49.968	33.2041	29.6211	43.1236	28.4497	19.7912	9.35348	38.1271	27.3162	267.355	323.793	236.903	226.279	167.271	175.829	148.805	164.027	251.958	329.997	290.063	303.2	up
FB	evm.model.CHR_9A.1401	543.279	12.3328	1.20817	2.06785e-26	1.12513e-23	0	0	0	1.28123	0	0	0	0	0	0	0	0	1720.92	1300.75	1476.41	1163.28	1311.04	1950.02	1013.46	1193.9	1198.01	208.277	333.616	167.71	up
FB	evm.model.CHR_22A.1200	1063.68	-3.11718	0.302647	2.03202e-26	1.12513e-23	1898.45	779.648	1445.78	2453.56	2047.58	2815.18	1664.77	1096.89	1155.8	1702.33	1378.22	1365.81	199.109	123.934	127.758	413.679	520.801	559.294	410.296	426.201	531.912	895.32	914.614	601.444	down
FB	evm.model.CHR_23A.97	556.302	12.2874	1.20786	3.10232e-26	1.65888e-23	0	0	0	0	0	0	0	0	0	0	0	0	1397.98	1846.73	1113.44	780.703	1119.36	685.644	762.804	1039.29	771.321	1297.45	1574.88	961.649	up
FB	evm.model.CHR_7A.640	1539.67	-5.52364	0.541673	3.48032e-26	1.82947e-23	2046.45	3602.34	2259.98	4575.27	6353.04	3431.3	1029.95	1326.6	3329.86	2581.56	2937.2	2367.4	35.8818	80.3899	42.3041	104.197	218.809	53.0137	96.7952	140.499	287.677	12.6228	15.6791	23.1325	down
FB	evm.model.CHR_24A.772	956.531	-3.46553	0.338516	3.65698e-26	1.85931e-23	948.619	1173.33	1554.95	1725.82	2348	1296.22	778.231	664.88	1189.45	2480.01	3030.4	2582.03	118.903	77.0403	117.605	325.034	271.251	173.178	38.2847	51.0904	93.6397	642.863	679.427	596.487	down
FB	evm.model.CHR_23A.53	131.005	4.50638	0.44222	3.6142e-26	1.85931e-23	12.1307	16.2963	5.10154	5.12492	15.8115	11.8484	24.069	18.9665	22.7598	2.67242	0	3.90232	266.651	319.327	244.518	212.283	221.521	449.733	223.929	391.245	358.148	114.507	102.785	100.791	up
FB	evm.model.CHR_1A.844	427.933	12.0147	1.18622	6.39721e-26	3.20005e-23	0	0	0	0	0	0	0	0	0	0	0	0	1108.82	1284.01	1149.83	622.852	858.96	939.226	698.515	994.918	792.559	576.143	680.299	564.267	up
FB	evm.model.CHR_17A.731	3094.89	22.9155	2.32723	8.18598e-26	4.02984e-23	0	0	0	9213.33	0	15974	0	0	0	448.967	471.646	0	783.772	1863.48	622.717	1054.42	5531.7	16815.9	1125.43	588.884	374.559	2849.16	9337.77	7221.46	up
FB	evm.model.CHR_16A.1577	238.856	-5.52604	0.549194	1.38734e-25	6.72295e-23	625.943	878.284	430.57	581.679	529.684	697.872	517.484	492.075	529.413	126.94	131.327	141.784	24.6248	2.23305	10.153	1.55519	0	0	0	0	0	0	3.48424	7.43543	down
FB	evm.model.CHR_6A.568	1893	13.69	1.39533	1.66447e-25	7.94184e-23	0	0	0	0	0	0	0	3.16108	0	0	0	0	1687.15	9780.77	1774.23	1718.48	1764.94	3815.22	8914.55	3642.88	5566.25	2695.88	1962.5	2105.88	up
FB	evm.model.CHR_3A.857	438.454	11.8747	1.18233	1.72011e-25	8.08296e-23	0	0	0	0	0	0	0	0	0	0	0	0	1147.51	1141.09	912.077	1033.42	707.06	834.965	960.007	994.918	1104.37	633.847	486.052	567.571	up
FB	evm.model.CHR_23A.104	27114.6	6.39665	0.637802	3.45071e-25	1.59732e-22	2558.36	2654.58	1252.94	771.301	1114.71	1009.49	590.693	464.679	562.069	708.192	1084.5	1195.41	207819	155473	240813	18688.7	12643	674.157	94.6282	150.582	136.115	62.2126	103.656	124.75	up
FB	evm.model.CHR_9A.1297	648.324	11.7826	1.18096	3.6342e-25	1.65751e-22	0	0	0	0	0	0	0	0	0	0	0	0	1065.2	845.21	1083.83	1093.3	999.107	915.369	668.898	951.222	785.801	2182.85	2717.71	2251.28	up
FB	evm.model.CHR_5A.619	248.025	7.17009	0.716666	7.28242e-25	3.27329e-22	6.06534	0.857699	7.14216	21.7809	30.0418	13.0333	11.0316	3.16108	11.8747	12.0259	2.82423	2.60154	517.824	1320.85	387.506	305.594	521.705	306.596	308.445	349.566	101.363	734.83	516.539	459.344	up
FB	evm.model.CHR_20A.1270	853.846	-9.92825	0.996312	1.20476e-24	5.33778e-22	4939.61	251.306	1477.41	4233.18	3910.17	5487	53.1524	50.5773	30.6763	0	0	0	1.40713	2.23305	1.69216	16.3294	19.8917	5.30137	1.44471	5.37793	1.93072	3.60653	0	0	down
FB	evm.model.CHR_12A.876	129.531	-4.53461	0.461795	1.51e-24	6.59594e-22	298.415	220.429	318.336	149.904	161.277	156.399	486.394	430.96	409.677	16.0345	9.8848	2.60154	13.3677	5.58263	13.5373	45.878	18.9875	53.8972	38.2847	101.508	81.09	30.6555	20.0344	25.6109	down
FB	evm.model.CHR_21A.1309.1	413.34	11.7266	1.19355	1.7279e-24	7.44293e-22	0	0	0	0	0	0	0	0	0	0	0	0	854.128	1265.02	788.549	860.017	823.698	676.808	620.501	659.469	508.743	1093.68	1040.05	729.498	up
FB	evm.model.CHR_1A.1525	570.838	2.44131	0.247413	2.24826e-24	9.5517e-22	178.321	229.006	123.457	43.5618	63.2458	34.3604	165.474	187.557	181.089	74.8278	43.7756	97.5579	951.22	1141.09	915.461	1176.5	1060.59	1210.48	1555.95	1384.15	1101.47	529.258	642.843	608.879	up
FB	evm.model.CHR_12A.1661.3	213.992	6.38742	0.649615	2.43971e-24	1.0225e-21	4.85227	1.7154	8.16247	0	0	4.73937	2.00575	2.10739	0	0	0	0	595.92	303.695	445.885	1317.24	672.702	328.685	340.228	264.191	247.132	175.818	212.539	208.192	up
FB	evm.model.CHR_21A.563	621.966	-3.92789	0.401871	3.22447e-24	1.33338e-21	565.29	956.334	1410.07	1811.66	1946.39	1239.34	691.984	917.767	1601.1	1127.76	984.244	1079.64	48.546	96.0213	36.3815	32.6589	56.0585	39.7603	75.1247	83.358	61.7829	27.049	16.5502	22.3063	down
FB	evm.model.CHR_19A.1116	9855.22	-4.26846	0.438413	3.88913e-24	1.58707e-21	11595.7	14132.3	20230.7	23759.1	31169.1	16952.7	4397.61	6530.79	15672.6	28282.2	29178.5	23054.9	562.852	1200.27	444.193	599.524	994.586	651.185	1476.49	1882.28	2338.1	401.226	422.465	595.661	down
FB	evm.model.CHR_12A.641	41.6925	-22.812	2.42335	3.98938e-24	1.60684e-21	373.625	0	0	17.9372	166.02	22.512	10.0288	62.1679	10.8851	5.34485	0	0	0	0	0	31.1037	21.7001	1.76712	54.1764	98.8195	124.531	0	0	0	down
FB	evm.model.CHR_4A.1151	1703.85	1.93452	0.196575	5.07461e-24	2.01774e-21	941.341	995.788	610.145	782.832	950.269	818.726	874.507	992.579	1247.83	1054.27	947.529	1075.74	3330.68	2924.18	3769.3	1653.16	1981.03	2598.55	2742.77	2807.95	2891.25	1590.48	1623.66	1687.84	up
FB	evm.model.CHR_8A.425	518.073	11.4805	1.18847	1.05737e-23	4.15106e-21	0	0	0	0	0	0	0	0	4.94779	0	0	0	733.818	1060.7	640.484	898.897	973.79	880.911	1321.91	1087.69	944.12	1378.6	1131.51	1376.38	up
FB	evm.model.CHR_16A.1400	1336.87	11.1622	1.15871	1.71559e-23	6.65091e-21	0	0	2.04062	0	0	0	0	0	0	0	0	0	2134.62	2733.26	1982.37	3937.73	1562.4	831.431	765.694	788.539	1565.81	7494.36	4460.7	3825.94	up
FB	evm.model.CHR_18A.747	566.479	2.18224	0.225297	1.82828e-23	7.00027e-21	200.156	206.705	295.89	187.06	110.68	201.423	243.699	219.168	269.16	223.147	220.29	312.185	1201.69	1056.23	1048.3	708.387	924.061	736.89	405.962	541.827	548.323	1386.71	1274.36	1073.18	up
FB	evm.model.CHR_24A.287	1688.23	-3.51757	0.366035	1.90405e-23	7.12228e-21	2151.98	2802.96	4209.79	3905.19	3122.76	4528.47	4437.72	1993.59	1641.68	3157.47	2105.46	3129.66	246.951	285.831	217.443	316.48	406.876	179.363	199.369	198.311	268.369	340.817	308.356	362.684	down
FB	evm.model.CHR_10A.1732	1354.72	5.53348	0.5785	1.90607e-23	7.12228e-21	55.8011	42.8849	27.5483	49.968	6.32458	11.8484	46.1323	21.0739	43.5405	65.4744	94.6117	141.784	3061.92	1027.2	2347.88	3206.01	6624.84	3398.18	775.807	797.951	1504.99	1913.26	3691.56	3556.61	up
FB	evm.model.CHR_1A.685	475.457	10.1221	1.04612	1.94857e-23	7.19441e-21	0	1.7154	0	0	0	0	2.00575	4.21477	7.91646	0	0	0	897.046	1276.19	849.467	1155.5	1113.03	701.548	827.816	979.456	855.307	997.205	965.135	777.416	up
FB	evm.model.CHR_23A.243	221.466	3.02716	0.315073	2.12991e-23	7.77143e-21	38.8182	39.4541	75.5029	61.4991	36.3664	71.0905	165.474	119.067	117.757	77.5003	101.672	110.566	392.589	519.185	413.734	357.693	302.897	240.329	262.214	449.73	368.767	331.801	395.462	266.023	up
FB	evm.model.CHR_5A.405	118.359	5.00131	0.52508	2.45554e-23	8.85538e-21	8.49148	10.2924	2.04062	5.12492	22.136	3.55453	12.0345	3.16108	4.94779	5.34485	1.41211	1.30077	203.33	261.267	273.285	325.811	273.059	172.294	154.583	151.927	158.319	237.129	279.611	270.154	up
FB	evm.model.CHR_2A.648	492.292	2.96817	0.310428	3.36748e-23	1.20045e-20	81.2756	116.647	149.985	52.5304	41.1098	77.0147	62.1783	50.5773	62.3421	37.4139	53.6604	92.3548	930.113	997.058	952.689	830.469	856.248	656.486	593.051	552.583	571.492	1543.59	1627.14	826.985	up
FB	evm.model.CHR_6A.249	583.476	2.3862	0.249095	4.02744e-23	1.4194e-20	149.207	185.263	208.143	429.212	406.355	233.414	215.618	290.819	342.387	90.8624	127.09	66.3394	967.402	952.397	1040.68	882.568	866.194	714.801	621.946	613.757	809.935	1340.73	1290.04	1158.27	up
FB	evm.model.CHR_14A.1123	227.967	3.62092	0.382888	7.99747e-23	2.78689e-20	19.4091	29.1618	39.792	61.4991	47.4344	47.3937	74.2128	64.2753	37.6032	46.7674	77.6663	49.4293	318.011	578.361	277.515	378.688	350.818	238.562	188.534	211.084	154.457	715.896	959.038	505.609	up
FB	evm.model.CHR_16A.1430	346.549	-7.73139	0.812758	1.13659e-22	3.9167e-20	625.943	482.027	1120.3	832.8	528.103	466.828	204.587	155.947	279.055	1123.75	787.96	1667.59	1.40713	4.46611	3.38433	9.33111	5.42501	0	1.44471	0	0	3.60653	0	13.2185	down
FB	evm.model.CHR_16A.352	308.452	2.49987	0.265596	1.78489e-22	6.08313e-20	107.963	135.516	77.5435	134.529	135.979	99.5267	85.2444	86.4028	111.82	66.8106	74.8421	102.761	673.312	708.994	522.879	536.539	680.839	523.952	378.513	518.298	359.113	416.554	543.542	321.376	up
FB	evm.model.CHR_16A.996	26.3937	-20.9826	2.42878	2.14729e-22	7.23871e-20	104.324	0	0	42.2806	63.2458	94.7874	169.486	133.819	11.8747	2.67242	4.23634	1.30077	0	0	0	0	0	1.76712	0	2.68897	0.965358	0	0	0	down
FB	evm.model.CHR_8A.1315	896.667	1.78604	0.189091	2.38488e-22	7.95318e-20	417.296	346.51	365.271	235.746	292.512	232.229	601.725	463.625	399.781	470.346	474.471	455.27	1452.16	1133.27	1412.11	1739.47	1511.77	1358.03	1175.99	850.386	1208.63	1764.49	1371.92	1786.98	up
FB	evm.model.CHR_23A.192	2869.31	-3.92959	0.421892	2.68262e-22	8.85095e-20	3662.25	4849.43	2735.45	7119.8	6942.81	4239.36	2124.09	4096.76	5395.07	8577.14	6977.26	8261.2	230.066	178.644	273.285	172.626	288.43	317.198	424.743	399.312	1232.76	137.95	122.82	104.922	down
FB	evm.model.CHR_10A.840	1739.91	-1.48576	0.158846	3.8414e-22	1.25408e-19	2221.13	2428.15	2156.93	3896.22	4327.6	3468.03	1856.32	2072.61	2707.43	2601.6	2375.18	2308.87	695.122	880.939	802.932	664.064	798.381	811.109	1156.49	1043.32	916.124	458.029	532.218	579.137	down
FB	evm.model.CHR_19A.928	1121.72	-7.54735	0.80529	4.03602e-22	1.30389e-19	203.795	380.818	1901.86	416.4	324.135	398.107	48.138	31.6108	19.7912	3916.44	2707.02	7151.64	7.03565	2.23305	1.69216	3.11037	1.80834	0	0	0	0	2101.7	3668.91	3635.1	down
FB	evm.model.CHR_17A.833	207.315	11.0388	1.18668	4.32528e-22	1.38293e-19	0	0	0	0	0	0	0	0	0	0	0	0	679.644	554.914	540.647	423.01	509.047	378.164	343.84	415.445	368.767	185.736	266.545	309.81	up
FB	evm.model.CHR_5A.857	437.637	11.5928	1.25242	4.46645e-22	1.4135e-19	0	0	0	0	0	0	0	0	0	0	0	0	888.603	542.632	1327.5	671.062	602.176	1396.03	1085.7	664.175	1402.66	577.044	622.809	722.889	up
FB	evm.model.CHR_22A.881	158.257	3.20161	0.345115	4.844e-22	1.51749e-19	48.5227	27.4464	26.528	20.4997	18.9738	28.4362	22.0633	31.6108	9.89558	18.707	11.2969	15.6093	293.387	227.771	470.422	316.48	260.401	250.048	202.259	236.629	232.651	373.276	306.613	348.639	up
FB	evm.model.CHR_12A.405	600.964	1.49925	0.160838	5.32124e-22	1.65033e-19	295.989	315.633	302.011	299.808	327.297	340.05	162.466	241.296	208.797	167.026	196.284	212.026	842.168	742.49	1057.6	1147.73	1085	1152.16	1036.58	1321.63	1182.56	611.306	633.261	541.96	up
FB	evm.model.CHR_1A.187	571.923	3.10178	0.335011	5.83302e-22	1.79114e-19	82.4886	181.832	223.448	98.6547	129.654	77.0147	90.2588	65.329	69.269	129.612	128.502	124.874	1393.76	1829.99	1237.82	836.69	1219.72	1472.9	771.473	1080.96	896.817	542.782	682.912	359.379	up
FB	evm.model.CHR_17A.858	83.9071	4.81482	0.525108	7.15777e-22	2.17638e-19	4.85227	5.14619	6.12185	10.2498	3.16229	13.0333	2.00575	16.8591	7.91646	5.34485	0	10.4062	141.417	159.663	199.675	178.069	141.05	205.87	221.04	147.221	222.998	111.802	94.9456	104.922	up
FB	evm.model.CHR_15A.1322	1611.14	-2.13266	0.229185	7.42256e-22	2.23498e-19	2542.59	1961.56	2858.91	3313.26	1830.97	3072.3	3513.07	3024.1	2721.28	1489.88	1494.02	1886.12	510.085	561.613	545.723	1006.98	876.14	779.301	647.228	635.941	698.919	1173.02	769.147	755.109	down
FB	evm.model.CHR_12A.1048	278.642	11.0823	1.20032	8.02799e-22	2.34887e-19	0	0	0	0	0	0	0	0	0	0	0	0	679.644	623.022	546.569	673.395	571.435	452.383	527.317	795.934	557.977	458.029	519.152	282.546	up
FB	evm.model.CHR_9A.979	315.044	-5.5157	0.60156	8.01431e-22	2.34887e-19	531.324	372.241	345.885	721.333	1048.3	697.872	345.992	339.289	740.189	511.769	581.791	1075.74	12.6642	4.46611	6.76866	26.4382	28.0292	12.3699	26.0047	47.0569	17.3764	42.3767	19.1633	6.60927	down
FB	evm.model.CHR_23A.48	62.371	-5.56323	0.606482	7.89669e-22	2.34887e-19	145.568	207.563	182.635	135.81	104.356	90.048	100.288	125.389	103.904	46.7674	121.442	111.866	5.62852	4.46611	0	0	0	0	1.44471	2.68897	1.93072	1.80326	0	3.30464	down
FB	evm.model.CHR_15A.588	93.5381	6.44289	0.69862	8.7761e-22	2.54376e-19	0	5.14619	0	10.2498	6.32458	16.5878	40.115	25.2886	28.6972	0	8.47269	10.4062	217.402	185.343	180.216	285.377	279.388	155.507	97.5176	129.743	136.115	172.212	135.014	119.793	up
FB	evm.model.CHR_17A.1122	705.885	2.24003	0.241611	8.99621e-22	2.58341e-19	304.48	333.645	358.128	443.306	553.401	329.386	225.647	181.235	215.724	236.509	216.054	183.409	1499.3	1994.12	1411.27	723.161	1118.46	812.876	801.811	574.094	828.277	1054.91	1521.74	1020.31	up
FB	evm.model.CHR_20A.801	118.377	-7.13182	0.770463	9.85786e-22	2.80488e-19	143.142	365.38	313.235	204.997	268.795	260.665	321.923	438.336	370.095	37.4139	56.4846	15.6093	1.40713	0	3.38433	1.55519	0	0	7.22353	12.1004	19.3072	0	0	0	down
FB	evm.model.CHR_7A.515	327.896	2.39172	0.258801	9.95356e-22	2.80636e-19	146.781	208.421	208.143	60.2178	58.5024	60.4269	203.584	109.584	113.799	160.345	128.502	154.792	891.417	1243.81	963.688	392.684	337.255	387.883	195.035	278.308	357.182	412.046	445.983	351.118	up
FB	evm.model.CHR_18A.676	1445.84	13.5362	1.52096	1.09669e-21	3.0642e-19	0	0	0	0	0	0	0	0	0	0	0	0	454.503	9516.15	3269.26	404.348	2786.65	979.869	200.814	154.616	195.002	7472.72	5415.39	3850.73	up
FB	evm.model.CHR_7A.218	131.24	-5.81111	0.635492	1.17732e-21	3.26014e-19	464.605	279.61	216.305	247.277	226.104	281.992	232.667	239.188	202.859	276.596	248.532	217.229	0	13.3983	3.38433	0	0	0	0	0	0	0	0	0	down
FB	evm.model.CHR_23A.729	108.831	5.10605	0.561873	1.51253e-21	4.15128e-19	9.70455	8.57699	8.16247	17.9372	6.32458	3.55453	9.02588	12.6443	6.9269	24.0518	9.8848	15.6093	238.509	596.225	172.601	178.846	150.092	181.13	273.049	333.432	273.196	14.4261	37.4556	30.5679	up
FB	evm.model.CHR_7A.143_evm.model.CHR_7A.144	541.548	2.42866	0.264237	1.5291e-21	4.15995e-19	246.253	313.06	195.899	166.56	181.832	159.954	214.615	189.665	231.556	133.621	165.217	206.823	1175.66	2035.43	1053.37	937.777	800.189	593.753	736.8	631.907	562.804	796.141	627.164	641.099	up
FB	evm.model.CHR_16A.1137	36.3607	-4.49161	0.494714	1.79691e-21	4.84603e-19	126.159	87.4853	132.64	46.1243	53.759	73.4602	66.1898	82.1881	73.2273	40.0863	33.8908	33.8201	4.22139	8.93221	1.69216	0	0	0	0	0	1.93072	1.80326	1.74212	3.30464	down
FB	evm.model.CHR_18A.760	588.563	11.1019	1.21588	2.03067e-21	5.42924e-19	0	0	0	0	0	0	0	0	0	0	0	0	565.666	671.032	659.944	2099.5	3068.75	1482.62	924.611	605.69	551.219	1286.63	1424.18	785.677	up
FB	evm.model.CHR_10A.1873	218.538	11.6803	1.28854	2.4161e-21	6.40451e-19	0	0	0	0	0	0	0	6.32216	0	0	0	0	1417.68	596.225	1002.61	477.442	449.372	294.226	143.026	383.85	307.949	55.9012	72.2981	38.0033	up
FB	evm.model.CHR_15A.925	478.539	-2.9432	0.323319	2.54476e-21	6.68841e-19	771.511	825.106	912.156	895.58	902.834	783.181	643.846	460.464	604.62	955.391	1115.57	1101.75	75.2815	61.409	170.063	184.289	95.8419	129	97.5176	129.07	180.522	145.163	116.722	128.055	down
FB	evm.model.CHR_22A.629	304.999	10.9314	1.20091	2.92445e-21	7.62176e-19	0	0	0	0	0	0	0	0	0	0	0	0	661.351	379.619	619.332	764.374	624.781	443.548	541.042	641.319	629.413	772.698	527.863	714.627	up
FB	evm.model.CHR_2A.1041	179.402	-3.07162	0.338223	3.0182e-21	7.80054e-19	400.313	408.265	565.251	304.933	294.093	316.353	336.966	373.007	211.765	192.414	141.211	182.108	53.471	40.1949	59.2258	54.4315	19.8917	44.1781	92.4611	61.8462	127.427	7.21305	8.71061	9.91391	down
FB	evm.model.CHR_17A.1142	5967.67	2.65665	0.292617	3.57207e-21	9.15573e-19	1153.63	1851.77	750.947	931.454	1125.78	1286.74	4208.06	3647.89	3163.62	7949.12	10314.1	4879.19	8674.96	7445	8848.33	5170.21	5403.31	5848.29	9852.89	6924.76	7177.43	11924.1	11222.7	13469.7	up
FB	evm.model.CHR_1A.459	307.992	11.1476	1.23339	4.58285e-21	1.16502e-18	0	0	0	0	3.16229	1.18484	4.0115	3.16108	3.95823	0	0	0	649.391	866.424	468.73	441.673	1253.18	590.219	536.708	657.452	477.852	355.243	490.407	589.051	up
FB	evm.model.CHR_15A.1835	284.764	-3.77753	0.41919	4.7258e-21	1.19159e-18	497.358	675.009	738.704	198.591	183.413	170.617	355.018	377.222	310.721	522.459	725.827	931.353	50.6567	15.6314	60.9179	41.99	52.4418	100.726	111.242	142.515	133.219	86.5567	132.401	219.758	down
FB	evm.model.CHR_13A.374	183.099	3.20229	0.355149	5.34029e-21	1.33568e-18	36.392	64.3274	29.589	3.84369	11.068	4.73937	44.1265	49.5236	17.812	12.0259	19.7696	22.1131	493.903	405.299	392.582	223.947	240.509	287.157	263.659	313.937	213.344	522.045	348.424	374.25	up
FB	evm.model.CHR_17A.311	230.302	11.0322	1.22386	6.13346e-21	1.52179e-18	0	0	0	0	0	0	0	0	0	0	0	0	476.314	904.386	435.732	335.92	422.247	491.26	684.068	768.372	586.937	175.818	160.275	85.9205	up
FB	evm.model.CHR_11A.866	350.629	10.9664	1.21801	7.04431e-21	1.73391e-18	0	0	0	0	0	0	0	0	0	0	0	0	729.597	314.86	678.558	1455.65	892.415	766.931	592.329	562.666	688.3	546.389	613.227	574.18	up
FB	evm.model.CHR_16A.1399	577.017	11.9381	1.33899	7.35657e-21	1.79651e-18	0	0	0	0	0	0	0	0	0	0	0	0	1021.58	1624.55	1121.06	1669.49	1061.49	222.657	176.254	233.94	271.265	3507.35	1605.37	1333.42	up
FB	evm.model.CHR_24A.492	725.649	11.6446	1.30738	1.03263e-20	2.50202e-18	0	0	0	0	0	0	0	0	1.97912	0	0	1.30077	1593.58	664.333	726.785	3209.9	2455.72	3351.35	222.485	311.248	1094.72	1039.58	1181.16	1561.44	up
FB	evm.model.CHR_22A.189	1828.83	-2.24644	0.249478	1.04485e-20	2.51201e-18	2151.98	2706.9	4446.51	4175.53	3239.77	4466.85	1945.58	1617.42	1777.25	2744.58	3243.63	3046.41	586.07	533.7	758.09	690.502	850.823	919.787	300.499	387.883	500.055	843.927	982.557	975.694	down
FB	evm.model.CHR_8A.1486	313.771	-1.73899	0.192769	1.19049e-20	2.84014e-18	382.117	383.391	482.606	614.991	773.18	638.63	527.512	488.914	486.862	310.001	307.841	286.17	111.867	149.615	104.068	154.741	217.905	168.76	171.92	177.472	170.868	104.589	145.467	171.015	down
FB	evm.model.CHR_2A.674	1599.52	-3.89051	0.441699	2.7858e-20	6.59534e-18	3633.14	2278.91	2018.17	3823.19	4117.3	4413.54	3095.88	1171.71	974.714	5793.81	2053.22	2933.24	160.413	138.449	191.215	342.918	204.342	404.671	148.805	170.749	86.8822	75.7371	74.9112	82.6159	down
FB	evm.model.CHR_13A.219	723.718	-2.67871	0.304361	4.35017e-20	1.02209e-17	1049.3	1298.56	2429.36	1728.38	1464.14	1381.53	1085.11	724.941	643.212	1194.57	1054.85	987.286	253.283	200.975	250.44	171.07	212.48	204.986	144.471	114.281	224.928	209.179	157.662	184.233	down
FB	evm.model.CHR_18A.677	1373.77	13.3384	1.56717	4.42234e-20	1.03124e-17	0	0	0	0	0	0	0	0	0	0	0	0	607.88	10201.7	1256.43	437.007	2393.33	457.685	40.4517	27.5619	29.9261	6471.01	7567.78	3479.78	up
FB	evm.model.CHR_20A.798	229.315	10.5478	1.19661	4.8075e-20	1.11268e-17	0	0	0	0	0	0	0	0	0	0	0	0	377.815	444.377	439.117	522.542	553.351	270.37	309.889	258.141	240.374	637.454	693.364	756.762	up
FB	evm.model.CHR_21A.814	219.167	10.7641	1.22312	4.8618e-20	1.11692e-17	0	0	0	0	0	0	0	0	0	0	0	0	595.92	380.735	521.187	420.678	430.384	492.144	303.388	345.532	625.552	530.16	362.361	251.978	up
FB	evm.model.CHR_4A.60	2214.28	-2.47136	0.28071	4.97238e-20	1.13392e-17	1936.06	2344.09	4269.99	3246.64	3720.44	3911.16	4062.65	2366.59	2540.19	5260.66	6162.47	7333.75	484.756	532.583	448.424	592.526	796.573	615.842	343.84	535.777	390.004	386.8	415.496	445.3	down
FB	evm.model.CHR_19A.1284	146.209	10.8093	1.23003	5.30608e-20	1.20119e-17	0	0	0	0	0	0	0	0	0	0	0	0	575.516	484.572	494.958	210.728	195.3	418.808	329.393	283.014	293.469	98.2779	84.4929	40.4818	up
FB	evm.model.CHR_8A.126	7543.1	1.43539	0.163037	5.40248e-20	1.21415e-17	3767.79	5008.1	4611.8	4221.65	5053.34	4312.82	5316.24	5384.37	5974.95	5120.36	5073.73	5360.48	12320.1	12878	11919.6	7037.99	8224.32	11521.6	13043.5	11166.6	10707.7	7109.37	7491.99	8407.82	up
FB	evm.model.CHR_2A.63	234.296	10.6121	1.20714	5.72998e-20	1.27849e-17	0	0	0	0	0	0	0	0	0	0	0	0	441.839	358.405	528.801	333.587	552.447	342.822	434.856	346.877	218.171	724.01	617.582	723.715	up
FB	evm.model.CHR_1A.259	33.4977	-22.4807	2.73067	5.79119e-20	1.28291e-17	345.724	0	0	96.0923	172.345	85.3086	0	0	9.89558	12.0259	8.47269	7.80463	0	0	0	46.6556	6.32918	10.6027	0	2.68897	0	0	0	0	down
FB	evm.model.CHR_21A.750	126.374	-5.38263	0.619561	5.85028e-20	1.28681e-17	228.057	283.041	576.474	99.936	135.979	111.375	463.328	467.84	272.128	96.2072	160.981	85.8509	7.03565	13.3983	3.38433	0	0	0	2.88941	11.4281	8.68822	0	0	4.95695	down
FB	evm.model.CHR_24A.1441	968.097	2.01003	0.227391	5.9148e-20	1.29184e-17	386.969	343.937	313.235	490.711	536.009	446.685	564.619	495.236	620.453	848.494	797.845	613.964	1252.35	1768.58	1347.81	1261.26	1108.51	950.712	837.929	1089.7	790.628	2294.65	1431.15	2642.88	up
FB	evm.model.CHR_19A.1026	3494.76	12.6707	1.47746	6.47038e-20	1.4033e-17	0	0	0	0	0	0	0	0	0	0	0	0	4840.53	346.123	1876.61	12805.4	1743.24	4249.93	1339.24	2428.14	2453.94	22438	16759.2	12594	up
FB	evm.model.CHR_18A.759	453.761	10.7101	1.22508	8.35939e-20	1.8004e-17	0	0	0	0	0	0	0	0	0	0	0	0	380.629	571.662	492.42	1597.95	2438.54	1165.42	761.36	551.238	411.242	870.976	1086.21	562.614	up
FB	evm.model.CHR_19A.470	253.244	7.31724	0.83422	8.66832e-20	1.85406e-17	4.85227	0	0	0	0	0	4.0115	0	0	0	0	2.60154	313.79	194.276	275.823	1013.2	1664.57	953.363	192.146	402.001	322.429	189.343	291.805	253.631	up
FB	evm.model.CHR_18A.758	428.307	10.6158	1.21852	1.14641e-19	2.43526e-17	0	0	0	0	0	0	0	0	0	0	0	0	367.261	499.087	478.036	1527.97	2279.41	1206.94	689.847	474.603	449.857	867.37	973.846	465.127	up
FB	evm.model.CHR_1A.1401	420.597	4.24381	0.49203	1.1654e-19	2.45875e-17	15.7699	48.0311	66.3201	14.0935	11.068	13.0333	8.023	11.5906	18.8016	9.35348	14.1211	24.7147	984.288	649.818	1100.75	298.596	571.435	1069.11	1218.61	811.396	1059	706.879	572.287	797.243	up
FB	evm.model.CHR_9A.559	1336.31	2.08855	0.238855	1.28544e-19	2.69369e-17	294.776	469.161	357.108	202.434	188.156	222.75	236.679	415.155	337.439	1028.88	800.669	1554.42	1573.88	1690.42	1713.32	1216.93	1548.84	1294.42	1579.06	1423.81	1620.84	4527.09	3929.36	3845.77	up
FB	evm.model.CHR_16A.1888	3681.98	2.69518	0.310976	1.41156e-19	2.93812e-17	1570.92	2065.34	1071.32	3665.6	3306.18	3317.56	1302.73	1622.69	1634.75	497.071	656.633	1138.18	13112.3	7348.98	11860.4	4221.55	3469.3	5391.49	2482	3110.46	1876.66	4537.01	4776.03	4332.38	up
FB	evm.model.CHR_10A.901	243.224	5.15098	0.600717	1.4862e-19	3.07287e-17	20.6222	10.2924	8.16247	25.6246	63.2458	66.3512	97.2789	31.6108	52.4466	10.6897	15.5333	37.7224	854.832	348.356	334.202	141.522	191.684	146.671	304.833	287.047	255.82	790.731	395.462	1346.64	up
FB	evm.model.CHR_10A.823.2	406.02	-2.97334	0.343869	1.51324e-19	3.10805e-17	1242.18	694.736	1466.18	722.614	806.384	590.051	456.308	398.296	791.646	323.363	364.326	460.473	97.092	171.945	137.911	130.636	94.0336	147.555	204.426	149.238	215.275	16.2294	31.3582	32.2202	down
FB	evm.model.CHR_17A.312	156.278	10.4993	1.21262	1.94103e-19	3.96047e-17	0	0	0	0	0	0	0	0	0	0	1.41211	0	344.043	621.905	267.362	196.731	308.322	268.603	444.247	496.114	391.935	124.425	155.049	130.533	up
FB	evm.model.CHR_9A.1792	353.556	-5.62411	0.65909	2.48196e-19	5.03109e-17	2307.26	253.879	587.698	712.364	2134.55	990.528	192.552	163.322	297.857	229.828	172.278	167.8	23.9212	17.8644	14.3834	19.4398	35.2626	16.7877	7.22353	6.72242	21.2379	25.2457	43.553	43.7864	down
FB	evm.model.CHR_22A.329	192.937	5.91424	0.691945	2.57792e-19	5.19166e-17	3.6392	3.4308	9.18278	10.2498	11.068	9.47874	0	6.32216	0	5.34485	24.006	9.1054	258.208	591.759	266.516	488.328	607.601	231.493	387.903	334.776	128.393	417.456	385.88	440.343	up
FB	evm.model.CHR_7A.846	77.5451	5.43264	0.638585	2.85968e-19	5.72194e-17	4.85227	7.71929	0	0	0	0	15.0431	21.0739	7.91646	0	0	0	211.773	235.587	181.062	135.301	270.346	91.8904	89.5717	103.525	134.185	127.13	132.401	91.7036	up
FB	evm.model.CHR_7A.328	257.903	10.7532	1.25231	3.16099e-19	6.28429e-17	0	0	0	0	0	0	0	0	0	0	5.64846	0	485.46	503.553	529.647	239.499	321.884	756.328	735.355	445.024	880.406	376.882	472.115	437.864	up
FB	evm.model.CHR_4A.917	165.859	10.1123	1.17429	3.45284e-19	6.82078e-17	0	0	0	0	0	0	0	0	0	0	0	0	254.691	317.093	340.125	318.035	348.105	382.582	408.852	373.766	345.598	278.604	307.484	305.679	up
FB	evm.model.CHR_21A.276	41.1977	-4.34899	0.512543	3.71978e-19	7.30159e-17	70.358	136.374	120.396	34.5932	50.5967	39.0998	89.2559	77.9733	90.0497	49.4398	59.3088	27.3162	4.22139	3.34958	6.76866	6.22074	3.61668	0	5.05647	5.37793	4.82679	44.18	33.1003	27.2632	down
FB	evm.model.CHR_6A.941	125.762	5.9736	0.704363	4.72884e-19	9.22392e-17	0	3.4308	4.08124	0	9.48688	2.36968	4.0115	4.21477	3.95823	0	0	0	233.584	104.953	230.134	255.828	341.776	159.925	70.0682	105.542	144.804	492.291	388.493	459.344	up
FB	evm.model.CHR_21A.1264	4098.65	2.04489	0.238147	5.28652e-19	1.02473e-16	3234.04	2292.63	1677.39	2133.25	2615.22	2460.92	2890.29	2621.59	2430.35	1783.84	1345.75	1837.99	10367	11486.8	9122.46	6688.07	6128.46	4411.62	3772.85	4742.67	4040.99	4307.1	3298.71	2677.58	up
FB	evm.model.CHR_12A.1657	259.502	10.0996	1.18004	5.46505e-19	1.05275e-16	0	0	0	0	0	0	0	0	0	0	0	0	315.197	333.841	257.209	632.183	612.122	553.109	272.327	320.659	275.127	714.092	863.221	1078.96	up
FB	evm.model.CHR_10A.869	3149.32	-6.62335	0.779712	6.44229e-19	1.23334e-16	3777.49	2047.33	14106.8	4071.75	3816.89	2824.66	968.777	179.128	552.173	6312.26	14234.1	21301.4	52.0638	91.5552	30.459	216.171	126.584	24.7397	63.567	29.5786	19.3072	405.734	141.112	190.017	down
FB	evm.model.CHR_1A.842	324.205	10.3102	1.20921	6.61039e-19	1.25776e-16	0	0	0	0	0	0	0	0	0	0	0	0	358.818	340.541	373.968	744.934	709.773	305.712	163.252	149.91	131.289	1240.65	1578.36	1683.71	up
FB	evm.model.CHR_16A.847	307.57	-4.83834	0.576641	7.20262e-19	1.36209e-16	1906.94	344.795	835.633	591.928	796.898	662.327	363.041	314.001	389.886	245.863	217.466	210.725	32.364	49.1272	15.2295	139.967	92.2252	31.8082	31.7835	28.2342	15.4457	30.6555	12.1949	23.1325	down
FB	evm.model.CHR_5A.503	907.291	-5.74301	0.684405	8.8699e-19	1.66722e-16	1659.48	3539.72	4251.63	1828.32	1830.97	1709.73	1633.68	1666.94	1172.63	1265.39	577.555	435.759	88.6492	6.69916	58.3797	13.9967	5.42501	5.30137	2.88941	3.36121	9.65358	3.60653	5.22637	0	down
FB	evm.model.CHR_12A.1117	183.985	-3.40544	0.404784	1.03266e-18	1.92933e-16	336.02	403.118	493.829	271.621	392.124	348.344	363.041	256.047	259.264	188.406	176.514	290.072	37.289	46.8941	23.6903	31.8813	28.9334	98.0753	79.4588	85.3747	74.3325	49.5898	30.4871	51.2219	down
FB	evm.model.CHR_13A.104	148.28	10.0386	1.18328	1.06234e-18	1.97291e-16	0	0	0	0	0	0	0	0	0	0	0	0	282.13	276.899	309.666	293.93	397.834	349.007	350.341	327.382	230.72	255.162	270.029	215.627	up
FB	evm.model.CHR_5A.267	1151.13	-3.28527	0.391689	1.319e-18	2.43497e-16	1384.11	1037.82	1982.46	4781.55	4599.55	4603.11	733.102	771.303	1195.39	1043.58	533.779	520.309	106.942	171.945	139.604	1041.2	780.298	297.76	552.6	461.83	379.386	164.097	175.954	169.363	down
FB	evm.model.CHR_15A.60	825.655	2.55389	0.303376	1.33507e-18	2.45005e-16	232.909	408.265	151.006	116.592	151.79	175.357	250.719	276.068	251.348	363.449	265.478	270.561	1554.88	1449.25	1934.99	891.899	1227.86	1637.24	1802.99	1299.44	1734.75	1172.12	1009.56	1187.19	up
FB	evm.model.CHR_7A.39	1079.64	1.70739	0.202222	1.84875e-18	3.35305e-16	539.815	668.147	562.19	690.583	646.689	693.133	648.86	582.692	771.855	359.441	214.641	317.388	2276.74	2039.89	1660.86	1507.75	1558.79	1417.23	1482.27	2063.78	1587.05	1001.71	1476.45	1143.4	up
FB	evm.model.CHR_19A.1357	339.208	2.3931	0.284958	1.83868e-18	3.35305e-16	76.4233	122.651	53.0561	126.842	82.2196	101.896	223.641	232.866	243.431	141.638	103.084	93.6556	575.516	327.142	500.881	357.693	450.276	452.383	699.237	543.171	603.349	724.912	747.37	557.657	up
FB	evm.model.CHR_3A.1012	191.709	-2.92357	0.350569	2.14606e-18	3.86964e-16	332.381	373.957	293.849	203.716	200.806	203.793	251.722	204.416	224.63	283.277	224.526	264.057	46.4353	24.5636	50.7649	284.599	310.13	154.623	59.9553	69.9131	94.605	74.8354	179.439	190.017	down
FB	evm.model.CHR_4A.1214	998.181	-1.36851	0.163625	2.2638e-18	4.05835e-16	1386.54	1176.76	1595.76	1504.16	1427.77	1565.18	1650.73	1621.63	1335.9	1636.86	1595.69	1360.61	560.741	413.115	591.411	489.106	475.593	359.609	454.36	486.703	412.208	627.536	606.258	622.098	down
FB	evm.model.CHR_4A.848	158.219	10.192	1.21641	2.4318e-18	4.33447e-16	0	0	0	0	0	0	0	0	0.989558	0	0	0	232.88	473.407	286.822	233.278	247.742	307.479	775.084	750.222	456.614	10.8196	8.71061	13.2185	up
FB	evm.model.CHR_10A.42	254.033	3.42938	0.412861	2.52057e-18	4.46702e-16	19.4091	30.0195	63.2591	60.2178	20.5549	18.9575	64.184	54.792	25.7285	117.587	76.2542	87.1517	448.171	365.104	511.88	428.454	397.834	379.931	615.444	520.987	623.621	418.357	344.069	404.818	up
FB	evm.model.CHR_10A.222	391.638	-3.80377	0.459827	2.92946e-18	5.16217e-16	781.216	437.426	1504.96	681.614	509.129	677.73	532.527	339.289	283.013	880.563	1373.99	740.139	74.5779	27.9132	73.6092	65.3178	47.9209	24.7397	33.2282	45.7124	44.4065	85.655	63.5874	71.0497	down
FB	evm.model.CHR_4A.25	61.3013	3.80947	0.463093	4.28511e-18	7.50838e-16	9.70455	6.00389	8.16247	7.68738	25.2983	18.9575	10.0288	3.16108	12.8642	8.01727	16.9454	13.0077	116.792	104.953	140.45	143.077	140.146	159.041	46.2306	56.4683	91.709	108.196	136.757	87.5728	up
FB	evm.model.CHR_5A.497	2386.7	1.23538	0.149188	4.40675e-18	7.67813e-16	1584.27	1281.4	1223.35	1830.88	2340.1	1714.47	1496.29	1791.28	2108.75	1574.06	1618.28	1559.63	3078.8	3758.23	3026.44	2538.84	2516.3	2394.45	3986.66	3601.2	3501.35	2839.24	3037.39	2879.16	up
FB	evm.model.CHR_8A.680	136.416	10.2772	1.23791	4.45634e-18	7.72117e-16	0	0	0	0	0	0	0	0	0	0	0	0	453.8	194.276	420.503	181.957	210.671	356.959	252.823	265.535	408.346	215.49	154.178	159.449	up
FB	evm.model.CHR_24A.1247	54.9925	5.59579	0.683688	4.6526e-18	8.01644e-16	0	4.28849	2.04062	0	0	0	0	3.16108	5.93735	0	0	0	144.934	91.5552	146.372	118.972	129.296	129.884	90.2941	181.505	126.462	55.9012	47.9083	41.3079	up
FB	evm.model.CHR_12A.530	1809.14	-1.84127	0.221562	6.0368e-18	1.03439e-15	1731.05	2697.46	3789.43	2925.05	2711.67	2845.99	2560.34	2054.7	2055.31	2847.47	3534.52	3694.19	776.736	702.295	729.323	824.248	937.623	904.767	1200.55	1068.86	1219.25	454.422	658.522	495.695	down
FB	evm.model.CHR_15A.2076	1233.84	-4.61746	0.567225	6.11353e-18	1.04179e-15	2782.78	770.214	3627.2	5296.61	4256.45	4229.89	755.165	920.928	1555.58	32.0691	77.6663	35.1208	72.4672	104.953	82.9161	825.803	1133.83	827.013	786.642	1037.27	381.316	0	10.4527	9.91391	down
FB	evm.model.CHR_14A.715	363.542	-2.89332	0.352738	6.82529e-18	1.15672e-15	408.804	291.618	622.388	272.902	442.721	541.473	1300.73	840.847	797.583	450.303	505.537	741.44	52.7674	63.642	49.9189	167.182	106.692	98.0753	109.798	150.582	127.427	206.474	148.08	228.02	down
FB	evm.model.CHR_9A.1613	251.374	-10.8738	1.32425	6.97175e-18	1.17512e-15	346.938	468.304	679.526	462.524	305.161	479.861	210.604	285.551	207.807	927.331	744.185	714.124	0	0	0	0	0	7.06849	51.287	17.4783	123.566	0	0	1.65232	down
FB	evm.model.CHR_9A.73	594.275	1.38733	0.168654	7.35418e-18	1.23288e-15	321.463	297.621	338.743	388.213	449.045	377.965	309.888	331.913	365.147	501.079	741.36	534.617	783.772	1009.34	783.472	839.8	803.806	859.705	608.943	683.67	829.242	636.552	736.917	730.325	up
FB	evm.model.CHR_4A.535	126.912	-9.97427	1.20828	7.42381e-18	1.23786e-15	316.611	186.121	220.387	354.901	384.218	303.32	183.526	147.517	274.107	208.449	196.284	261.455	0	0	0	0	0	1.76712	0	3.36121	3.86143	0	0	0	down
FB	evm.model.CHR_23A.794	3023.11	1.89495	0.229005	8.10133e-18	1.34361e-15	1819.6	1215.36	1765.13	2308.78	2831.83	2000.01	1415.06	1120.08	1575.38	1576.73	1331.62	1387.92	6012.67	7946.32	4612.84	3791.54	4515.42	6139.87	3743.95	3743.04	4067.05	2637.27	2669.8	2327.29	up
FB	evm.model.CHR_8A.1417	372.658	1.7809	0.215374	8.39501e-18	1.38491e-15	164.977	196.413	265.28	281.871	290.931	250.002	226.65	178.074	153.381	310.001	262.653	283.568	681.051	808.365	747.937	483.663	457.509	515.116	260.769	432.924	339.806	400.325	544.413	408.123	up
FB	evm.model.CHR_6A.1140	179.982	10.5837	1.29138	9.30994e-18	1.52772e-15	0	0	0	0	0	0	0	0	0	0	0	0	698.64	265.733	419.657	688.17	402.355	173.178	215.261	268.897	165.076	441.8	224.734	356.075	up
FB	evm.model.CHR_15A.1667	128.638	9.80853	1.19254	1.00542e-17	1.64116e-15	0	0	0	0	0	0	2.00575	0	0	2.67242	0	0	273.687	236.704	230.98	477.442	403.259	303.945	113.409	130.415	75.2979	264.178	304	269.328	up
FB	evm.model.CHR_15A.260	55.1928	3.8076	0.468868	1.02177e-17	1.65912e-15	10.9176	2.5731	4.08124	7.68738	12.6492	5.92421	8.023	7.37585	14.8434	4.00863	19.7696	11.7069	71.7636	94.9047	88.8386	83.2024	104.884	115.747	115.576	138.482	111.016	106.393	96.6878	87.5728	up
FB	evm.model.CHR_7A.365	1267.5	-3.96386	0.488816	1.04601e-17	1.68963e-15	1516.34	3250.68	2417.11	3319.67	4311.79	1718.02	727.084	1602.67	3188.35	2648.37	2242.44	1979.77	118.199	158.547	138.757	83.98	184.45	117.514	94.6282	148.565	228.79	82.0485	51.3926	90.8775	down
FB	evm.model.CHR_14A.1184	930.6	-2.2582	0.275287	1.09344e-17	1.75709e-15	1089.34	1627.05	1994.7	1674.57	1416.71	2238.17	2181.25	1763.88	1523.92	1257.37	1018.13	1217.52	310.272	346.123	279.207	325.811	312.842	329.568	141.581	215.79	310.845	207.375	297.903	254.457	down
FB	evm.model.CHR_2A.1073	1006.79	-1.25057	0.153072	1.10464e-17	1.76594e-15	1314.97	1209.36	1493.73	1478.54	1321.84	1655.22	1589.56	1501.51	1432.88	1142.46	1050.61	1043.22	574.109	553.797	517.802	613.521	577.764	812.876	1011.29	832.235	1089.89	386.8	475.599	483.303	down
FB	evm.model.CHR_4A.1264	589.109	-1.90948	0.231872	1.12204e-17	1.78456e-15	1207	1015.52	877.466	896.861	1147.91	1168.25	967.774	1077.93	827.27	412.889	384.095	482.586	232.88	286.947	273.285	353.027	226.042	173.178	387.903	438.974	301.192	311.965	326.648	361.031	down
FB	evm.model.CHR_1A.690	45.8367	3.70799	0.45802	1.30929e-17	2.07175e-15	4.85227	8.57699	6.12185	0	9.48688	7.10905	2.00575	6.32216	7.91646	2.67242	2.82423	2.60154	76.6886	119.468	93.069	82.4248	72.3335	93.6575	91.7388	72.6021	59.8522	92.8681	108.883	76.0066	up
FB	evm.model.CHR_20A.1532	132.098	9.68368	1.18172	1.33936e-17	2.10857e-15	0	0	0	0	0	0	0	0	0	0	0	0	218.809	218.839	236.057	307.927	341.776	243.863	156.028	170.749	138.046	443.603	317.937	376.728	up
FB	evm.model.CHR_17A.823	2036.41	-1.69335	0.206439	1.36455e-17	2.13738e-15	1739.54	3318.44	2992.57	3951.31	3434.25	4165.9	4517.95	4148.39	4501.5	2196.73	1849.87	2016.2	703.565	975.844	729.323	702.166	851.727	928.623	815.536	870.553	973.08	910.648	745.628	834.421	down
FB	evm.model.CHR_10A.1315	108.655	9.7213	1.18793	1.45273e-17	2.26407e-15	0	0	0	0	0	0	0	0	0	0	0	0	223.734	250.102	221.674	156.296	221.521	212.055	129.301	191.589	146.734	262.375	256.092	336.247	up
FB	evm.model.CHR_11A.36	722.397	2.34411	0.287432	1.47781e-17	2.29164e-15	133.438	272.748	271.402	220.372	213.455	225.12	199.572	281.336	224.63	155.001	206.169	141.784	1347.33	806.132	1490.8	1161.72	896.935	1325.34	980.955	816.101	1252.07	1389.41	1722.96	1602.75	up
FB	evm.model.CHR_9A.524	326.977	-2.48776	0.306268	1.67797e-17	2.58908e-15	773.938	584.951	431.591	498.399	543.914	540.288	474.36	561.618	522.486	567.89	552.137	658.19	68.2458	98.2543	134.527	135.301	58.771	86.589	145.915	90.7526	111.981	54.0979	72.2981	80.9636	down
FB	evm.model.CHR_7A.309.2	676.973	1.925	0.235379	1.78366e-17	2.73853e-15	271.727	363.664	170.392	219.09	245.078	180.096	277.796	324.537	311.711	203.104	244.296	228.936	1089.12	970.261	1135.44	782.258	1110.32	1063.81	1335.63	1099.79	1460.59	939.5	1272.62	947.604	up
FB	evm.model.CHR_10A.778	152.668	-6.3636	0.789586	2.03132e-17	3.10342e-15	162.551	310.487	547.906	196.028	139.141	125.593	86.2473	48.4699	47.4988	701.511	480.119	309.584	0	2.23305	8.46082	1.55519	0	0	0	0	0	67.6224	181.181	247.848	down
FB	evm.model.CHR_2A.236	156.625	-4.32749	0.5413	2.23504e-17	3.39792e-15	181.96	262.456	242.834	271.621	442.721	234.599	270.776	290.819	548.215	200.432	361.501	223.733	8.44278	17.8644	5.07649	38.8796	19.8917	31.8082	26.727	20.8395	42.4757	5.40979	0	9.91391	down
FB	evm.model.CHR_16A.1098	130.53	9.8185	1.20865	2.30116e-17	3.48138e-15	0	0	0	0	0	0	0	0	0	0	0	0	307.458	243.403	203.906	357.693	349.009	174.945	103.296	90.7526	131.289	384.997	422.465	363.51	up
FB	evm.model.CHR_3A.581	1201.98	2.39481	0.295863	2.31723e-17	3.48867e-15	517.98	845.691	483.626	222.934	379.475	324.647	470.348	514.202	431.447	272.587	340.32	440.962	3596.63	2932	3770.99	1900.44	1996.4	1144.21	969.397	962.65	1405.56	2125.15	1506.94	1292.94	up
FB	evm.model.CHR_15A.924	273.158	-2.85004	0.353913	2.37256e-17	3.55471e-15	389.395	470.877	563.21	436.9	645.108	472.752	379.087	250.779	361.189	515.778	554.961	539.82	73.8743	26.7966	81.2239	111.196	67.8127	91.0068	45.5082	70.5854	97.5011	107.294	126.304	76.8328	down
FB	evm.model.CHR_12A.965	833.872	1.22037	0.151204	2.55193e-17	3.80508e-15	589.551	606.393	681.566	462.524	498.061	427.728	613.76	600.605	607.588	494.398	655.221	671.198	1346.62	1740.66	1405.34	1092.52	1043.41	1238.75	969.397	986.179	840.827	763.682	958.167	718.758	up
FB	evm.model.CHR_6A.174	72.1604	5.24504	0.659037	2.6265e-17	3.89753e-15	7.27841	5.14619	2.04062	7.68738	9.48688	1.18484	8.023	21.0739	5.93735	4.00863	9.8848	5.20309	237.805	188.693	192.907	204.507	88.6085	199.685	80.9035	170.749	222.032	17.131	27.0029	14.8709	up
FB	evm.model.CHR_11A.118	24.7273	-18.449	2.66427	2.66464e-17	3.9353e-15	2.42614	0	22.4468	0	0	35.5453	128.368	23.1812	63.3317	10.6897	73.43	15.6093	0	0	0	0	0	125.466	34.6729	18.8228	19.3072	1.80326	3.48424	14.8709	down
FB	evm.model.CHR_5A.1005	117.069	2.95378	0.368285	2.98613e-17	4.38919e-15	33.9659	24.8733	32.6499	28.1871	15.8115	30.8059	30.0863	18.9665	22.7598	9.35348	31.0665	29.9177	232.177	334.958	194.599	213.06	198.013	172.294	122.8	223.184	135.15	212.785	279.611	182.581	up
FB	evm.model.CHR_23A.245	271.445	1.64666	0.203534	3.25456e-17	4.73883e-15	135.864	110.643	173.453	98.6547	110.68	118.484	124.357	125.389	140.517	132.285	120.03	162.596	409.475	473.407	475.498	356.137	415.013	268.603	375.623	442.335	410.277	420.16	525.25	389.947	up
FB	evm.model.CHR_10A.2026	140.698	10.1412	1.25708	3.24091e-17	4.73883e-15	0	0	0	0	0	0	0	0	0	0	0	0	383.443	376.269	224.212	259.716	499.101	206.753	251.379	440.991	235.547	193.851	204.699	100.791	up
FB	evm.model.CHR_15A.1488	534.023	-11.6616	1.46831	3.48275e-17	5.04738e-15	262.023	373.957	2318.14	2571.43	1086.25	1586.5	18.0518	34.7719	9.89558	130.949	141.211	26.0154	0	0	0	734.047	1605.8	63.6164	2.88941	2.68897	1.93072	347.128	925.067	574.18	down
FB	evm.model.CHR_13A.33	1335.73	2.6259	0.32756	3.58992e-17	5.17851e-15	317.824	241.013	448.936	219.09	183.413	286.732	473.357	264.477	167.235	342.07	386.919	483.887	2233.12	2315.68	2092.36	2698.25	2588.64	1852.83	858.877	1261.13	1437.42	3811.2	3905.84	3187.32	up
FB	evm.model.CHR_20A.995	4520.48	-1.76862	0.218604	3.61255e-17	5.18702e-15	4445.9	7130.05	6449.37	8475.34	6964.95	8265.46	8611.69	12857.2	12455.6	4774.28	3356.6	4076.62	1533.07	2044.36	1520.41	1350.68	1515.39	1422.53	2120.83	3139.37	2496.41	1274.01	1025.24	1186.36	down
FB	evm.model.CHR_24A.1416	733.894	-1.95352	0.241507	3.66303e-17	5.2215e-15	1004.42	1217.07	1407.01	936.579	849.075	1163.51	1039.98	986.257	976.693	984.788	1170.64	1687.1	306.051	321.56	269.9	220.059	268.538	413.507	554.044	570.061	763.598	164.097	163.759	175.146	down
FB	evm.model.CHR_19A.1283	71.7088	9.71517	1.20388	3.67024e-17	5.2215e-15	0	0	0	0	0	0	0	0	0	0	0	0	234.991	225.538	238.595	123.637	127.488	217.356	127.134	155.288	188.245	21.6392	31.3582	29.7417	up
FB	evm.model.CHR_20A.564	68.1684	5.1447	0.650285	3.77484e-17	5.34579e-15	0	0	10.2031	3.84369	3.16229	15.4029	1.00288	0	0	10.6897	16.9454	6.50386	142.12	128.401	141.296	153.963	155.517	155.507	101.129	116.97	141.908	137.95	100.172	93.356	up
FB	evm.model.CHR_11A.555	94.5775	2.13799	0.265188	3.95023e-17	5.56875e-15	26.6875	29.1618	37.7514	33.312	31.6229	36.7301	30.0863	33.7182	15.8329	29.3966	28.2423	41.6247	130.863	164.129	140.45	198.286	175.409	137.836	157.473	128.398	139.977	185.736	145.467	191.669	up
FB	evm.model.CHR_20A.410.1	1399.22	-2.18119	0.271684	4.97268e-17	6.9784e-15	2036.74	2491.62	3059.91	2289.56	2202.54	2391.01	2631.54	2326.55	2348.22	1258.71	2026.38	2164.48	681.051	352.822	552.492	548.203	340.872	430.294	245.6	368.388	401.589	914.255	832.734	685.712	down
FB	evm.model.CHR_15A.141	1460.36	-2.33706	0.293142	6.62373e-17	9.25354e-15	1939.7	2706.04	2253.86	2982.7	2566.2	2770.16	3094.87	3647.89	4311.5	1155.82	1273.73	1335.89	452.392	447.727	389.198	153.186	203.438	460.335	932.557	800.64	943.154	78.442	88.8482	60.3096	down
FB	evm.model.CHR_19A.1019	123.852	9.7962	1.22644	6.95022e-17	9.66611e-15	0	0	0	0	0	0	0	0	0	0	0	0	317.308	170.829	263.132	376.355	295.663	152.856	112.687	127.054	156.388	384.095	331.874	284.199	up
FB	evm.model.CHR_19A.549	188.965	-6.93869	0.873171	7.14629e-17	9.89442e-15	1589.12	123.509	375.474	202.434	347.852	412.325	80.23	163.322	59.3735	0	0	0	8.44278	0	5.07649	345.251	238.701	266.835	75.847	106.214	135.15	0	0	0	down
FB	evm.model.CHR_23A.439	116.142	9.73321	1.22467	9.7404e-17	1.34262e-14	0	0	0	0	0	0	0	0	0	0	0	0	239.916	293.646	185.292	272.157	228.755	251.815	115.576	186.883	63.7136	309.26	290.934	349.465	up
FB	evm.model.CHR_1A.1287	905.411	1.9143	0.240541	1.06568e-16	1.46243e-14	366.347	339.649	350.986	591.928	626.134	420.619	287.825	445.712	644.202	483.708	553.549	401.938	1362.1	1449.25	1349.5	1099.52	1268.55	1356.27	2565.8	1954.88	1744.4	727.617	644.585	694.8	up
FB	evm.model.CHR_12A.1272	526.124	-1.56796	0.19795	1.14747e-16	1.56774e-14	596.83	662.143	884.608	994.235	883.861	1258.3	593.702	455.195	557.121	912.632	1087.33	771.358	261.726	224.422	212.367	269.825	240.509	263.301	156.751	129.07	170.868	384.997	317.937	337.899	down
FB	evm.model.CHR_5A.395	87.0097	9.87363	1.24961	1.3466e-16	1.83172e-14	0	0	0	0	0	0	0	0	0	0	0	0	234.287	359.521	214.905	172.626	188.067	93.6575	179.143	350.238	137.081	52.2946	60.9743	45.4387	up
FB	evm.model.CHR_11A.772	376.48	1.76975	0.223444	1.42033e-16	1.92359e-14	118.881	171.54	183.656	174.247	158.115	137.442	168.483	158.054	174.162	138.966	132.739	98.8586	588.18	448.844	648.099	527.208	517.185	832.315	606.776	557.961	615.898	636.552	553.995	687.364	up
FB	evm.model.CHR_12A.1509	77.5477	4.33383	0.558412	1.43426e-16	1.934e-14	4.85227	13.7232	6.12185	5.12492	3.16229	0	0	1.05369	0	8.01727	0	6.50386	130.16	301.462	148.064	195.953	165.463	242.979	80.9035	65.2074	111.016	89.2616	135.885	146.23	up
FB	evm.model.CHR_6A.152	140.561	2.44997	0.31179	1.48506e-16	1.99383e-14	33.9659	41.1695	32.6499	35.8744	60.0836	47.3937	56.161	37.9329	41.5614	42.7588	11.2969	13.0077	236.398	165.246	226.75	323.479	244.126	263.301	145.915	151.927	125.496	364.259	292.676	380.033	up
FB	evm.model.CHR_1A.281	175.08	3.5651	0.457168	1.49891e-16	2.00376e-14	31.5398	34.308	16.3249	30.7495	17.3926	46.2088	56.161	35.8256	23.7494	69.483	53.6604	40.3239	296.201	540.399	240.287	333.587	534.364	207.637	301.221	287.719	200.794	230.818	284.837	288.329	up
FB	evm.model.CHR_9A.726	152.858	-5.17114	0.668329	1.50677e-16	2.00403e-14	881.901	56.6081	411.184	322.87	611.904	523.7	64.184	89.5639	106.872	165.69	132.739	146.987	10.5535	10.0487	11.8452	13.9967	7.23335	12.3699	36.1176	26.2174	25.0993	0.901632	0	0	down
FB	evm.model.CHR_13A.464	3931.45	10.0066	1.26972	1.51204e-16	2.00403e-14	0	1.7154	0	0	0	0	2.00575	29.5034	17.812	192.414	166.63	44.2262	871.014	1161.19	1095.68	343.696	605.793	2550.84	30604.6	18730	37626.7	65.8191	122.82	122.272	up
FB	evm.model.CHR_24A.183	758.78	-3.32919	0.426696	1.5576e-16	2.05563e-14	674.466	650.136	1197.84	649.584	363.664	356.637	1048	464.679	293.899	2796.69	3997.7	4387.5	89.3528	60.2924	78.6856	112.751	75.9502	73.3356	56.3435	66.5519	106.189	166.802	224.734	218.932	down
FB	evm.model.CHR_16A.1431.2	1138.45	-11.5229	1.48777	1.8323e-16	2.40792e-14	560.438	430.565	1732.48	591.928	268.795	360.192	916.628	185.45	345.356	5710.97	5024.3	9827.33	0	0	0	46.6556	383.368	35.3425	0	4.03345	0	82.9501	221.249	594.834	down
FB	evm.model.CHR_1A.873	3282.27	1.48682	0.189578	1.89611e-16	2.48127e-14	1790.49	1612.47	1799.82	1866.75	1470.47	1879.16	3252.32	2608.94	3056.74	2390.48	1958.6	3202.5	5034.71	5273.35	4748.21	3744.11	4585.04	3241.79	3942.6	5429.7	4594.14	3718.33	4188.06	3385.6	up
FB	evm.model.CHR_10A.1259	259.803	2.01187	0.255453	1.96367e-16	2.55888e-14	106.75	110.643	89.7872	64.0615	85.3819	90.048	110.316	94.8324	91.0393	220.475	125.678	145.686	420.028	296.996	581.259	514.766	371.613	437.363	314.946	278.98	331.118	430.98	426.82	495.695	up
FB	evm.model.CHR_5A.208	182.986	8.84486	1.12289	1.99486e-16	2.5847e-14	0	1.7154	0	0	0	0	0	2.10739	0	0	0	0	499.531	263.5	500.035	248.052	197.109	584.034	499.868	408.723	516.466	283.112	207.312	180.103	up
FB	evm.model.CHR_10A.1531	2983.06	-3.26585	0.420182	2.00016e-16	2.5847e-14	11001.3	3315.86	5283.16	8251.12	6751.49	7540.33	2599.45	2139	1735.68	4679.41	4984.77	3915.32	526.267	564.962	769.935	2205.25	1036.18	818.178	349.619	853.747	592.73	559.012	646.327	474.215	down
FB	evm.model.CHR_15A.91	186.893	5.23341	0.67988	2.08026e-16	2.67706e-14	7.27841	23.1579	5.10154	6.40615	12.6492	3.55453	19.0546	8.42954	12.8642	30.7329	16.9454	2.60154	495.31	677.732	399.351	449.449	322.788	125.466	45.5082	88.0637	31.8568	621.224	579.255	500.652	up
FB	evm.model.CHR_21A.716	3566.27	-1.50641	0.192518	2.25022e-16	2.88381e-14	5993.77	3576.6	4761.78	5782.19	6629.75	7551	5374.41	4301.17	4077.97	4007.3	5149.98	3655.17	1589.35	1741.78	1550.87	3053.61	2628.42	2380.31	1839.83	1628.84	1539.75	2104.41	2457.26	2214.93	down
FB	evm.model.CHR_3A.847	77.6053	9.5012	1.21181	2.41441e-16	3.0815e-14	0	0	0	0	0	0	0	0	0	0	0	0	201.22	266.85	136.219	203.729	169.984	150.205	122.078	161.338	100.397	113.606	140.241	96.6606	up
FB	evm.model.CHR_19A.890	3891.02	-5.59111	0.727514	2.55963e-16	3.25346e-14	2331.52	2758.36	14716.9	21069.8	7804.54	15325.9	1909.47	802.914	2486.76	2765.96	4733.41	9862.45	78.7993	218.839	55.8414	828.914	594.943	178.479	36.1176	56.4683	46.3372	1206.38	2146.29	1368.95	down
FB	evm.model.CHR_14A.706	347.931	-1.93753	0.246974	2.59965e-16	3.29083e-14	484.014	576.374	538.723	433.056	464.857	536.733	531.524	477.323	573.943	422.243	566.258	681.604	172.373	106.07	118.452	167.96	140.146	265.952	154.583	190.917	206.587	175.818	169.857	194.974	down
FB	evm.model.CHR_4A.845	1194.38	-1.63121	0.208526	2.72319e-16	3.43322e-14	2490.43	1624.48	2623.21	2089.69	2052.33	1585.32	1574.51	1126.4	2026.61	752.287	728.651	706.319	651.501	792.734	654.868	1009.32	850.823	836.733	595.941	654.091	653.547	838.518	869.319	877.381	down
FB	evm.model.CHR_4A.729	1573.98	-1.4096	0.181183	2.80972e-16	3.52797e-14	1700.72	2237.74	2568.12	2043.56	1628.58	1909.97	2645.58	2437.19	2143.38	2153.97	1916.24	2712.11	837.243	686.664	849.467	807.141	757.693	998.424	1019.96	1054.75	1245.31	1090.97	1202.94	1127.71	down
FB	evm.model.CHR_12A.167	80.8105	9.4583	1.21017	2.96094e-16	3.70285e-14	0	0	0	0	0	0	0	0	0	0	0	0	208.255	145.148	230.134	142.299	184.45	123.699	78.7364	137.81	99.4318	217.293	152.436	219.758	up
FB	evm.model.CHR_24A.466	5038.06	-2.02845	0.260409	3.83055e-16	4.77111e-14	10223.7	6027.91	14610.8	4850.74	5031.21	4657.61	4209.07	3127.36	2551.08	5936.79	6951.84	6451.83	2433.63	2487.62	2277.65	5933.03	4218.85	3513.92	1087.86	1200.62	1092.78	6966.91	7160.12	7910.47	down
FB	evm.model.CHR_20A.427	1176.71	1.96119	0.25163	3.8477e-16	4.7733e-14	556.798	673.294	280.585	581.679	624.553	559.245	445.277	589.014	448.27	836.468	995.541	841.599	1988.28	1720.57	2459.56	1281.47	1169.09	1620.45	2593.25	2010	2466.49	1190.15	1047.02	1262.37	up
FB	evm.model.CHR_22A.1458	154.355	6.10109	0.796982	4.21644e-16	5.20991e-14	2.42614	3.4308	2.04062	2.56246	0	3.55453	0	2.10739	0	0	2.82423	13.0077	188.555	136.216	324.896	252.718	197.109	371.096	522.983	207.05	796.42	214.588	222.992	237.934	up
FB	evm.model.CHR_4A.901	109.28	10.0298	1.29537	4.41677e-16	5.41962e-14	0	0	0	0	0	0	0	0	0	0	0	0	560.038	120.585	252.133	303.261	198.917	302.178	36.1176	37.6455	71.4365	189.343	304.871	246.195	up
FB	evm.model.CHR_15A.1856	472.447	2.59427	0.336729	4.42112e-16	5.41962e-14	178.321	176.686	195.899	117.873	88.5442	119.669	218.627	169.645	97.9662	116.25	136.975	83.2494	1253.05	991.475	1323.27	657.843	513.568	1356.27	703.571	1048.7	915.159	290.325	289.192	296.591	up
FB	evm.model.CHR_15A.531	624.447	2.77588	0.361319	4.69591e-16	5.73381e-14	110.389	190.409	204.062	89.6861	56.9213	92.4177	131.377	76.9196	71.2482	58.7933	74.8421	200.319	1254.46	1235.99	1248.82	945.553	862.577	897.698	469.529	606.362	633.275	1941.21	1946.82	1587.05	up
FB	evm.model.CHR_2A.250	4489.91	-2.23976	0.289672	4.94888e-16	6.019e-14	6090.82	5762.02	7440.09	13692.5	11602.4	12438.5	7355.09	6677.25	7309.86	5270.02	5676.7	3990.77	837.243	2047.71	973.841	1464.98	1236.9	967.5	1533.55	1321.63	855.307	1134.25	1060.95	1017.83	down
FB	evm.model.CHR_3A.1038	167.034	9.69605	1.25256	4.99232e-16	6.04812e-14	0	0	0	0	0	0	0	0	0	0	0	0	339.118	185.343	187.83	482.107	578.668	185.548	121.355	192.933	213.344	483.275	528.734	510.566	up
FB	evm.model.CHR_22A.666	84.3214	9.22361	1.19167	5.57688e-16	6.73002e-14	0	0	0	0	0	0	0	0	0	0	0	0	140.713	161.896	186.138	192.065	141.05	230.609	174.087	134.448	166.042	162.294	155.92	178.45	up
FB	evm.model.CHR_3A.104	971.625	1.89421	0.244577	5.76475e-16	6.92977e-14	384.543	410.838	249.976	271.621	404.773	369.671	350.003	440.444	521.497	374.139	457.525	597.054	1291.04	1451.48	1324.96	846.798	1171.8	984.287	1641.91	1257.76	1090.85	2865.39	2376.25	2184.36	up
FB	evm.model.CHR_24A.586	61.0225	9.19709	1.18896	5.8047e-16	6.95084e-14	0	0	0	0	0	0	0	0	0	0	0	0	155.488	188.693	135.373	111.196	112.117	146.671	104.741	108.231	89.7783	100.081	93.2035	118.967	up
FB	evm.model.CHR_24A.959	964.774	1.81584	0.23524	7.01748e-16	8.37077e-14	416.082	463.157	348.946	744.395	747.882	689.578	387.11	497.343	701.596	216.466	355.853	275.764	1328.33	1662.51	1525.49	1049.75	1602.19	1329.76	1896.18	1726.99	1333.16	1447.12	1215.13	1193.8	up
FB	evm.model.CHR_24A.180	1619.2	-5.5433	0.735786	8.05949e-16	9.57689e-14	2552.3	2471.89	13637.4	6755.93	4572.67	3701.45	252.725	65.329	130.622	456.984	1078.86	603.558	99.9063	212.14	30.459	723.161	461.126	229.726	62.1223	21.5117	17.3764	261.473	210.797	251.152	down
FB	evm.model.CHR_21A.186	3793	-2.22339	0.289944	8.26046e-16	9.77824e-14	6049.57	4372.55	8215.53	7368.36	6372.02	8581.81	6567.83	5188.38	4550.98	3832.25	6357.34	6019.97	1441.61	988.126	1334.27	1832.01	1996.4	940.993	848.764	1013.74	881.372	2010.64	2011.28	2256.24	down
FB	evm.model.CHR_4A.676	985.101	1.33039	0.174301	8.31541e-16	9.80586e-14	834.591	635.555	447.916	448.431	521.778	464.458	461.323	469.947	506.654	673.45	617.094	599.656	1519.7	1785.33	1662.55	1309.47	1139.25	1320.04	1294.46	1197.93	1217.32	1608.51	1293.53	1613.49	up
FB	evm.model.CHR_10A.2093	458.368	-1.80893	0.235368	9.08101e-16	1.06279e-13	549.52	992.358	729.521	618.834	681.474	646.924	918.634	913.552	811.437	553.191	494.24	604.859	190.666	173.062	257.209	221.614	171.792	227.959	130.023	125.709	194.037	277.703	211.668	304.853	down
FB	evm.model.CHR_22A.742	605.466	-2.03768	0.265646	9.59229e-16	1.1184e-13	534.963	966.627	590.759	1286.36	1655.46	1470.39	1181.39	1525.75	1669.38	312.673	361.501	238.041	166.041	154.081	164.14	119.749	215.192	201.452	219.595	293.097	264.508	373.276	272.642	294.113	down
FB	evm.model.CHR_2A.1332	911.291	1.64159	0.214358	9.91813e-16	1.15206e-13	366.347	495.75	474.444	198.591	300.418	299.765	545.564	663.827	650.139	240.518	392.568	451.368	1578.8	1383.38	1373.19	1076.19	1094.95	1368.64	1420.15	1436.58	1735.71	1322.69	1458.16	1543.26	up
FB	evm.model.CHR_16A.1595.1	743.111	-4.44092	0.591811	1.00225e-15	1.15985e-13	1600.04	681.013	490.769	686.739	390.543	690.763	728.087	308.732	167.235	3744.06	3243.63	3112.75	45.0282	29.0297	37.2276	45.1004	47.0168	14.137	15.8918	12.1004	1.93072	654.585	661.135	427.124	down
FB	evm.model.CHR_19A.409	243.055	4.49666	0.600538	1.11205e-15	1.28213e-13	3.6392	18.8694	24.4874	6.40615	1.58115	1.18484	9.02588	4.21477	17.812	1.33621	7.06057	7.80463	472.092	206.557	551.646	311.815	288.43	678.575	557.656	518.971	730.776	467.947	406.785	538.656	up
FB	evm.model.CHR_12A.1064	108.9	2.50808	0.330359	1.1309e-15	1.29903e-13	38.8182	36.881	45.9139	28.1871	47.4344	33.1756	12.0345	33.7182	34.6345	0	0	5.20309	294.794	243.403	202.214	332.032	262.209	339.288	176.976	215.117	229.755	1.80326	0	0	up
FB	evm.model.CHR_2A.153	1522.94	1.78055	0.232903	1.22728e-15	1.40454e-13	1021.4	764.21	520.358	1030.11	910.74	880.338	585.679	574.263	837.166	783.02	674.991	621.769	2134.62	3313.85	2814.07	2347.55	2191.71	1813.95	2435.05	2098.74	2308.17	1670.72	2107.97	2110.01	up
FB	evm.model.CHR_5A.280	101.63	-5.40634	0.724732	1.34955e-15	1.53878e-13	206.222	207.563	157.128	192.185	294.093	229.859	154.443	118.014	203.849	114.914	255.593	261.455	3.51783	6.69916	1.69216	10.1087	0	17.6712	0	1.34448	0.965358	1.80326	0	0	down
FB	evm.model.CHR_3A.1039	327.957	10.163	1.34053	1.44712e-15	1.644e-13	0	0	0	0	0	0	0	0	0	0	0	0	424.953	60.2924	577.028	874.014	614.835	489.493	89.5717	61.8462	121.635	1628.35	1622.79	1306.16	up
FB	evm.model.CHR_24A.110	1077.84	1.72385	0.226381	1.49593e-15	1.69324e-13	510.702	644.99	349.966	466.368	515.454	533.179	545.564	665.934	646.181	314.01	471.646	495.594	1635.09	1576.54	1973.06	1276.81	1275.78	1254.66	2114.33	1416.41	2262.8	1806.87	1587.94	1528.39	up
FB	evm.model.CHR_21A.796	78.1958	9.57112	1.26124	1.65955e-15	1.87161e-13	0	0	0	0	0	0	0	0	0	0	0	0	301.829	209.907	143.834	223.169	214.288	228.842	88.127	193.606	167.007	46.8849	42.682	16.5232	up
FB	evm.model.CHR_11A.616	95.2848	-6.94256	0.921278	1.72798e-15	1.94173e-13	82.4886	163.82	808.085	251.121	207.13	82.9389	75.2156	62.1679	223.64	74.8278	66.3694	59.8355	1.40713	2.23305	3.38433	4.66556	3.61668	6.18493	14.4471	32.2676	55.0254	0	3.48424	2.47848	down
FB	evm.model.CHR_15A.1830	191.458	-2.98156	0.397542	1.76855e-15	1.98014e-13	403.952	259.025	372.413	331.839	512.291	390.998	239.687	222.329	217.703	395.519	386.919	440.962	28.8462	61.409	31.305	35.7693	33.4542	59.1986	28.1718	17.4783	5.79215	22.5408	46.1662	51.2219	down
FB	evm.model.CHR_2A.1323	830.788	-3.14909	0.421203	2.01705e-15	2.25025e-13	1412.01	1073.84	2285.49	1873.16	2096.6	1343.61	561.61	655.397	1622.87	1501.9	1567.45	1709.21	156.191	198.742	135.373	228.612	356.243	146.671	193.59	239.318	246.166	108.196	69.6849	156.97	down
FB	evm.model.CHR_16A.595	227.446	1.95777	0.258994	2.35912e-15	2.61307e-13	103.111	54.8927	109.173	125.561	126.492	130.333	47.1351	79.027	58.3839	106.897	120.03	98.8586	299.015	430.979	355.355	324.256	391.505	341.938	366.233	244.696	324.36	482.373	343.198	394.904	up
FB	evm.model.CHR_18A.732	70.57	9.13238	1.20904	2.35423e-15	2.61307e-13	0	0	0	0	0	0	0	0	0	0	0	0	125.235	200.975	137.911	147.743	122.063	162.575	108.353	120.331	73.3672	126.228	184.665	184.233	up
FB	evm.model.CHR_1A.341	792.309	2.0235	0.267929	2.39673e-15	2.64528e-13	281.432	205.848	286.707	705.958	962.918	396.922	260.748	345.611	414.625	203.104	159.569	208.123	1174.25	1127.69	1010.22	1192.05	1085	1540.93	1110.26	1316.25	1129.47	1365.07	1387.6	1145.06	up
FB	evm.model.CHR_9A.1187	437.706	-4.4421	0.601714	2.50417e-15	2.75406e-13	1737.11	320.779	1357.01	1378.6	1015.1	1562.81	186.535	125.389	81.1437	221.811	172.278	279.666	79.5029	15.6314	40.6119	503.102	461.126	169.644	41.8964	53.7793	99.4318	171.31	181.181	249.5	down
FB	evm.model.CHR_2A.93	1247.4	4.60066	0.625894	3.02424e-15	3.31427e-13	60.6534	56.6081	20.4062	35.8744	72.7327	47.3937	168.483	640.645	714.461	0	8.47269	0	1469.04	1055.12	1326.66	501.547	431.289	1090.31	5895.84	5544.65	10339.9	136.146	78.3955	242.891	up
FB	evm.model.CHR_12A.768	109.344	5.52614	0.752169	3.27521e-15	3.56529e-13	9.70455	6.86159	0	0	0	0	0	2.10739	0	0	0	0	329.269	117.235	442.501	183.512	189.875	308.363	113.409	132.432	266.439	181.228	146.338	194.974	up
FB	evm.model.CHR_4A.852	1116.58	-2.87007	0.38661	3.27629e-15	3.56529e-13	2324.24	1491.54	809.105	2057.66	2444.45	2405.23	2191.28	2560.47	1953.39	112.242	96.0238	100.159	191.37	152.964	236.057	2126.72	1355.35	1054.09	1048.86	1017.1	1045.48	10.8196	0	13.2185	down
FB	evm.model.CHR_22A.585	267.769	-4.58665	0.62525	3.38994e-15	3.67607e-13	662.335	212.709	925.42	809.738	494.899	936.025	336.966	142.249	219.682	431.596	521.07	547.625	35.1783	15.6314	13.5373	17.107	12.6584	28.274	8.66823	6.05018	16.4111	1.80326	20.9055	9.91391	down
FB	evm.model.CHR_21A.872	149.629	6.5236	0.88051	3.5173e-15	3.80089e-13	2.42614	2.5731	1.02031	0	0	0	2.00575	5.26847	0.989558	0	0	0	175.891	205.441	294.437	353.027	614.835	111.329	330.837	340.154	663.201	117.212	102.785	267.675	up
FB	evm.model.CHR_1A.1541	317.796	-4.81485	0.657631	3.60041e-15	3.87719e-13	515.554	468.304	171.412	365.151	376.313	379.149	2108.04	814.505	1442.78	183.061	93.1996	217.229	12.6642	8.93221	13.5373	12.4415	19.8917	15.9041	127.134	120.331	119.704	35.1636	1.74212	4.95695	down
FB	evm.model.CHR_2A.1272.1	2195.17	-1.07483	0.143665	3.76058e-15	4.03567e-13	2877.4	2095.36	2592.6	3941.06	3646.12	3731.07	2364.78	2164.29	2584.72	3495.53	3838.13	4167.67	1200.28	1077.45	1216.67	1336.68	1124.79	1151.28	1282.9	1369.36	1361.15	1452.53	1087.95	1524.26	down
FB	evm.model.CHR_1A.327	739.996	-2.31637	0.31083	3.9239e-15	4.19641e-13	911.014	988.069	1141.73	1442.67	1135.26	1350.72	1367.92	1588.97	1425.95	697.502	1664.88	1022.41	208.255	203.208	160.756	108.085	160.942	272.137	476.753	527.037	434.411	143.359	189.891	137.969	down
FB	evm.model.CHR_11A.313	250.313	-2.74722	0.371605	4.37029e-15	4.65774e-13	297.202	169.824	385.677	811.019	558.145	880.338	282.811	384.598	480.925	267.242	110.145	271.861	37.289	34.6123	44.8424	34.2141	47.0168	45.0616	26.0047	20.8395	27.03	217.293	291.805	281.72	down
FB	evm.model.CHR_16A.1524	544.828	2.83897	0.384956	4.78938e-15	5.08692e-13	59.4403	155.243	81.6247	107.623	91.7065	77.0147	150.431	143.302	118.747	58.7933	190.636	193.815	854.128	888.755	577.874	518.654	633.822	857.054	881.27	1062.81	1056.1	1419.17	1243.87	1653.97	up
FB	evm.model.CHR_15A.800	1033.96	-1.53939	0.207318	5.111e-15	5.40743e-13	1625.51	1059.26	1752.89	1828.32	1935.32	1670.63	1303.74	999.955	1262.68	1515.26	1361.28	1393.13	533.302	465.591	470.422	917.559	587.71	652.952	359.009	414.773	523.224	705.978	756.081	720.411	down
FB	evm.model.CHR_21A.602.3	313.845	-1.83911	0.246574	5.12602e-15	5.40743e-13	385.756	632.982	702.993	311.339	404.773	424.173	583.673	420.424	376.032	430.26	413.75	534.617	167.449	141.799	149.757	137.634	164.559	169.644	139.414	118.987	171.834	190.244	208.184	152.013	down
FB	evm.model.CHR_3A.1004	165.242	9.96138	1.34449	5.67714e-15	5.96851e-13	0	0	0	0	0	4.73937	0	0	13.8538	0	0	0	294.794	384.085	243.672	240.276	267.634	273.904	200.092	331.415	222.998	544.586	518.281	425.472	up
FB	evm.model.CHR_24A.1405	2633.59	-8.78636	1.18183	5.89698e-15	6.17868e-13	582.273	118.362	385.677	304.933	287.769	270.144	623.788	467.84	427.489	7250.28	19310.7	33137.2	0	0	1.69216	0	0	0	0	0	0	9.01632	20.9055	8.26159	down
FB	evm.model.CHR_9A.1126	714.429	-2.76632	0.376739	6.29172e-15	6.54803e-13	2714.85	823.391	1455.98	2006.41	2510.86	2167.08	433.242	813.451	788.677	626.683	563.434	686.807	199.109	314.86	162.448	77.7593	93.1294	92.7739	120.633	128.398	106.189	103.688	101.914	54.5265	down
FB	evm.model.CHR_21A.849	121.217	9.41675	1.26984	6.28499e-15	6.54803e-13	0	0	0	0	0	0	0	0	0	0	0	0	202.627	140.682	247.056	350.694	238.701	93.6575	174.809	190.244	159.284	465.242	227.347	418.863	up
FB	evm.model.CHR_3A.391	453.452	2.96087	0.404106	6.53148e-15	6.77483e-13	155.273	183.548	228.549	375.4	281.444	149.29	48.138	96.9398	172.183	208.449	129.915	148.288	1550.66	1759.65	1528.02	707.609	688.977	443.548	450.748	634.596	444.065	232.621	139.37	125.576	up
FB	evm.model.CHR_24A.775	231.308	2.54155	0.345523	6.60323e-15	6.82642e-13	36.392	51.4619	95.909	15.3748	9.48688	11.8484	40.115	46.3625	59.3735	146.983	96.0238	179.506	523.452	381.852	250.44	426.898	464.743	365.794	379.957	479.981	467.233	293.932	344.94	383.338	up
FB	evm.model.CHR_15A.1308	2055.02	-1.04702	0.141251	7.01788e-15	7.23098e-13	2390.96	2311.5	2705.86	3264.57	3216.05	3184.86	2413.92	2696.4	3139.87	3229.62	3019.1	3694.19	1337.48	1033.9	1117.67	1042.75	1182.65	918.02	1014.91	1121.97	1191.25	1489.5	1209.03	1394.56	down
FB	evm.model.CHR_7A.603	35.4926	8.98159	1.21237	7.07728e-15	7.26804e-13	0	0	0	0	0	0	0	0	0	0	0	0	142.824	145.148	128.605	85.5352	109.404	94.5411	15.8918	31.5954	30.8914	18.0326	27.8739	21.4801	up
FB	evm.model.CHR_12A.1639	704.368	-3.08822	0.422933	7.56276e-15	7.74097e-13	988.651	717.894	1528.42	1787.32	1976.43	1510.67	1010.9	1011.55	951.954	1385.65	1119.81	1276.06	104.831	170.829	71.0709	87.868	198.013	194.383	75.847	118.987	52.1293	91.0648	229.96	244.543	down
FB	evm.model.CHR_9A.376	110.657	9.28925	1.25761	7.9939e-15	8.14412e-13	0	0	0	0	0	0	0	0	0	0	0	0	159.006	207.674	168.37	128.303	132.009	386.116	400.183	299.82	236.513	205.572	162.017	170.189	up
FB	evm.model.CHR_15A.1248	378.287	-1.14125	0.155129	8.01922e-15	8.14412e-13	484.014	562.65	542.804	499.68	480.668	413.51	455.305	455.195	540.298	334.053	398.216	425.352	230.769	223.305	246.21	237.166	299.28	220.007	434.134	377.8	344.633	303.85	255.221	314.767	down
FB	evm.model.CHR_21A.258	76.6345	-5.69574	0.787281	8.03541e-15	8.14412e-13	167.403	69.4736	230.59	130.685	215.036	159.954	13.0374	40.0403	43.5405	16.0345	59.3088	31.2185	2.81426	1.11653	3.38433	5.44315	10.85	8.83561	150.249	133.776	344.633	1.80326	0	0	down
FB	evm.model.CHR_6A.969	1220.4	-1.90607	0.257898	8.48264e-15	8.54157e-13	1751.67	1315.71	2785.44	2188.34	1750.33	1925.37	1274.65	990.471	1012.32	1977.59	2691.49	2552.11	513.603	441.028	529.647	737.158	721.527	470.055	235.487	246.04	289.607	750.158	1090.57	1049.22	down
FB	evm.model.CHR_15A.547	729.379	2.12409	0.288044	8.46684e-15	8.54157e-13	263.236	232.436	163.249	242.153	196.062	263.035	201.578	306.625	409.677	521.122	690.524	356.411	892.121	1203.62	950.15	881.79	925.869	1215.78	1552.34	1569.68	1322.54	819.583	1071.4	1254.11	up
FB	evm.model.CHR_3A.1031	427.908	-1.62945	0.221123	8.70839e-15	8.74052e-13	860.065	605.535	687.688	703.395	717.84	597.16	401.15	364.578	313.69	569.226	859.978	829.892	214.587	206.557	246.21	353.027	226.946	229.726	153.861	131.759	164.111	229.014	317.937	285.851	down
FB	evm.model.CHR_14A.716	476.133	-3.31639	0.456295	9.11653e-15	9.12065e-13	492.506	351.657	775.435	288.277	713.097	691.948	1777.09	1240.2	1271.58	629.355	614.27	928.751	30.9569	84.856	32.1511	118.972	101.267	178.479	150.249	190.917	187.279	164.999	124.562	288.329	down
FB	evm.model.CHR_22A.95	508.268	1.65145	0.224465	9.72395e-15	9.69706e-13	277.793	285.614	152.026	388.213	407.936	336.495	352.009	489.967	553.163	314.01	348.792	356.411	787.289	764.821	790.241	544.315	698.018	538.972	688.402	654.091	833.104	506.717	493.892	636.142	up
FB	evm.model.CHR_23A.438	71.5302	9.13289	1.24147	1.01988e-14	1.0138e-12	0	0	0	0	0	0	0	0	0	0	0	0	137.195	223.305	113.375	146.187	175.409	95.4246	139.414	123.02	64.679	187.539	170.728	140.447	up
FB	evm.model.CHR_2A.647	219.726	2.3379	0.319479	1.04855e-14	1.03741e-12	70.358	93.4892	67.3404	58.9366	110.68	66.3512	33.0949	45.3088	66.3004	30.7329	42.3634	61.1363	419.325	504.67	331.664	368.579	384.272	248.281	227.541	300.492	269.335	521.143	582.74	369.293	up
FB	evm.model.CHR_8A.1513	3134.38	-1.36295	0.186666	1.05032e-14	1.03741e-12	4512.61	4323.66	6266.74	5549.01	4781.39	6069.95	4147.89	5001.88	4016.61	2927.64	3598.07	3832.07	1979.83	1886.93	1808.08	1730.14	1811.05	1332.41	1587.01	2108.82	1482.79	1577.86	1510.42	1382.16	down
FB	evm.model.CHR_12A.236	411.089	-5.78831	0.803622	1.05859e-14	1.04226e-12	145.568	963.196	4766.88	923.767	928.133	572.279	102.293	122.228	317.648	326.036	112.969	123.573	30.9569	44.6611	13.5373	24.883	16.275	24.7397	79.4588	59.1573	113.912	18.0326	24.3897	11.5662	down
FB	evm.model.CHR_21A.993	63.6026	-4.91431	0.686016	1.14048e-14	1.11933e-12	89.7671	95.2046	202.021	135.81	104.356	80.5693	30.0863	50.5773	41.5614	114.914	70.6057	91.054	0	6.69916	5.07649	4.66556	8.13752	5.30137	0	0	0	66.7208	214.281	109.053	down
FB	evm.model.CHR_22A.1159	513.301	-2.04955	0.279525	1.2243e-14	1.19781e-12	729.054	449.434	847.877	901.986	551.82	982.234	724.076	733.37	595.714	541.166	604.385	437.059	132.974	179.761	150.603	255.828	242.317	249.164	184.922	191.589	111.981	696.961	800.505	1024.44	down
FB	evm.model.CHR_22A.112	2918.88	1.35303	0.186095	1.31255e-14	1.27831e-12	2149.56	1649.35	1917.16	1068.55	1094.15	1420.63	1299.73	1625.85	1784.17	1093.02	1020.96	1452.96	5343.58	4945.1	4814.21	5731.64	4572.38	3993.7	4654.84	4333.27	4456.09	3514.56	3383.2	2734.59	up
FB	evm.model.CHR_10A.26	444.71	-2.76929	0.382338	1.31483e-14	1.27831e-12	776.364	607.251	1445.78	843.05	490.155	646.924	413.185	432.014	499.727	561.209	528.131	939.157	131.567	82.623	165.832	130.636	141.05	248.281	150.249	131.759	208.517	274.998	370.201	454.387	down
FB	evm.model.CHR_24A.605	1907.33	3.98414	0.555859	1.47598e-14	1.4305e-12	775.151	377.387	189.777	215.247	205.549	137.442	70.2013	289.766	185.047	2445.27	1097.21	2783.65	5182.46	12437	6607.9	2597.16	1302.91	926.856	2146.11	1845.3	2205.84	697.863	653.296	401.513	up
FB	evm.model.CHR_20A.430	95.3969	4.29295	0.600822	1.51797e-14	1.46661e-12	14.5568	24.0156	8.16247	7.68738	50.5967	18.9575	22.0633	20.0202	29.6867	8.01727	2.82423	10.4062	484.053	292.53	287.668	58.3195	191.684	242.979	93.9058	144.532	111.016	54.0979	52.2637	59.4834	up
FB	evm.model.CHR_5A.664	971.446	-1.93032	0.264097	1.54074e-14	1.48399e-12	1197.3	1407.48	2118.16	1492.63	1405.64	1930.11	1314.77	856.652	779.771	1288.11	1736.9	1589.54	462.946	255.685	455.192	557.534	548.83	512.466	328.67	270.913	333.048	878.189	843.187	750.978	down
FB	evm.model.CHR_3A.870	264.956	1.81748	0.248835	1.60556e-14	1.54163e-12	107.963	114.932	127.539	224.215	221.36	113.745	70.2013	97.9935	72.2377	193.751	254.181	249.748	398.921	386.318	511.034	450.226	321.884	297.76	171.92	144.532	185.349	522.045	560.963	560.136	up
FB	evm.model.CHR_18A.829.2	822.053	-1.61666	0.222272	1.73626e-14	1.65179e-12	1083.27	875.71	1322.32	1528.51	1731.35	994.082	689.978	672.256	844.093	2055.09	1878.11	1775.55	315.901	355.055	356.201	471.999	575.051	372.863	321.447	239.99	306.018	357.046	307.484	299.896	down
FB	evm.model.CHR_19A.1449	1545.87	-4.12046	0.577337	1.73174e-14	1.65179e-12	1900.88	1145.03	5362.74	4707.24	4104.66	4452.64	519.489	341.397	249.369	2569.53	4151.62	1402.23	87.9456	245.636	88.8386	963.437	1421.35	709.5	145.193	193.606	81.09	496.799	1156.77	603.922	down
FB	evm.model.CHR_20A.436	67.4852	8.89473	1.22213	1.84867e-14	1.75335e-12	0	0	0	0	0	0	0	0	0	0	0	0	141.417	77.0403	174.293	201.397	187.163	146.671	60.6776	66.5519	83.0208	168.605	186.407	126.402	up
FB	evm.model.CHR_13A.940	1653.02	-10.0881	1.39348	1.87256e-14	1.7706e-12	12528.6	10.2924	506.073	2033.31	5556.15	2355.47	24.069	14.7517	9.89558	5.34485	8.47269	2.60154	1.40713	2.23305	3.38433	13682.5	2376.16	280.972	5.77882	10.7559	1.93072	18.0326	219.507	14.8709	down
FB	evm.model.CHR_3A.842	56.8269	9.09098	1.25024	1.90731e-14	1.79798e-12	0	0	0	0	0	0	0	0	0	0	0	0	162.524	111.653	186.984	115.861	65.1002	137.836	107.631	159.321	203.69	53.1963	27.0029	33.0464	up
FB	evm.model.CHR_10A.21	5407.86	1.52226	0.210439	2.06244e-14	1.93831e-12	3434.2	3290.99	3962.88	3382.45	3125.93	3306.89	2595.44	3018.83	3062.68	3082.64	4121.96	4629.45	9754.23	13133.7	9026.85	8165.5	7678.2	6197.3	5416.2	8706.2	5434	5465.69	5254.24	4542.22	up
FB	evm.model.CHR_15A.1098	56.4344	3.06675	0.428189	2.11864e-14	1.98512e-12	10.9176	11.1501	10.2031	26.9058	12.6492	15.4029	20.0575	29.5034	17.812	20.0432	7.06057	3.90232	87.9456	130.634	81.2239	105.753	119.35	80.4041	108.353	86.0469	63.7136	116.311	94.0746	95.0083	up
FB	evm.model.CHR_23A.59	91.0981	6.47225	0.904176	2.13255e-14	1.99214e-12	3.6392	1.7154	0	6.40615	3.16229	2.36968	28.0805	17.9128	12.8642	8.01727	4.23634	0	151.267	271.316	138.757	62.985	90.4169	300.411	302.666	144.532	339.806	109.999	78.3955	107.401	up
FB	evm.model.CHR_3A.821	37.9322	8.68628	1.19757	2.22709e-14	2.0742e-12	0	0	0	0	0	0	0	0	0	0	0	0	109.053	126.167	99.8377	59.097	58.771	66.2671	59.2329	65.2074	47.3025	87.4583	60.1032	71.8758	up
FB	evm.model.CHR_23A.253	6217.86	-6.63882	0.926591	2.23827e-14	2.07838e-12	13230.9	896.295	5214.8	36340.8	45187.6	34520.4	608.745	778.679	1274.55	988.796	1073.21	344.704	40.1032	98.2543	18.6138	2837.44	3496.42	165.226	140.136	175.455	42.4757	130.737	1028.72	595.661	down
FB	evm.model.CHR_6A.7	6651.23	1.4655	0.203362	2.34485e-14	2.17084e-12	3961.88	3824.48	3088.47	4224.22	5138.72	3949.08	3228.25	4290.64	5664.23	5335.49	6621.41	7623.82	10761.7	10330.1	10085.3	4622.79	5547.98	6624.94	10574.5	10798.2	8860.05	8449.19	7626.14	8397.91	up
FB	evm.model.CHR_2A.1145	433.847	2.93023	0.410025	2.48345e-14	2.29231e-12	97.0455	193.84	75.5029	52.5304	107.518	132.702	78.2243	129.604	170.204	165.69	132.739	104.062	920.263	734.674	1421.42	492.994	657.331	939.226	928.223	764.339	836	338.112	479.083	460.997	up
FB	evm.model.CHR_1A.512	1252.36	1.24532	0.173358	2.49786e-14	2.29877e-12	988.651	882.572	780.536	447.149	540.752	611.378	527.512	635.377	607.588	570.562	423.634	511.203	2227.49	1711.63	2550.09	1769.8	1488.26	1843.99	1734.37	1408.35	1620.84	2081.87	1943.34	2149.67	up
FB	evm.model.CHR_7A.916.1	760.028	-6.72728	0.94032	2.53656e-14	2.32748e-12	754.528	1174.19	610.145	3296.61	4455.67	1309.25	184.529	545.813	3190.33	737.589	228.763	952.165	7.03565	8.93221	3.38433	15.5519	96.7461	31.8082	156.028	80.669	395.797	0	3.48424	1.65232	down
FB	evm.model.CHR_15A.48	651.971	-1.37821	0.192003	2.63823e-14	2.41363e-12	869.77	822.533	976.436	1114.67	1255.43	866.12	571.639	575.316	823.312	1202.59	1355.63	1122.57	312.383	336.074	342.663	394.239	331.83	385.233	276.661	215.79	336.91	416.554	357.135	385.816	down
FB	evm.model.CHR_15A.606	817.013	4.35234	0.616497	2.73983e-14	2.49921e-12	13.3438	35.1657	18.3656	7.68738	0	7.10905	60.1725	52.6847	29.6867	0	0	0	458.021	558.263	581.259	924.558	666.372	256.233	59.2329	164.699	241.339	7918.13	3588.77	3967.22	up
FB	evm.model.CHR_9A.1798	408.936	-1.88655	0.260983	2.79504e-14	2.54209e-12	769.085	722.182	695.851	717.489	749.463	459.719	540.55	499.451	556.131	630.692	474.471	689.409	215.995	173.062	171.755	154.741	178.121	171.411	186.367	358.305	317.603	86.5567	149.822	146.23	down
FB	evm.model.CHR_2A.208.1	469.898	1.02886	0.142421	3.08146e-14	2.7944e-12	329.955	349.083	297.93	242.153	273.538	247.632	429.231	364.578	455.197	191.078	180.751	159.995	686.68	690.013	672.635	513.211	603.081	615.842	718.018	711.904	522.258	654.585	642.843	725.368	up
FB	evm.model.CHR_17A.845	56.0597	2.54633	0.356603	3.20278e-14	2.89594e-12	15.7699	11.1501	18.3656	23.0621	34.7852	18.9575	22.0633	20.0202	24.7389	20.0432	14.1211	20.8123	76.6886	102.72	104.914	59.097	78.6627	86.589	96.0729	108.231	103.293	133.442	76.6534	75.1805	up
FB	evm.model.CHR_20A.1247	59.5098	8.96094	1.24583	3.4051e-14	3.06993e-12	0	0	0	2.56246	0	0	0	0	0	0	0	0	131.567	148.498	139.604	102.642	168.175	66.2671	77.2917	92.7694	92.6743	84.7534	193.376	128.055	up
FB	evm.model.CHR_21A.885	79.226	8.73983	1.2171	3.74537e-14	3.36692e-12	0	0	0	0	0	0	0	0	0	0	0	0	121.717	106.07	123.528	192.843	135.625	109.562	147.36	177.472	258.716	215.49	142.854	170.189	up
FB	evm.model.CHR_21A.562	1735.89	-2.609	0.366873	3.77504e-14	3.38379e-12	1123.3	2266.04	3694.54	4720.05	5020.14	3152.86	2308.62	2856.56	5264.45	2866.17	2115.35	2354.4	370.075	368.454	330.818	318.035	408.684	458.568	271.605	348.221	347.529	182.13	256.092	258.588	down
FB	evm.model.CHR_4A.315	750.584	-2.07628	0.289685	3.99941e-14	3.57457e-12	1307.69	1190.49	1644.74	1472.13	1170.05	2139.82	1308.75	1111.65	669.931	440.95	724.415	775.26	380.629	264.617	278.361	447.116	483.73	552.226	301.943	337.465	347.529	249.752	241.284	173.493	down
FB	evm.model.CHR_1A.371	65.2177	2.96756	0.419343	4.05288e-14	3.61196e-12	7.27841	27.4464	21.4265	15.3748	14.2303	8.29389	8.023	14.7517	11.8747	13.3621	12.709	16.91	175.188	92.6717	225.904	89.4232	77.7585	101.61	140.859	117.642	158.319	64.0159	60.1032	90.0513	up
FB	evm.model.CHR_1A.998	40.842	5.40928	0.773599	4.14998e-14	3.68789e-12	2.42614	1.7154	1.02031	3.84369	9.48688	0	1.00288	0	7.91646	12.0259	5.64846	6.50386	80.2064	77.0403	99.8377	104.975	56.9626	68.9178	61.4	66.5519	61.7829	77.5403	78.3955	95.0083	up
FB	evm.model.CHR_24A.838	296.153	-4.00097	0.569948	4.21995e-14	3.73936e-12	1225.2	617.543	2091.63	417.681	173.926	360.192	272.782	450.981	249.369	29.3966	19.7696	18.2108	52.0638	75.9238	86.3004	82.4248	57.8668	49.4794	319.28	227.218	108.12	12.6228	76.6534	33.0464	down
FB	evm.model.CHR_16A.1760_evm.model.CHR_16A.1761	2313.19	1.59513	0.223307	4.35534e-14	3.84833e-12	1644.92	1776.29	1662.08	2247.28	2174.08	1963.28	1701.88	1490.98	1427.93	1688.97	1306.21	1053.63	4343.81	6950.38	4726.22	1874.78	1622.98	1853.71	2665.48	2773	2132.48	2852.76	1880.62	1702.71	up
FB	evm.model.CHR_23A.180	638.319	1.72145	0.240444	4.37649e-14	3.85604e-12	407.591	431.423	206.102	247.277	308.323	250.002	441.265	536.33	545.246	297.975	238.647	323.892	1160.88	1372.21	1077.91	1061.41	882.469	887.979	910.887	1033.91	842.757	760.076	585.353	509.74	up
FB	evm.model.CHR_6A.498	64.5391	8.80217	1.22974	4.41001e-14	3.87456e-12	0	0	0	0	1.58115	0	0	0	0	0	0	1.30077	126.642	70.3412	172.601	219.281	226.042	161.692	82.3482	73.9466	101.363	77.5403	121.077	113.184	up
FB	evm.model.CHR_15A.1306	656.062	-5.83479	0.833189	4.54417e-14	3.98115e-12	775.151	1495.83	784.618	1946.19	2504.54	832.944	197.566	486.806	1876.2	1456.47	1248.31	1622.06	4.22139	32.3793	8.46082	6.22074	43.4001	21.2055	132.913	75.9633	194.037	0	0	0	down
FB	evm.model.CHR_18A.246	991.736	-3.17337	0.450571	4.83928e-14	4.22776e-12	1954.25	1186.2	4648.53	936.579	651.432	879.153	977.803	712.296	416.604	1562.03	3202.68	2952.75	286.351	179.761	309.666	753.487	977.406	494.794	80.1811	100.836	102.328	108.196	167.244	161.101	down
FB	evm.model.CHR_5A.236	793.206	-3.10224	0.441023	5.26016e-14	4.58255e-12	2164.11	1100.43	2425.27	2763.61	1623.84	1735.79	230.661	381.437	289.94	741.597	833.148	801.275	181.52	226.655	189.522	967.325	578.668	317.198	596.663	329.398	160.249	141.556	114.98	142.099	down
FB	evm.model.CHR_12A.106	3853.06	-3.21538	0.458732	6.0755e-14	5.27803e-12	6007.11	8131.84	19348.1	3764.25	3211.31	3112.58	2990.57	2093.69	2373.95	3601.09	2575.7	5577.71	1443.01	408.649	1380.81	5426.04	6878.92	4142.14	1998.03	2887.28	3728.21	506.717	402.43	483.303	down
FB	evm.model.CHR_24A.839	4806.95	-3.06628	0.437652	6.49012e-14	5.61765e-12	9796.74	5166.78	18519.6	13791.2	18086.7	9833	1377.95	2124.25	3605.95	6459.25	3914.38	4642.45	863.978	1654.69	1088.91	3111.15	3291.17	2225.69	1097.98	1043.99	754.91	660.896	1131.51	1123.58	down
FB	evm.model.CHR_22A.19	52.3466	-2.88205	0.410835	6.50266e-14	5.61765e-12	98.2585	119.22	170.392	92.2486	53.759	109.005	127.365	94.8324	68.2795	45.4312	57.8967	58.5347	19.6998	12.2818	15.2295	22.5502	20.7959	14.137	4.33412	12.1004	9.65358	8.11469	13.937	8.26159	down
FB	evm.model.CHR_23A.865	94.5328	4.57012	0.65998	6.65421e-14	5.7326e-12	19.4091	5.14619	0	7.68738	25.2983	18.9575	4.0115	8.42954	7.91646	2.67242	0	0	253.283	221.072	184.446	118.194	161.846	296.877	213.094	209.067	150.596	129.835	88.8482	142.099	up
FB	evm.model.CHR_16A.1283	365.209	-4.14404	0.59709	6.94627e-14	5.96763e-12	229.27	267.602	648.916	1204.36	1606.44	627.966	163.469	110.638	457.176	1099.7	981.42	1038.02	16.182	26.7966	13.5373	31.8813	83.1835	35.3425	26.0047	30.9231	36.6836	6.31142	17.4212	5.78311	down
FB	evm.model.CHR_14A.350	147.016	-8.79168	1.24311	8.07765e-14	6.90138e-12	118.881	126.082	72.4419	222.934	156.533	186.02	178.512	200.202	121.716	447.631	593.088	1104.36	0	0	0	0	0	0	0	0	0	0	0	0	down
FB	evm.model.CHR_5A.171	86.2068	-3.23543	0.465098	8.77342e-14	7.47524e-12	139.503	150.955	96.9293	207.559	237.172	189.575	133.382	185.45	165.256	90.8624	180.751	135.28	11.257	4.46611	20.306	12.4415	28.9334	15.9041	23.1153	16.1338	13.515	3.60653	0	6.60927	down
FB	evm.model.CHR_10A.572	438.251	1.41583	0.202013	9.25803e-14	7.86653e-12	274.153	317.349	220.387	225.497	260.889	219.196	276.794	345.611	329.523	299.311	249.944	308.283	632.505	642.003	978.071	528.763	461.126	652.952	663.842	543.171	565.7	505.815	515.668	501.478	up
FB	evm.model.CHR_18A.254_evm.model.CHR_18A.255	164.75	14.1286	2.21854	1.00681e-13	8.53151e-12	0	0	0	0	3.16229	0	1277.66	387.759	955.913	0	0	0	2.81426	8.93221	3.38433	0	0	360.493	392.96	254.107	279.954	1.80326	5.22637	19.8278	up
FB	evm.model.CHR_5A.787	734.815	2.01954	0.286935	1.04334e-13	8.81696e-12	177.108	384.249	283.646	225.497	172.345	316.353	718.059	483.645	367.126	346.079	463.174	282.267	1284.01	1139.97	1223.43	916.782	907.785	986.938	526.595	561.994	563.769	1979.98	1624.53	1700.24	up
FB	evm.model.CHR_23A.242	191.858	2.66248	0.382391	1.05507e-13	8.89185e-12	48.5227	40.3118	73.4622	48.6867	26.8795	61.6118	98.2818	119.067	92.0289	33.4053	60.7209	105.363	280.019	420.93	420.503	339.808	249.551	236.794	242.71	405.362	311.811	366.964	297.903	223.889	up
FB	evm.model.CHR_17A.36	66.6243	7.64891	1.09194	1.10021e-13	9.24712e-12	4.85227	0	0	0	9.48688	9.47874	16.046	12.6443	15.8329	2.67242	5.64846	0	302.533	570.545	301.205	143.077	21.7001	107.794	23.8376	30.9231	15.4457	3.60653	0	1.65232	up
FB	evm.model.CHR_1A.1	40.5889	8.73563	1.24313	1.11046e-13	9.30802e-12	0	0	0	0	0	0	0	0	0	0	0	0	110.46	126.167	120.144	48.9883	82.2794	61.8493	101.852	92.0971	37.6489	71.2289	63.5874	57.8311	up
FB	evm.model.CHR_24A.453	1275.06	2.0583	0.293515	1.22178e-13	1.02135e-11	349.364	552.358	473.423	753.363	893.348	795.029	910.611	853.491	1018.25	509.096	586.028	805.178	1929.18	2352.52	1819.92	1925.32	4039.83	1555.95	1540.78	1565.65	1229.87	1282.12	1548.75	1311.94	up
FB	evm.model.CHR_18A.45	769.777	-3.37939	0.489733	1.2436e-13	1.0368e-11	616.239	142.378	269.362	791.8	351.014	511.852	487.397	558.457	389.886	3105.35	2335.64	1339.79	28.1426	20.0975	38.9198	180.402	126.584	210.288	124.245	151.927	166.042	1356.05	2648.02	2524.74	down
FB	evm.model.CHR_16A.1388	80.1985	-4.97688	0.72911	1.25333e-13	1.04211e-11	72.7841	121.793	146.924	374.119	442.721	263.035	72.207	109.584	176.141	37.4139	73.43	26.0154	3.51783	0	5.07649	0	0	0	0	0	0	0	0	0	down
FB	evm.model.CHR_20A.519	52.7933	-8.63037	1.23265	1.3274e-13	1.10075e-11	70.358	108.07	102.031	120.436	66.4081	111.375	174.5	110.638	95.9871	82.8451	107.321	117.069	0	0	0	0	0	0	0	0	0	0	0	0	down
FB	evm.model.CHR_10A.2027	74.1693	9.19962	1.31523	1.3425e-13	1.1103e-11	0	0	0	0	0	0	0	0	0	0	0	0	210.366	207.674	104.068	134.524	257.688	107.794	158.918	231.251	119.704	96.4746	120.206	31.394	up
FB	evm.model.CHR_3A.779	78.5409	3.72434	0.542358	1.38785e-13	1.14475e-11	3.6392	14.5809	11.2234	11.5311	6.32458	8.29389	4.0115	0	14.8434	4.00863	0	0	169.559	171.945	115.067	179.624	215.192	118.397	123.522	131.759	111.981	143.359	188.149	137.969	up
FB	evm.model.CHR_19A.45	876.442	-2.96652	0.42999	1.4283e-13	1.175e-11	655.057	415.984	1147.85	863.549	554.982	885.077	709.033	329.806	376.032	1595.44	3020.51	3813.86	68.9494	66.9916	120.144	277.601	248.646	206.753	80.1811	43.0235	89.7783	1879.9	2033.93	1551.53	down
FB	evm.model.CHR_8A.1198	1977.68	2.26802	0.32588	1.48878e-13	1.2215e-11	759.381	1910.95	1753.91	811.019	921.808	1129.15	480.377	428.853	355.251	359.441	353.029	362.915	6601.55	9079.59	7234	670.285	745.035	452.383	1021.41	836.269	1633.39	4017.67	3088.78	2457.82	up
FB	evm.model.CHR_20A.462.1	127.99	9.01325	1.291	1.50292e-13	1.22986e-11	0	0	0	0	0	0	0	0	0	0	2.82423	20.8123	142.12	120.585	186.138	399.683	356.243	300.411	258.602	268.224	447.926	167.704	172.47	228.02	up
FB	evm.model.CHR_18A.253	1345.35	-1.38995	0.200483	1.54826e-13	1.26363e-11	1536.96	1753.99	2191.62	2130.69	2219.93	1678.92	1480.24	1613.2	2158.23	2192.72	1652.17	1429.55	692.308	627.488	692.941	926.89	988.257	1027.58	923.889	1037.27	809.935	751.059	970.362	802.2	down
FB	evm.model.CHR_21A.564	451.445	-3.43784	0.500892	1.57906e-13	1.28538e-11	545.881	605.535	925.42	1200.51	1285.47	881.522	423.213	621.679	1027.16	986.124	820.439	816.885	45.7317	104.953	20.306	41.2124	60.5793	25.6233	114.854	96.1306	50.1986	35.1636	66.2006	33.8725	down
FB	evm.model.CHR_19A.246	1529.97	5.02949	0.741525	1.69255e-13	1.37415e-11	50.9489	150.955	10.2031	30.7495	18.9738	39.0998	22.0633	6.32216	35.6241	939.357	2063.1	1348.9	2067.78	3080.5	3159.27	1085.52	1717.02	192.616	263.659	310.576	249.062	7488.95	5237.69	7150.41	up
FB	evm.model.CHR_2A.1269	143.93	-1.43973	0.208489	1.96378e-13	1.5902e-11	143.142	211.852	204.062	334.401	317.81	268.959	205.589	187.557	232.546	188.406	172.278	153.491	67.5423	73.6907	58.3797	88.6456	70.5252	86.589	56.3435	72.6021	56.9561	70.3273	56.619	76.0066	down
FB	evm.model.CHR_22A.963	2693.42	1.15418	0.166922	1.9771e-13	1.59682e-11	1755.31	1768.57	1543.73	1541.32	2188.31	1885.08	1664.77	1782.85	1752.51	2453.28	2431.66	1857.5	4330.44	3748.18	3575.54	2585.5	3042.53	3831.12	4543.6	4003.87	3880.74	2581.37	3036.52	2857.68	up
FB	evm.model.CHR_2A.1326	3255.39	2.99856	0.43791	2.02365e-13	1.63017e-11	1112.38	3558.59	1218.25	1352.98	1472.05	1343.61	949.723	1304.47	1182.52	2910.27	1518.02	1563.53	21968.1	11333.9	18978.5	401.238	623.876	570.781	354.675	624.513	376.489	1664.41	721.238	1025.26	up
FB	evm.model.CHR_22A.1245	551.914	3.82258	0.561688	2.0362e-13	1.63603e-11	49.7358	95.2046	107.132	26.9058	25.2983	33.1756	65.1869	42.1477	23.7494	29.3966	9.8848	117.069	1579.5	1002.64	1526.33	1076.97	795.669	745.726	455.082	440.991	687.335	1803.26	1525.23	982.303	up
FB	evm.model.CHR_13A.1058	457.093	3.24032	0.474178	2.06477e-13	1.6547e-11	32.7528	145.809	58.1576	40.9994	74.3139	52.133	65.1869	87.4565	82.1333	69.483	38.1271	63.7378	799.954	799.433	927.306	428.454	484.634	1077.94	1584.84	875.931	1925.89	510.324	321.421	423.82	up
FB	evm.model.CHR_3A.885	860.088	1.21737	0.176619	2.08534e-13	1.66687e-11	481.588	547.212	568.312	794.363	630.877	693.133	388.113	328.752	409.677	420.907	439.168	456.571	1198.88	1024.97	1621.09	1539.63	1329.13	1508.24	1294.46	996.934	1424.87	874.583	868.448	802.2	up
FB	evm.model.CHR_5A.365	676.572	1.73827	0.250512	2.10725e-13	1.68006e-11	247.466	208.421	346.905	497.117	513.872	318.722	267.768	231.812	322.596	305.992	268.302	372.021	944.888	1035.02	834.237	1174.16	1454.81	906.534	892.105	934.416	755.875	1003.52	1384.99	1016.18	up
FB	evm.model.CHR_4A.80	70.222	4.40672	0.652105	2.22607e-13	1.77024e-11	9.70455	7.71929	3.06093	8.96861	0	5.92421	3.00863	6.32216	3.95823	0	0	0	189.259	177.528	140.45	128.303	151.9	95.4246	96.7952	233.268	75.2979	67.6224	190.762	90.0513	up
FB	evm.model.CHR_19A.576	824.684	1.40845	0.204674	2.25835e-13	1.79131e-11	468.244	592.67	395.88	308.776	298.837	272.514	614.762	591.122	505.664	482.372	516.834	711.522	1378.28	1439.2	1209.9	1104.18	828.219	1178.67	734.633	907.526	1094.72	1487.69	1250.84	1419.34	up
FB	evm.model.CHR_24A.241	232.315	1.8321	0.264688	2.46094e-13	1.94703e-11	105.537	138.09	142.843	47.4055	79.0573	63.9815	73.2099	75.8659	72.2377	69.483	90.3754	104.062	469.982	408.649	576.182	362.358	252.263	500.979	267.993	238.646	348.494	334.505	414.625	338.725	up
FB	evm.model.CHR_24A.1310	1046.66	1.00777	0.145098	2.53254e-13	1.99858e-11	840.656	1089.28	1074.39	713.645	537.59	682.469	1065.05	906.176	714.461	555.864	645.337	584.046	2022.75	2224.12	1975.6	1135.29	1076.87	1058.51	1035.13	1021.81	972.115	1086.47	1080.99	1021.13	up
FB	evm.model.CHR_19A.1366	41.0104	8.49851	1.23076	2.56969e-13	2.02275e-11	0	0	0	0	0	0	0	0	0	0	0	0	108.349	62.5255	126.912	153.963	119.35	97.1917	28.8941	24.2007	30.8914	80.2452	90.5903	61.1358	up
FB	evm.model.CHR_1A.1352	235.7	-3.30594	0.486313	2.58713e-13	2.03132e-11	217.139	665.574	213.245	196.028	324.135	263.035	815.337	909.337	793.625	358.105	145.448	249.748	26.7355	26.7966	44.8424	39.6572	73.2377	50.363	17.3365	13.4448	30.8914	46.8849	87.1061	48.7434	down
FB	evm.model.CHR_2A.855.2	169.131	2.05742	0.298064	2.63839e-13	2.06634e-11	43.6705	72.9044	82.645	51.2492	55.3401	49.7634	56.161	48.4699	67.2899	46.7674	46.5998	52.0309	282.13	389.668	219.135	186.622	209.767	145.788	187.089	189.572	102.328	522.946	534.831	416.384	up
FB	evm.model.CHR_13A.203	443.017	-6.86085	1.00473	2.65296e-13	2.07251e-11	1004.42	231.579	1618.21	1905.19	1959.04	1636.27	26.0748	12.6443	19.7912	438.277	878.335	98.8586	2.81426	13.3983	3.38433	84.7576	380.655	21.2055	2.88941	2.68897	0	17.131	154.178	120.619	down
FB	evm.model.CHR_15A.1630	431.43	1.54518	0.224689	2.69954e-13	2.1036e-11	238.974	245.302	204.062	133.248	101.193	132.702	239.687	208.631	155.361	175.044	337.495	232.838	621.248	712.344	765.704	720.828	744.131	539.856	673.955	595.606	522.258	671.716	672.459	709.671	up
FB	evm.model.CHR_15A.235.1	690.615	-1.96546	0.284748	2.77029e-13	2.14259e-11	856.426	1368.03	1342.73	1177.45	959.756	1247.64	1283.68	940.948	1257.73	971.426	511.186	824.689	304.644	255.685	299.513	328.144	277.58	362.26	296.887	252.763	510.674	365.161	284.837	294.939	down
FB	evm.model.CHR_15A.1811	845.331	-1.75891	0.254851	2.75925e-13	2.14259e-11	1079.63	694.736	885.628	2090.97	3209.73	2036.74	1079.09	1042.1	1738.65	1173.19	1342.92	1144.68	261.023	256.801	228.442	207.617	299.28	279.205	220.318	223.856	305.053	160.49	140.241	187.538	down
FB	evm.model.CHR_23A.925	3007.61	1.00506	0.144934	2.76671e-13	2.14259e-11	1680.1	2372.39	1884.51	1182.58	1356.62	1342.43	2521.23	2950.34	2634.2	1051.6	940.469	1030.21	4504.22	3984.88	3776.07	3419.85	2785.74	3372.55	6767	5488.18	6827.01	3557.84	3676.75	3075.79	up
FB	evm.model.CHR_24A.897	1276.51	1.43193	0.209023	2.86223e-13	2.20819e-11	921.932	940.896	628.51	832.8	907.578	798.584	743.13	848.223	963.829	442.286	563.434	561.933	2553.24	1827.75	2616.09	1598.73	1135.64	1760.94	1930.85	1601.28	2171.09	1463.35	1432.02	1392.08	up
FB	evm.model.CHR_6A.37	103.425	6.21808	0.919137	2.88698e-13	2.22176e-11	9.70455	5.14619	4.08124	5.12492	3.16229	0	4.0115	29.5034	43.5405	5.34485	0	0	459.428	752.539	526.263	88.6456	224.234	47.7123	106.186	64.5352	99.4318	3.60653	0	0	up
FB	evm.model.CHR_15A.1987	1705.25	1.14401	0.166696	2.913e-13	2.23623e-11	1139.07	1132.16	1101.93	1100.58	1372.43	1066.36	1160.33	1377.18	1591.21	730.908	748.421	936.556	2387.9	2775.68	2543.32	1924.54	2283.93	1895.24	2945.75	2587.46	2034.01	1911.46	2258.66	1920.82	up
FB	evm.model.CHR_2A.562	4615.02	-2.08942	0.303736	3.03945e-13	2.32754e-11	7975.92	3823.62	10666.3	9185.14	11792.2	9878.03	1265.63	1286.56	1726.78	5792.48	5576.44	7389.68	1625.24	1703.82	1612.63	3356.09	2563.32	1611.62	837.207	943.155	1039.69	5781.26	6618.32	6709.24	down
FB	evm.model.CHR_16A.461	1208.4	-1.92474	0.279398	3.08042e-13	2.35311e-11	1540.6	1494.97	2409.97	2901.99	2828.67	4319.93	1491.28	911.444	1016.28	1765.14	2265.03	1091.35	451.689	388.551	511.88	496.882	428.576	455.034	257.88	254.107	188.245	520.242	495.634	516.349	down
FB	evm.model.CHR_9A.402	315.201	-4.76351	0.711831	3.19527e-13	2.43484e-11	804.264	210.994	506.073	950.673	839.589	777.256	316.909	211.792	198.901	1085	948.941	214.627	21.107	6.69916	18.6138	37.3244	47.0168	114.863	28.1718	36.9733	13.515	25.2457	30.4871	119.793	down
FB	evm.model.CHR_6A.580	79.5702	7.78385	1.13559	3.22506e-13	2.45152e-11	2.42614	0	0	5.12492	0	2.36968	0	0	1.97912	0	0	0	151.267	301.462	172.601	257.383	196.205	105.144	134.358	99.4918	57.9215	102.786	165.502	153.666	up
FB	evm.model.CHR_5A.1123.1	91.8374	9.03501	1.31534	3.25524e-13	2.46841e-11	0	0	0	0	0	4.73937	14.0403	14.7517	7.91646	0	0	7.80463	104.128	187.576	172.601	68.4282	72.3335	35.3425	91.0164	110.248	38.6143	679.83	254.35	340.377	up
FB	evm.model.CHR_20A.1248	52.8273	8.62601	1.2578	3.56209e-13	2.69451e-11	0	0	0	5.12492	0	0	0	0	0	0	0	0	128.049	97.1378	107.452	150.075	180.834	61.8493	76.5694	53.1071	50.1986	102.786	132.401	122.272	up
FB	evm.model.CHR_3A.519	513.002	1.49745	0.21943	3.68181e-13	2.77829e-11	283.858	378.245	349.966	248.559	339.946	240.523	210.604	264.477	322.596	293.966	213.229	238.041	996.248	953.514	1036.45	474.332	583.189	739.541	847.32	696.442	760.702	524.75	567.061	748.5	up
FB	evm.model.CHR_5A.473	632.974	1.62622	0.23768	3.75811e-13	2.81977e-11	271.727	443.43	410.164	215.247	139.141	240.523	273.785	232.866	228.588	252.544	240.06	318.689	1357.88	994.825	1292.81	1269.81	977.406	1052.32	543.931	629.89	821.519	1016.14	1108.86	859.205	up
FB	evm.model.CHR_1A.1293	459.175	1.70032	0.248163	3.75705e-13	2.81977e-11	229.27	380.818	186.717	157.591	170.764	233.414	393.127	391.974	435.405	195.087	208.993	214.627	895.638	1046.19	787.703	666.397	487.347	536.322	551.155	594.262	571.492	691.552	570.545	423.82	up
FB	evm.model.CHR_10A.998	765.086	1.60009	0.234004	3.76406e-13	2.81977e-11	337.233	446.003	256.098	424.087	472.763	374.41	588.688	756.552	825.291	460.993	415.162	525.512	899.86	1476.05	930.69	775.26	941.24	871.191	1409.31	1449.35	1050.31	929.582	912.001	834.421	up
FB	evm.model.CHR_19A.1020.3	364.467	1.74725	0.254987	3.85576e-13	2.8815e-11	194.091	119.22	222.427	120.436	104.356	171.802	90.2588	74.8122	73.2273	8.01727	19.7696	7.80463	676.83	608.507	602.411	1019.42	891.51	713.034	585.106	661.486	602.383	444.504	426.82	308.983	up
FB	evm.model.CHR_14A.492	519.195	-7.1723	1.05596	3.94133e-13	2.93838e-11	388.182	1411.77	3643.52	125.561	1122.61	99.5267	20.0575	2.10739	13.8538	251.208	378.447	3141.36	11.257	8.93221	8.46082	38.102	56.0585	12.3699	0	0	0	557.208	677.685	492.391	down
FB	evm.model.CHR_20A.934	1140.13	5.74096	0.859427	4.0678e-13	3.02539e-11	9.70455	1.7154	2.04062	20.4997	6.32458	14.2181	44.1265	46.3625	85.102	155.001	158.157	26.0154	140.713	611.856	98.1455	362.358	446.659	233.26	1950.35	1132.05	870.753	5882.25	3006.9	12058.6	up
FB	evm.model.CHR_13A.912	244.346	-3.90691	0.584213	4.39007e-13	3.25726e-11	815.182	252.163	656.059	819.987	1010.35	1123.23	188.541	92.725	120.726	85.5175	175.102	128.776	46.4353	26.7966	25.3825	77.7593	27.1251	14.137	23.1153	16.1338	21.2379	14.4261	50.5215	52.8742	down
FB	evm.model.CHR_12A.449	546.974	3.76162	0.561916	4.45659e-13	3.29873e-11	16.983	113.216	29.589	1133.89	1579.56	1248.82	129.371	136.98	241.452	5.34485	0	9.1054	847.796	991.475	680.25	873.237	1027.14	503.63	651.562	749.549	289.607	723.109	557.479	588.225	up
FB	evm.model.CHR_4A.108	150.901	14.0606	2.28837	4.5609e-13	3.3679e-11	0	0	0	0	0	0	1136.26	363.524	697.638	0	0	0	1.40713	4.46611	8.46082	0	0	381.698	313.501	289.064	372.628	19.8359	1.74212	31.394	up
FB	evm.model.CHR_15A.1006	318.386	1.92843	0.282602	4.8135e-13	3.54599e-11	89.7671	95.2046	165.29	81.9987	49.0155	59.2421	161.463	214.953	103.904	191.078	213.229	122.273	491.089	468.941	456.038	473.554	402.355	408.205	259.325	279.653	285.746	731.223	904.161	933.56	up
FB	evm.model.CHR_24A.162	176.642	-8.081	1.18859	5.03294e-13	3.69886e-11	2281.78	70.3313	175.493	74.3114	409.517	670.621	110.316	68.49	117.757	69.483	73.43	76.7455	4.22139	2.23305	0	12.4415	3.61668	1.76712	11.5576	3.36121	1.93072	0	0	0	down
FB	evm.model.CHR_23A.410	2153.66	-1.50289	0.221751	5.11676e-13	3.75157e-11	3499.7	2549.94	4163.88	3760.41	3350.45	3582.96	2379.82	2523.59	2658.94	1551.34	2728.21	2485.77	1256.57	1033.9	1158.29	1716.15	1823.71	1347.43	1538.61	2008.66	1337.99	1018.84	1094.92	1117.79	down
FB	evm.model.CHR_20A.563	135.007	4.69918	0.70957	5.15849e-13	3.77324e-11	10.9176	13.7232	2.04062	39.7181	4.74344	21.3272	4.0115	4.21477	2.96867	28.0604	19.7696	0	327.158	244.519	259.747	334.365	306.513	225.308	189.979	275.619	289.607	203.769	224.734	207.366	up
FB	evm.model.CHR_16A.173	457.067	-4.00989	0.603166	5.47806e-13	3.99661e-11	572.568	385.107	2277.33	1101.86	659.338	736.972	606.739	778.679	726.335	276.596	396.804	212.026	32.364	107.187	33.8433	424.566	367.093	318.082	265.103	385.867	263.543	7.21305	26.1318	8.26159	down
FB	evm.model.CHR_3A.535	862.448	1.10938	0.163509	5.48964e-13	3.99661e-11	530.111	578.947	547.906	563.741	594.511	699.057	753.159	577.424	547.225	780.347	854.33	733.635	1236.16	1356.58	1104.98	1137.62	1086.81	1223.73	841.541	966.011	1075.41	981.877	1141.96	785.677	up
FB	evm.model.CHR_15A.4	144.241	6.21171	0.931887	5.62928e-13	4.08867e-11	0	4.28849	1.02031	0	0	0	0	0	0.989558	0	0	0	201.923	100.487	233.519	82.4248	188.971	38.8767	28.8941	9.41138	16.4111	670.814	707.301	1176.45	up
FB	evm.model.CHR_7A.458	92.0884	8.83823	1.3017	5.64286e-13	4.08897e-11	0	0	0	2.56246	12.6492	0	0	2.10739	5.93735	0	0	0	121.013	84.856	192.907	157.074	170.888	211.171	113.409	106.214	204.656	200.162	335.358	289.156	up
FB	evm.model.CHR_7A.254	836.63	-1.03652	0.152113	5.69687e-13	4.11848e-11	1118.45	932.319	1299.87	1286.36	1378.76	1171.81	584.676	656.451	865.863	987.46	1026.61	904.036	572.702	515.835	494.112	688.17	628.397	617.609	700.682	729.382	704.711	813.272	681.17	720.411	down
FB	evm.model.CHR_22A.267	62.2675	2.53911	0.377316	5.81795e-13	4.19623e-11	35.179	43.7426	20.4062	46.1243	82.2196	72.2754	36.1035	64.2753	32.6554	16.0345	8.47269	2.60154	232.88	161.896	237.749	34.2141	40.6876	46.8287	53.4541	34.9566	54.06	45.0816	47.9083	44.6126	up
FB	evm.model.CHR_6A.823	3082.55	-1.08593	0.160032	5.84819e-13	4.2039e-11	3377.18	2555.94	3755.76	3019.86	4199.52	3046.23	2838.14	2842.86	2960.76	4885.19	5655.52	5086.02	1571.06	1346.53	1499.26	2200.59	2394.24	2281.36	3492.57	2606.28	2988.75	2994.32	3310.9	3072.49	down
FB	evm.model.CHR_22A.328	78.1447	-3.39765	0.509108	5.85569e-13	4.2039e-11	198.943	236.725	134.681	111.467	135.979	101.896	22.0633	80.0807	50.4674	184.397	257.005	191.213	10.5535	18.9809	18.6138	24.1054	21.7001	8.83561	13.0023	2.68897	8.68822	18.9343	9.58167	14.8709	down
FB	evm.model.CHR_14A.155	1880.84	-3.68032	0.553108	6.04463e-13	4.32952e-11	131.011	476.881	440.773	122.998	173.926	110.19	77.2214	134.873	187.026	11202.8	13211.7	17944.1	12.6642	26.7966	32.1511	18.6622	11.7542	53.8972	77.2917	82.6857	143.838	196.556	147.209	123.098	down
FB	evm.model.CHR_12A.1124.1	52.6329	8.57524	1.2655	6.18569e-13	4.42034e-11	0	0	0	0	0	0	0	0	0	0	0	0	150.563	79.2734	92.223	148.52	158.23	61.8493	50.5647	56.4683	41.5104	182.13	140.241	101.618	up
FB	evm.model.CHR_9A.221	226.321	2.23717	0.331095	6.2366e-13	4.44648e-11	60.6534	126.939	64.2795	33.312	45.8532	62.7966	147.423	91.6713	72.2377	30.7329	25.4181	58.5347	410.179	405.299	472.96	397.35	363.476	318.082	451.47	553.255	532.877	268.686	215.152	223.063	up
FB	evm.model.CHR_10A.1125	65.7157	9.06786	1.34003	6.47001e-13	4.60232e-11	0	0	0	0	0	0	0	0	0	0	0	0	215.291	120.585	147.218	30.3261	36.1668	102.493	164.696	134.448	242.305	143.359	189.891	50.3957	up
FB	evm.model.CHR_11A.1019	506.395	1.52717	0.226833	7.14331e-13	5.06963e-11	225.631	259.025	227.529	304.933	419.004	456.164	260.748	237.081	187.026	239.182	290.896	241.944	564.963	800.549	785.164	545.092	706.156	767.815	897.162	655.436	1058.03	686.142	742.144	595.661	up
FB	evm.model.CHR_3A.8	89.2352	-4.29999	0.653287	7.57309e-13	5.36237e-11	243.827	111.501	208.143	105.061	131.235	194.314	34.0978	151.732	116.768	16.0345	21.1817	40.3239	7.73922	3.34958	12.6912	88.6456	72.3335	29.1575	90.2941	72.6021	156.388	42.3767	83.6218	108.227	down
FB	evm.model.CHR_10A.922	77.6248	2.30168	0.342623	7.68401e-13	5.42852e-11	25.4744	24.8733	43.8733	60.2178	41.1098	68.7208	45.1294	27.396	36.6136	30.7329	9.8848	32.5193	178.706	185.343	138.757	77.7593	123.871	123.699	85.2376	67.2242	83.0208	133.442	121.077	98.3129	up
FB	evm.model.CHR_6A.390	1695.3	-4.732	0.721221	7.74286e-13	5.45748e-11	706.006	1059.26	5495.38	2513.77	2090.28	3295.05	602.728	348.772	322.596	7381.23	7037.98	3512.08	78.0957	51.3602	98.1455	398.905	1057.88	139.603	372.012	275.619	465.302	443.603	1770.87	1170.67	down
FB	evm.model.CHR_18A.847_evm.model.CHR_18A.848	46.0839	9.17318	1.36143	7.7602e-13	5.45748e-11	0	0	0	0	0	0	0	0	0	0	0	0	322.233	60.2924	146.372	40.4348	64.196	133.418	99.6847	96.8028	101.363	9.01632	15.6791	16.5232	up
FB	evm.model.CHR_14A.1002	453.343	-2.49187	0.372534	7.94649e-13	5.57585e-11	1015.34	501.754	1078.47	1270.98	1185.86	1309.25	430.233	421.477	372.074	531.812	687.7	260.154	153.377	85.9725	181.908	338.253	354.434	273.904	93.1835	64.5352	81.09	38.7702	83.6218	66.0927	down
FB	evm.model.CHR_23A.616	417.603	-1.64269	0.244042	8.14302e-13	5.70085e-11	541.028	651.851	890.73	781.55	657.757	848.347	638.831	721.78	716.44	323.363	392.568	317.388	251.173	171.945	210.674	190.51	239.605	162.575	116.299	187.555	203.69	284.014	301.387	221.411	down
FB	evm.model.CHR_20A.557	35.056	8.16372	1.21375	8.31225e-13	5.80622e-11	0	0	0	0	0	0	0	0	0	0	0	0	90.0563	71.4577	71.0709	63.7626	86.8002	53.0137	47.6753	45.7124	41.5104	103.688	90.5903	76.0066	up
FB	evm.model.CHR_5A.355	75.8689	-2.81632	0.423983	8.8667e-13	6.17959e-11	90.9801	71.189	119.376	153.748	175.507	122.039	95.2731	79.027	160.308	156.337	220.29	173.003	11.257	11.1653	13.5373	17.8846	25.3167	15.9041	23.8376	12.7726	22.2032	8.11469	25.2608	16.5232	down
FB	evm.model.CHR_1A.276	125.63	1.81704	0.270094	9.26948e-13	6.43763e-11	58.2273	94.3469	64.2795	75.5926	44.2721	60.4269	122.351	101.155	110.83	32.0691	14.1211	23.4139	258.208	315.977	241.133	137.634	218.809	166.993	168.308	227.89	176.66	112.704	106.269	83.4421	up
FB	evm.model.CHR_15A.1613	371.261	-1.49764	0.223884	9.27846e-13	6.43763e-11	709.645	445.146	561.17	684.177	811.128	672.99	334.96	345.611	224.63	446.295	619.918	418.848	167.449	244.519	170.909	228.612	228.755	213.822	278.106	286.375	251.958	197.457	195.118	172.667	down
FB	evm.model.CHR_5A.14	1626.48	2.76176	0.416195	9.53907e-13	6.60368e-11	397.886	369.668	366.291	844.331	1034.07	1276.07	345.992	179.128	181.089	88.1899	200.52	144.386	3516.42	2128.1	2861.45	3950.95	2079.59	1166.3	567.769	941.138	455.649	6308.72	4849.2	4782.63	up
FB	evm.model.CHR_19A.1089	64.5249	9.19232	1.37116	9.69766e-13	6.69851e-11	0	0	0	0	0	0	0	0	0	0	0	0	213.884	179.761	147.218	29.5485	41.5918	166.993	184.922	354.271	220.102	3.60653	1.74212	4.95695	up
FB	evm.model.CHR_2A.519	703.052	-2.56648	0.386127	9.99746e-13	6.89025e-11	582.273	1193.06	1591.68	1606.66	1239.62	1213.28	1403.02	1222.28	1148.88	1333.54	1085.92	1350.2	196.998	177.528	143.834	89.4232	141.05	241.212	197.925	236.629	328.222	29.7539	73.1691	47.0911	down
FB	evm.model.CHR_22A.1030.1	12325.8	-3.89214	0.592907	1.00592e-12	6.9174e-11	9772.48	12756.6	18221.7	12371.6	10677.5	11450.3	21796.5	17538.7	16737.4	25452.2	23952.3	73889	734.522	946.814	675.174	3891.07	1533.47	1035.53	757.748	1156.93	3832.47	11597.7	4286.49	10755.8	down
FB	evm.model.CHR_19A.1371	91.6713	9.00084	1.34663	1.13172e-12	7.76528e-11	0	0	0	0	0	2.36968	4.0115	0	0	2.67242	16.9454	0	195.591	131.75	135.373	136.856	175.409	284.507	135.802	137.137	235.547	153.277	290.934	161.927	up
FB	evm.model.CHR_9A.1713	8933.9	-2.2813	0.34251	1.15238e-12	7.88958e-11	12930.1	8740.81	20410.3	13195.4	16872.4	11514.3	7681.02	7349.51	8017.4	18756.4	25590.3	18324	2325.99	3477.98	2194.74	3467.29	4687.21	2042.79	2975.37	2684.26	1466.38	6372.73	6895.32	6441.56	down
FB	evm.model.CHR_13A.1096	130.301	1.63839	0.245491	1.19319e-12	8.15101e-11	44.8835	60.0389	77.5435	183.216	167.601	169.432	100.288	109.584	116.768	40.0863	26.8302	35.1208	212.477	218.839	169.216	160.962	224.234	161.692	115.576	163.355	151.561	143.359	165.502	109.053	up
FB	evm.model.CHR_21A.608	1023.03	1.30115	0.196237	1.22149e-12	8.32603e-11	602.895	504.327	504.033	490.711	534.427	483.416	536.538	668.041	579.881	469.01	562.022	883.224	1474.67	1275.07	1376.58	1548.96	1398.75	1556.83	1202.72	1405.66	1549.4	1631.95	1871.91	1441.65	up
FB	evm.model.CHR_4A.1168.2	99.5743	4.63887	0.714916	1.2723e-12	8.65332e-11	2.42614	8.57699	8.16247	0	0	0	14.0403	84.2954	31.6658	2.67242	0	2.60154	296.905	125.051	162.448	96.4215	92.2252	282.74	200.814	199.656	202.725	174.917	222.992	178.45	up
FB	evm.model.CHR_11A.660	415.033	-6.0896	0.932684	1.30899e-12	8.8834e-11	1149.99	39.4541	55.0967	3361.95	1255.43	2235.8	330.949	204.416	207.807	163.018	90.3754	98.8586	4.22139	8.93221	1.69216	166.405	271.251	102.493	26.0047	26.8897	44.4065	55.9012	31.3582	28.0894	down
FB	evm.model.CHR_9A.668	7308.15	-3.552	0.543977	1.45022e-12	9.82032e-11	25880.8	21132	19849.1	5344.01	4964.8	3817.56	7355.09	6316.89	5401.01	22305.4	17143.1	20846.2	1711.77	811.715	2432.49	1171.83	283.909	282.74	1269.9	1550.86	5060.4	150.573	136.757	176.798	down
FB	evm.model.CHR_2A.819	495.813	-3.00526	0.45852	1.48124e-12	1.00085e-10	953.472	1199.92	524.439	885.33	1644.39	1141	816.34	942.002	1175.59	513.105	467.41	485.188	135.085	46.8941	114.221	66.0954	46.1126	108.678	133.635	109.575	323.395	26.1473	19.1633	22.3063	down
FB	evm.model.CHR_12A.85	55.8703	3.20164	0.490109	1.60154e-12	1.07979e-10	10.9176	11.1501	9.18278	17.9372	26.8795	18.9575	29.0834	32.6645	33.645	81.5089	127.09	122.273	72.4672	198.742	56.6875	79.3145	70.5252	62.7328	36.84	40.3345	23.1686	45.0816	77.5244	56.1788	up
FB	evm.model.CHR_11A.122	3209.35	-4.01703	0.619947	1.66898e-12	1.12282e-10	4198.43	9232.27	10265.3	5810.38	8533.45	3587.7	1358.9	2643.72	4676.65	10843.4	5007.36	6493.45	322.233	448.844	474.652	1406.67	282.101	266.835	192.868	96.8028	294.434	255.162	172.47	160.275	down
FB	evm.model.CHR_6A.54.1	46.8988	6.21587	0.956712	1.72124e-12	1.15546e-10	2.42614	0	1.02031	20.4997	4.74344	7.10905	16.046	13.698	7.91646	2.67242	0	0	106.238	53.5933	129.451	126.748	123.871	87.4726	88.127	134.448	94.605	37.8685	33.9714	33.0464	up
FB	evm.model.CHR_10A.1031	93.2711	2.48871	0.378885	1.79068e-12	1.19948e-10	26.6875	24.0156	20.4062	80.7175	53.759	68.7208	60.1725	52.6847	19.7912	20.0432	18.3575	3.90232	140.713	174.178	121.836	138.411	158.23	120.164	133.635	137.137	104.259	149.671	200.344	210.671	up
FB	evm.model.CHR_10A.69	2377.91	1.07471	0.162405	1.93152e-12	1.29104e-10	1384.11	1616.76	1748.81	1461.88	1141.59	1417.07	2060.91	2017.82	1619.91	2628.33	2329.99	2502.68	3288.46	3758.23	3302.26	2332.78	2575.07	1974.76	2292.02	2354.19	1829.35	3831.03	4379.69	3222.02	up
FB	evm.model.CHR_24A.1414	76.3813	2.48224	0.37886	2.01046e-12	1.34091e-10	18.196	23.1579	18.3656	20.4997	22.136	26.0665	30.0863	22.1276	35.6241	14.6983	4.23634	15.6093	152.674	120.585	93.9151	81.6472	146.475	158.157	252.823	174.111	193.072	52.2946	88.8482	67.745	up
FB	evm.model.CHR_15A.2018	331.136	1.03088	0.155514	2.09055e-12	1.39134e-10	166.19	169.824	194.879	489.43	502.804	444.316	281.808	300.303	318.638	267.242	326.199	199.018	357.411	387.435	376.507	378.688	342.68	370.212	403.073	378.472	413.173	256.063	336.229	286.677	up
FB	evm.model.CHR_7A.1025	2901.87	-1.47117	0.224214	2.13287e-12	1.41646e-10	4381.6	2707.76	5075.02	5711.72	6084.25	6148.15	3097.88	2211.7	2887.53	4322.64	4571.02	4818.06	1319.89	1727.27	1147.29	1771.36	1608.52	1146.86	1046.69	1080.96	1005.9	1842.94	2097.51	1832.42	down
FB	evm.model.CHR_22A.778	992.59	-1.14486	0.1742	2.16457e-12	1.43444e-10	1519.97	1451.23	1590.66	1793.72	1476.79	1877.97	1466.2	1696.45	1194.4	718.882	922.111	963.872	702.158	575.011	710.709	728.604	593.135	637.048	663.12	830.891	842.757	287.621	331.003	247.848	down
FB	evm.model.CHR_3A.181	613.424	1.89191	0.286653	2.18212e-12	1.44299e-10	245.04	288.187	229.569	267.777	414.26	250.002	228.656	243.403	377.021	471.683	204.757	251.049	1027.21	797.2	1188.75	1074.63	1151.01	954.246	969.397	1107.85	1016.52	641.962	708.172	613.836	up
FB	evm.model.CHR_16A.1786	8843.86	4.4954	0.702008	2.29883e-12	1.51693e-10	652.631	1932.4	424.448	1090.33	1313.93	810.432	577.656	1068.44	1148.88	1158.5	1309.03	2852.59	38321.1	5155	38006	10026.3	4039.83	5100.8	15961.1	6954.34	11581.4	33010.5	7122.66	22634.3	up
FB	evm.model.CHR_4A.1148	2079.26	-1.97192	0.299648	2.43312e-12	1.60214e-10	3037.52	2437.58	2044.7	1390.13	977.148	1109.01	4322.39	2369.76	2242.34	5522.56	7279.45	9444.9	584.663	493.505	714.94	986.765	564.201	614.075	723.075	746.188	965.358	474.258	372.814	484.955	down
FB	evm.model.CHR_10A.1087	37.9338	9.60341	1.46607	2.45459e-12	1.61285e-10	0	0	0	24.3434	0	23.6968	0	0	0	2.67242	2.82423	0	251.876	332.725	199.675	9.33111	3.61668	14.137	10.1129	16.1338	1.93072	5.40979	6.96849	4.95695	up
FB	evm.model.CHR_9A.1555	124.523	1.98698	0.302127	2.48602e-12	1.63005e-10	21.8352	36.0234	53.0561	15.3748	15.8115	21.3272	92.2645	69.5437	63.3317	18.707	11.2969	7.80463	178.706	131.75	162.448	132.191	182.642	197.918	218.15	224.529	177.626	364.259	264.802	327.159	up
FB	evm.model.CHR_22A.935	691.24	1.07601	0.163631	2.55051e-12	1.66881e-10	396.673	479.454	409.144	411.275	461.695	419.434	653.875	812.397	714.461	440.95	591.676	395.435	939.26	895.454	971.302	714.608	987.352	840.267	993.957	963.995	902.609	657.29	699.462	837.725	up
FB	evm.model.CHR_23A.1015	524.351	-5.69729	0.890784	2.61865e-12	1.70979e-10	1082.06	735.906	2652.8	671.365	583.443	386.258	329.946	74.8122	46.5092	391.51	803.493	2343.99	19.6998	17.8644	31.305	380.243	154.613	28.274	2.88941	6.72242	25.0993	427.373	710.786	677.45	down
FB	evm.model.CHR_1A.1298.5	393.129	2.51055	0.386145	2.74439e-12	1.78812e-10	172.256	140.663	95.909	128.123	148.628	94.7874	140.403	368.793	324.575	21.3794	42.3634	67.6401	961.07	741.374	852.851	497.659	431.289	769.582	714.407	1150.88	786.766	233.523	271.771	278.416	up
FB	evm.model.CHR_18A.573	2620.49	-7.17999	1.10595	2.86681e-12	1.86315e-10	4244.53	831.968	1188.66	3235.11	2044.42	767.778	1981.68	1517.32	426.499	11221.5	20006.8	14021	18.9963	3.34958	9.3069	765.929	75.9502	26.5068	15.1694	23.5285	287.677	41.4751	19.1633	117.315	down
FB	evm.model.CHR_18A.938	487.87	-8.87042	1.35572	2.87156e-12	1.86315e-10	302.054	285.614	709.115	1989.75	665.662	4001.21	538.544	465.732	59.3735	857.848	1022.37	587.949	0	0	1.69216	3.11037	9.04169	37.1096	7.22353	0	3.86143	23.4424	67.9427	70.2235	down
FB	evm.model.CHR_21A.786	55.9699	2.86151	0.44361	3.11359e-12	2.01597e-10	16.983	12.0078	8.16247	17.9372	0	4.73937	8.023	10.5369	11.8747	18.707	14.1211	13.0077	123.124	61.409	112.529	103.42	118.446	123.699	114.854	168.733	147.7	49.5898	36.5846	47.0911	up
FB	evm.model.CHR_17A.597	238.488	-2.47139	0.381032	3.13348e-12	2.02462e-10	328.742	259.025	521.378	568.866	472.763	919.437	83.2386	85.3491	163.277	428.924	608.622	325.193	68.2458	49.1272	64.3023	86.3128	69.621	49.4794	51.287	53.1071	76.2633	99.1795	150.694	141.273	down
FB	evm.model.CHR_4A.536	73.6451	-7.20323	1.11241	3.22521e-12	2.07524e-10	138.29	68.6159	132.64	179.372	229.266	180.096	90.2588	110.638	183.068	159.009	121.442	165.198	1.40713	0	0	0	0	0	2.88941	3.36121	1.93072	0	0	0	down
FB	evm.model.CHR_16A.586	348.094	-3.04905	0.474008	3.25179e-12	2.08802e-10	487.653	187.836	303.032	224.215	235.591	183.651	283.814	118.014	95.9871	1091.68	1342.92	1999.29	28.1426	59.1759	18.6138	51.3211	55.1543	30.0411	59.2329	45.7124	44.4065	439.095	572.287	397.382	down
FB	evm.model.CHR_16A.58	94.6457	5.06635	0.800059	3.40577e-12	2.18064e-10	2.42614	5.14619	13.264	2.56246	7.90573	2.36968	0	2.10739	0	18.707	12.709	0	220.919	244.519	397.659	49.7659	25.3167	28.274	0	0	0	587.864	300.516	349.465	up
FB	evm.model.CHR_11A.623	139.412	5.51578	0.869284	3.4101e-12	2.18064e-10	9.70455	11.1501	6.12185	15.3748	3.16229	7.10905	2.00575	31.6108	3.95823	0	0	5.20309	678.237	177.528	683.634	130.636	95.8419	142.253	205.148	316.626	256.785	302.948	60.1032	200.757	up
FB	evm.model.CHR_4A.2_evm.model.CHR_4A.3	2182.57	-1.27289	0.196704	3.59893e-12	2.29665e-10	2378.83	3022.53	4639.34	4175.53	3646.12	3619.69	2202.31	1954.6	2056.3	2601.6	2455.67	2440.25	1340.29	1369.98	1280.12	1307.13	1013.57	1034.65	891.383	947.861	956.669	2395.64	2682	1969.56	down
FB	evm.model.CHR_15A.951	388.66	2.59494	0.402701	3.77453e-12	2.40376e-10	61.8665	70.3313	94.8887	74.3114	107.518	91.2328	101.29	49.5236	59.3735	130.949	145.448	296.576	574.813	384.085	556.722	432.342	482.826	165.226	130.746	164.027	110.051	1869.08	1612.33	1562.27	up
FB	evm.model.CHR_13A.375	48.6389	2.7187	0.422715	3.789e-12	2.40804e-10	18.196	13.7232	11.2234	5.12492	0	5.92421	13.0374	7.37585	3.95823	0	2.82423	9.1054	100.61	112.769	99.8377	81.6472	62.3876	59.1986	67.9011	73.9466	67.575	138.851	140.241	71.8758	up
FB	evm.model.CHR_19A.260	346.43	-5.36964	0.849355	3.80603e-12	2.41391e-10	221.992	488.888	532.601	1185.14	166.02	1183.66	495.42	171.752	145.465	1896.08	1039.32	595.753	12.6642	8.93221	2.53825	10.8863	58.771	34.4589	20.9482	12.1004	25.0993	0	0.871061	4.95695	down
FB	evm.model.CHR_14A.87	423.835	-6.69865	1.0453	3.91671e-12	2.47904e-10	4123.22	426.276	1843.7	524.023	580.281	932.471	2.00575	3.16108	7.91646	26.7242	46.5998	7.80463	21.8105	15.6314	9.3069	1367.01	164.559	7.95205	10.1129	13.4448	4.82679	13.5245	13.0659	6.60927	down
FB	evm.model.CHR_13A.896	488.157	1.22949	0.190364	4.04066e-12	2.55228e-10	275.367	309.629	277.524	184.497	162.858	177.726	290.834	307.678	264.212	346.079	545.076	623.07	591.698	732.441	783.472	642.292	637.439	667.089	600.275	498.131	497.159	882.698	705.559	712.975	up
FB	evm.model.CHR_16A.159	142.837	-6.29552	0.988847	4.16636e-12	2.62633e-10	105.537	288.187	266.301	71.7489	61.6647	71.0905	6.01725	5.26847	0	248.535	232.999	409.743	2.81426	0	3.38433	6.22074	30.7417	0	5.77882	8.0669	21.2379	472.455	463.404	646.882	down
FB	evm.model.CHR_20A.687	2661.89	-1.64157	0.253262	4.27221e-12	2.68759e-10	3367.48	3248.11	6151.44	6149.91	4541.05	6445.54	3312.5	2631.07	2853.88	3356.56	4059.83	4392.71	1543.62	1011.57	1324.12	971.213	945.761	788.137	1110.98	1311.54	1218.28	1191.96	1156.77	801.374	down
FB	evm.model.CHR_23A.254	7202.19	-3.41834	0.536612	4.29816e-12	2.69844e-10	12230.2	1624.48	6982.99	37860.4	54631.8	40266.9	1018.92	1400.36	2129.53	1373.63	1523.67	1056.23	630.394	447.727	615.102	2457.97	1374.34	807.575	457.972	472.586	1008.8	751.961	803.118	926.124	down
FB	evm.model.CHR_5A.79	27.7884	8.0345	1.24181	4.31762e-12	2.70519e-10	0	0	0	0	0	0	0	0	0	0	0	0	61.2102	81.5064	74.4552	38.8796	51.5376	30.0411	104.741	93.4416	57.9215	22.5408	20.9055	29.7417	up
FB	evm.model.CHR_10A.780	1114.75	2.12039	0.327535	4.51816e-12	2.82513e-10	266.875	509.473	189.777	133.248	218.198	194.314	336.966	524.739	413.635	398.191	398.216	288.771	1529.55	1373.33	1636.32	1457.21	1459.33	2580	2846.07	2354.19	3475.29	1469.66	1330.98	1369.77	up
FB	evm.model.CHR_24A.789	237.667	-1.7305	0.266973	4.54725e-12	2.8376e-10	428.213	330.214	439.753	394.619	300.418	351.898	562.613	370.9	280.045	289.958	333.259	352.509	98.4991	123.934	119.298	110.418	71.4293	130.767	80.9035	76.6356	58.8868	120.819	152.436	125.576	down
FB	evm.model.CHR_19A.1558	1555.76	1.02909	0.157975	4.5622e-12	2.8412e-10	1140.28	1112.44	914.197	1033.95	1294.96	1161.15	1087.12	986.257	1323.04	1440.44	1352.81	1073.14	2105.07	2192.86	2380.03	1947.09	1885.19	1533.86	1981.41	1710.18	1588.98	2078.26	2153.26	1862.16	up
FB	evm.model.CHR_16A.616	1502.79	-1.38686	0.215636	4.72067e-12	2.92829e-10	1915.43	1532.71	1548.83	1103.14	1072.02	1270.15	1164.34	1019.97	1012.32	4345.36	5173.99	2986.57	710.601	525.884	588.873	1258.14	1651.92	1017.86	904.385	782.489	762.633	1091.88	1383.24	1244.2	down
FB	evm.model.CHR_15A.895	854.886	2.07351	0.320392	4.72091e-12	2.92829e-10	300.841	355.945	192.838	196.028	170.764	188.39	244.702	286.605	272.128	463.665	374.21	535.918	1309.33	991.475	1549.18	907.451	961.131	2054.28	1639.74	1306.17	2346.78	1372.28	1392.83	1104.57	up
FB	evm.model.CHR_16A.741	761.192	-2.2508	0.349054	4.81774e-12	2.98238e-10	747.25	1121.01	2709.94	939.142	1105.22	748.82	911.613	1205.42	1349.76	764.313	1037.9	698.514	313.79	255.685	315.589	279.933	273.963	244.746	710.073	646.696	786.766	360.653	431.175	310.636	down
FB	evm.model.CHR_10A.715	233.007	3.17777	0.499791	5.03534e-12	3.11087e-10	44.8835	29.1618	25.5077	52.5304	53.759	77.0147	350.003	326.645	216.713	36.0777	43.7756	157.393	365.15	423.163	232.673	227.057	391.505	502.746	416.075	734.76	402.554	117.212	189.02	176.798	up
FB	evm.model.CHR_14A.70	13666.1	-3.45103	0.544468	5.21429e-12	3.21503e-10	33121.6	22445.1	28791.1	35742.5	47774.3	14580.7	4351.47	8078.66	17319.2	19122.5	33975.5	29547	2019.94	2264.32	2399.49	2171.82	2881.59	2423.61	2237.85	3905.05	11391.2	418.357	403.301	619.619	down
FB	evm.model.CHR_9A.799	1680.56	-1.43235	0.22327	5.41075e-12	3.32955e-10	2603.24	2559.37	3791.47	2144.78	2259.46	2099.54	1655.75	1377.18	1394.29	2367.77	2207.14	2208.71	1220.69	849.677	1095.68	1635.28	1523.52	995.774	447.859	517.626	738.499	1496.71	1520.87	1622.58	down
FB	evm.model.CHR_15A.265	530.566	-3.1865	0.502332	5.52162e-12	3.39104e-10	1608.53	469.161	869.303	790.519	1770.88	1369.68	858.461	447.82	310.721	831.123	1231.36	541.121	88.6492	135.1	60.9179	124.415	194.396	232.377	120.633	87.3914	53.0947	179.425	175.083	183.407	down
FB	evm.model.CHR_21A.886	51.9513	8.22592	1.27967	5.81512e-12	3.56423e-10	0	0	0	0	0	0	0	0	0	0	0	0	95.6849	54.7098	103.222	123.637	96.7461	79.5205	98.2399	56.4683	181.487	128.933	99.3009	128.881	up
FB	evm.model.CHR_12A.1465	980.349	-1.51521	0.236231	5.87681e-12	3.59494e-10	1157.27	1005.22	1536.59	960.923	798.479	1177.73	1086.11	1061.07	1157.78	766.985	1018.13	659.491	450.985	302.579	476.344	1374.01	1465.66	1214.9	999.014	758.961	848.549	1331.71	895.451	1024.44	down
FB	evm.model.CHR_12A.137	2271.83	-4.32763	0.690863	5.93417e-12	3.62288e-10	4677.59	1521.56	8584.88	7451.64	5012.23	6210.94	1775.09	2762.78	4082.91	593.278	439.168	182.108	156.191	310.394	146.372	3530.27	2628.42	482.424	763.527	1663.13	604.314	146.064	395.462	403.166	down
FB	evm.model.CHR_20A.761	310.562	3.30738	0.522977	5.99935e-12	3.65548e-10	26.6875	51.4619	44.8936	2.56246	0	2.36968	170.489	67.4364	127.653	13.3621	7.06057	13.0077	596.623	167.479	637.946	465	435.809	1040.84	683.346	1095.75	987.561	313.768	209.926	292.46	up
FB	evm.model.CHR_8A.1556	144.645	17.4195	3.39522	6.12612e-12	3.7254e-10	0	0	0	74.3114	53.759	0	24.069	40.0403	283.013	0	0	0	0	218.839	0	0	0	0	1455.54	1292.05	7.72286	3.60653	6.96849	11.5662	up
FB	evm.model.CHR_8A.96	744.634	1.75567	0.273067	6.47059e-12	3.92718e-10	328.742	391.111	224.468	217.809	196.062	206.163	246.707	328.752	324.575	165.69	124.266	89.7532	1160.88	959.096	1263.2	860.795	1026.23	1684.95	1895.45	1403.64	1912.37	889.911	965.135	1005.44	up
FB	evm.model.CHR_15A.1131	413.726	1.3103	0.205544	6.72269e-12	4.07222e-10	168.616	224.717	244.874	285.714	267.214	270.144	336.966	270.799	367.126	185.733	241.472	319.99	542.449	452.193	659.944	492.216	418.63	544.274	429.8	466.536	430.55	725.814	799.634	784.025	up
FB	evm.model.CHR_11A.294	682.91	-3.85884	0.615189	6.76359e-12	4.089e-10	1569.71	274.464	2104.9	817.425	822.196	1088.87	513.472	302.41	322.596	1354.92	1684.65	1550.52	51.3603	129.517	50.7649	535.761	544.31	158.157	28.1718	8.73914	26.0647	717.699	1103.63	629.533	down
FB	evm.model.CHR_10A.544	1228.8	-3.71255	0.591059	6.80002e-12	4.10303e-10	625.943	854.268	4336.31	986.547	838.007	1133.89	1357.89	644.86	609.568	2826.09	3271.87	1922.54	100.61	205.441	73.6092	888.788	1798.39	1342.13	561.268	315.281	315.672	1340.73	1852.75	1288.81	down
FB	evm.model.CHR_20A.884	275.558	2.66294	0.419842	6.96755e-12	4.19596e-10	60.6534	79.766	140.803	43.5618	55.3401	69.9057	29.0834	13.698	25.7285	10.6897	35.3029	42.9255	605.77	774.869	601.564	935.444	708.868	406.438	295.442	218.479	334.979	278.604	454.694	390.773	up
FB	evm.model.CHR_9A.438.2	518.103	-1.29559	0.203439	7.0269e-12	4.21764e-10	747.25	624.405	831.552	1140.29	907.578	1239.34	624.791	527.9	621.442	606.64	680.639	746.643	277.205	296.996	285.976	380.243	320.98	270.37	128.579	227.218	186.314	226.31	281.353	254.457	down
FB	evm.model.CHR_22A.1197	237.722	3.67738	0.585753	7.03434e-12	4.21764e-10	4.85227	35.1657	33.6702	0	4.74344	2.36968	39.1121	22.1276	7.91646	2.67242	0	0	501.642	275.782	337.587	226.279	265.826	409.089	297.609	323.348	346.563	1108.11	725.594	735.281	up
FB	evm.model.CHR_2A.1092	1042.8	-2.03046	0.316585	7.04436e-12	4.21764e-10	1006.85	1292.55	1746.77	1364.51	1200.09	676.545	768.202	587.961	765.918	2993.11	3363.66	5925.02	296.905	295.879	328.28	395.795	337.255	294.226	233.32	237.301	309.88	181.228	153.307	272.632	down
FB	evm.model.CHR_16A.230	114.671	10.008	1.57248	7.10204e-12	4.24398e-10	0	0	0	0	0	9.47874	0	0	0	0	0	0	492.496	422.047	238.595	108.863	157.325	238.562	348.174	408.723	322.429	5.40979	0	0	up
FB	evm.model.CHR_23A.802	40.4807	8.16696	1.27877	7.49797e-12	4.46338e-10	0	0	0	0	0	0	0	0	0	0	0	0	92.8706	58.0594	92.223	65.3178	63.2918	140.486	79.4588	149.238	111.981	31.5571	54.0058	33.0464	up
FB	evm.model.CHR_7A.645	7463.02	-6.69794	1.06328	7.81085e-12	4.64072e-10	4911.71	77.1929	834.613	4793.08	7481.98	2701.44	661.898	257.101	241.452	37085.2	23051.4	61572	1.40713	31.2627	10.153	272.157	338.159	15.9041	20.2259	25.5452	7.72286	9530.25	12362.1	12828.6	down
FB	evm.model.CHR_17A.1129	7202.64	-2.52849	0.399021	7.92374e-12	4.6988e-10	1362.28	1883.51	3169.08	858.424	978.729	451.425	2156.18	1644.81	1132.05	28506.7	28766.2	45300.7	433.396	285.831	286.822	491.439	298.376	311.014	414.63	404.689	842.757	19868.4	14877.7	18138.3	down
FB	evm.model.CHR_14A.930	134.418	-2.45323	0.386785	8.07532e-12	4.77954e-10	161.338	270.175	599.942	170.404	216.617	159.954	165.474	145.41	166.246	228.492	220.29	208.123	53.471	61.409	56.6875	31.1037	43.4001	57.4315	33.9506	35.6288	28.9607	27.049	52.2637	32.2202	down
FB	evm.model.CHR_1A.1397	414.975	-1.73727	0.271753	8.11336e-12	4.79291e-10	544.668	1170.76	822.369	365.151	376.313	460.904	613.76	630.108	446.291	535.821	554.961	539.82	314.494	216.606	186.138	196.731	293.855	256.233	215.983	252.091	195.002	245.244	301.387	224.715	down
FB	evm.model.CHR_13A.653.1	15119	-3.74773	0.599793	8.24987e-12	4.86429e-10	54446.1	8771.69	35655.7	46591.9	38296.9	39617.6	6562.81	4808	4901.28	9308.05	15739.4	15023.9	1945.36	2235.29	2083.9	29384.4	24149.4	3343.4	1753.87	1703.46	1266.55	3405.46	7506.8	4354.68	down
FB	evm.model.CHR_21A.713	701.827	1.38015	0.21758	8.37818e-12	4.93057e-10	471.884	433.138	300.991	426.65	395.287	573.464	870.496	666.988	705.555	471.683	401.041	448.766	1099.67	1191.33	993.301	678.838	785.723	675.041	1057.52	787.867	1012.66	947.615	851.026	597.313	up
FB	evm.model.CHR_7A.958	9203.33	-3.7958	0.608098	8.41787e-12	4.94454e-10	8277.98	7018.55	10909.1	10713.6	11646.7	10815.2	11986.4	8718.26	13679.6	18923.4	14989.6	57569.6	671.905	534.816	395.12	3303.99	872.523	1221.97	1043.08	1809.67	3629.74	9146.15	2338.8	10664.1	down
FB	evm.model.CHR_21A.803	84.5073	4.71634	0.762065	8.64281e-12	5.06707e-10	7.27841	2.5731	4.08124	0	3.16229	0	8.023	0	3.95823	6.68106	1.41211	6.50386	214.587	56.9428	164.14	290.82	165.463	103.377	83.7929	122.348	204.656	196.556	162.888	218.932	up
FB	evm.model.CHR_20A.1185	11627	-1.87767	0.294158	8.93462e-12	5.22827e-10	12941	11481.2	15305.7	26390.8	43222.2	19853.2	16377	11817.2	20243.4	7234.25	10253.4	10917.4	3827.39	2447.43	3847.98	6017.79	5284.87	7048.17	8212.43	7625.91	7440.01	6347.49	5791.68	9119.14	down
FB	evm.model.CHR_7A.732	287.401	6.50193	1.04024	9.62543e-12	5.6219e-10	0	0	6.12185	15.3748	25.2983	33.1756	1446.15	743.907	1236.95	16.0345	11.2969	7.80463	130.863	513.602	86.3004	34.2141	65.1002	404.671	703.571	738.121	486.54	72.1305	27.8739	92.5298	up
FB	evm.model.CHR_5A.720.1	2383.86	1.23656	0.195494	9.65244e-12	5.62708e-10	1572.14	1603.04	1284.57	1331.2	1476.79	1580.58	1155.31	1777.58	1933.6	1459.14	1527.91	1670.19	3705.68	3825.22	3423.25	2154.71	2450.3	2831.81	4650.51	3628.76	3698.29	2433.5	3434.59	2604.05	up
FB	evm.model.CHR_5A.695	174.144	-8.68997	1.36916	1.00161e-11	5.81721e-10	1130.58	353.372	812.166	192.185	265.633	227.49	128.368	50.5773	23.7494	80.1727	158.157	180.807	0	0	3.38433	391.907	58.771	0	7.94588	65.8797	34.7529	1.80326	3.48424	8.26159	down
FB	evm.model.CHR_2A.614	57.5132	4.64896	0.754134	1.01799e-11	5.90127e-10	0	5.14619	4.08124	0	0	0	15.0431	29.5034	5.93735	8.01727	5.64846	0	80.91	98.2543	120.144	97.1991	56.9626	121.931	90.2941	97.475	50.1986	109.999	196.86	186.712	up
FB	evm.model.CHR_11A.293	3922.71	-3.04407	0.486794	1.03152e-11	5.96855e-10	4786.77	1654.5	8216.55	3723.26	2502.95	4514.25	2701.75	906.176	1975.16	12428.1	13617	10264.4	605.066	382.969	576.182	1064.52	604.889	485.075	139.414	84.0302	150.596	8409.52	8219.33	6132.58	down
FB	evm.model.CHR_11A.369	362.491	4.76097	0.773291	1.05057e-11	6.06747e-10	12.1307	0	14.2843	217.809	47.4344	210.902	1505.32	350.88	873.779	136.294	149.684	218.53	329.269	359.521	173.447	179.624	354.434	910.068	556.934	566.7	579.215	374.177	292.676	286.677	up
FB	evm.model.CHR_23A.626	1076.49	2.00752	0.316059	1.05802e-11	6.09914e-10	279.006	537.777	211.204	266.496	309.905	345.974	479.374	682.793	616.494	629.355	683.464	542.422	1396.58	1330.9	1726.01	774.482	1096.76	1653.14	3189.19	2324.61	3324.69	1072.04	1061.82	1301.2	up
FB	evm.model.CHR_9A.259	108.898	-2.77521	0.442993	1.07814e-11	6.20284e-10	155.273	246.16	170.392	90.9673	99.6122	135.072	394.13	330.86	339.418	129.612	80.4906	140.483	21.8105	22.3305	30.459	16.3294	3.61668	23.8562	57.0659	22.184	27.9954	21.6392	33.9714	19.8278	down
FB	evm.model.CHR_15A.1905	605.666	1.30858	0.207644	1.08001e-11	6.20284e-10	281.432	277.894	205.082	335.682	369.988	274.883	491.409	575.316	572.954	183.061	297.956	291.373	616.323	700.062	662.482	781.481	816.464	1038.18	1035.13	748.877	881.372	898.025	1067.05	1133.49	up
FB	evm.model.CHR_15A.1116	131.089	-4.98684	0.810893	1.08231e-11	6.20459e-10	178.321	150.097	259.158	261.371	303.58	309.244	317.911	287.658	218.692	181.725	245.708	175.604	2.81426	11.1653	1.69216	1.55519	1.80834	30.0411	46.2306	80.669	81.09	0	0	0	down
FB	evm.model.CHR_22A.315	2256.52	-3.3235	0.533779	1.10982e-11	6.35053e-10	4686.08	2515.63	13164	7807.82	7396.6	6250.04	389.116	293.98	534.361	582.588	508.361	244.545	424.953	978.077	362.969	2047.4	1936.73	1429.6	1005.51	672.242	339.806	169.507	209.926	206.54	down
FB	evm.model.CHR_11A.718	96.5564	-10.0809	1.60344	1.11991e-11	6.39648e-10	76.4233	324.21	669.323	427.931	640.364	113.745	26.0748	6.32216	7.91646	2.67242	19.7696	2.60154	0	0	0	0	0	0	0	0	0	0	0	0	down
FB	evm.model.CHR_5A.348	726.223	1.71941	0.27137	1.15459e-11	6.58242e-10	257.17	494.892	329.56	108.905	128.073	122.039	224.644	271.853	190.985	145.647	218.878	217.229	1407.13	1013.81	1363.04	821.138	773.064	1254.66	1572.56	1608	2345.82	843.927	809.216	907.123	up
FB	evm.model.CHR_9A.584_evm.model.CHR_9A.585	27167.9	-4.67686	0.761795	1.18676e-11	6.75344e-10	59174.7	30733.9	51248.1	50598.3	56541.8	43893.7	40310.6	26280.2	26170.8	60551.7	72221.2	77107.1	1848.97	1040.6	1610.09	14110.2	2673.63	722.753	1693.19	1687.33	11073.6	8882.88	5784.72	6069.79	down
FB	evm.model.CHR_21A.761	488.18	10.0361	1.5984	1.19768e-11	6.80306e-10	0	0	0	0	0	0	0	0	0	0	0	0	85.1314	1000.41	120.144	34.2141	311.034	409.972	518.649	924.332	169.903	2138.67	4121.86	1881.99	up
FB	evm.model.CHR_24A.1116	4664.56	-1.69881	0.268484	1.20438e-11	6.82866e-10	5148.26	5589.62	8667.52	6602.18	4096.75	4408.8	6537.74	6171.48	5587.04	5789.8	4996.06	6897.99	1844.75	1411.29	2383.41	1859.22	2158.25	2928.12	2319.47	2708.46	2906.69	6044.54	8661.83	6230.06	down
FB	evm.model.CHR_9A.151	131.231	-6.938	1.11059	1.21207e-11	6.8597e-10	453.688	142.378	1162.13	261.371	211.874	299.765	36.1035	44.2551	39.5823	5.34485	45.1877	10.4062	2.81426	4.46611	3.38433	255.05	128.392	1.76712	1.44471	8.0669	3.86143	12.6228	13.937	1.65232	down
FB	evm.model.CHR_23A.312	670.836	-1.84895	0.291941	1.2262e-11	6.92703e-10	1061.43	734.19	1121.32	1099.3	1203.25	1004.75	667.915	718.619	871.8	1123.75	735.712	1321.58	276.501	211.023	269.9	290.042	138.338	359.609	185.645	208.395	171.834	779.01	696.849	849.291	down
FB	evm.model.CHR_24A.761	15273.4	-4.51254	0.735214	1.24163e-11	7.00144e-10	52481	29470.5	43156	11518.3	10615.8	8265.46	12162.9	7923.77	8779.36	60769.6	48966.5	54060.1	1561.91	745.84	2187.12	3611.92	505.43	244.746	1086.42	1453.39	6228.49	256.063	229.089	281.72	down
FB	evm.model.CHR_6A.822	171.336	4.82303	0.787213	1.25875e-11	7.08508e-10	2.42614	49.7465	16.3249	10.2498	3.16229	7.10905	0	0	1.97912	443.622	327.611	512.504	855.535	620.789	944.228	31.1037	7.23335	15.9041	0	4.03345	0	86.5567	66.2006	105.748	up
FB	evm.model.CHR_20A.1100	81.373	7.84066	1.24662	1.28776e-11	7.22297e-10	1.21307	0.857699	0	0	7.90573	0	0	0	0	0	0	0	282.13	181.994	218.289	140.744	197.109	157.274	229.708	168.733	292.503	49.5898	18.2923	6.60927	up
FB	evm.model.CHR_22A.1346	541.609	4.97256	0.812254	1.2879e-11	7.22297e-10	2.42614	22.3002	19.3859	2.56246	0	0	6.01725	16.8591	11.8747	1485.87	240.06	437.059	255.394	1261.67	221.674	172.626	122.967	171.411	192.146	317.298	185.349	3935.62	1546.13	2371.9	up
FB	evm.model.CHR_16A.426	310.484	1.80559	0.285714	1.32809e-11	7.42152e-10	133.438	193.84	111.214	84.5612	80.6384	47.3937	125.359	171.752	236.504	112.242	103.084	52.0309	536.117	514.719	586.335	444.783	424.055	531.02	503.48	446.368	552.185	507.619	486.923	465.954	up
FB	evm.model.CHR_23A.728	119.949	4.08445	0.664096	1.3274e-11	7.42152e-10	4.85227	18.0117	21.4265	1.28123	3.16229	10.6636	22.0633	8.42954	8.90602	54.7847	19.7696	35.1208	189.963	571.662	149.757	237.943	214.288	224.425	333.005	428.218	226.859	14.4261	40.9399	38.8295	up
FB	evm.model.CHR_9A.1784	1202.34	-5.6862	0.926367	1.33584e-11	7.4514e-10	89.7671	145.809	1232.53	230.621	199.224	255.926	497.426	151.732	275.097	1662.25	6004.31	10425.7	8.44278	8.93221	5.07649	21.7726	34.3584	79.5205	7.22353	5.37793	0	1054.91	3437.21	3022.92	down
FB	evm.model.CHR_20A.724	866.215	2.11083	0.334786	1.34353e-11	7.48085e-10	291.136	343.08	292.829	61.4991	91.7065	142.181	366.049	307.678	174.162	146.983	206.169	395.435	1506.33	1160.07	1669.32	1159.39	1266.74	1062.04	983.122	959.289	1147.81	2383.91	2265.63	2406.6	up
FB	evm.model.CHR_11A.811	602.274	2.73018	0.438236	1.37679e-11	7.6523e-10	64.2926	71.189	94.8887	444.587	561.307	659.957	131.377	189.665	168.225	58.7933	21.1817	7.80463	550.892	502.437	658.252	856.907	908.69	811.993	728.854	634.596	289.607	2728.34	1368.44	1942.3	up
FB	evm.model.CHR_10A.1130	71.1846	-5.28185	0.863742	1.38101e-11	7.66203e-10	61.8665	96.0623	144.884	267.777	240.334	137.442	54.1553	38.9866	112.81	189.742	129.915	62.437	0	2.23305	4.23041	1.55519	0	6.18493	1.44471	0	0	34.262	60.9743	61.1358	down
FB	evm.model.CHR_6A.1031	364.475	-8.22167	1.30721	1.38516e-11	7.67131e-10	31.5398	162.963	1236.61	2582.96	1135.26	2744.09	32.092	71.6511	45.5197	16.0345	67.7815	13.0077	2.81426	0	0	15.5519	162.75	171.411	21.6706	29.5786	3.86143	16.2294	108.012	76.0066	down
FB	evm.model.CHR_2A.612.1	160.732	2.23448	0.355498	1.38785e-11	7.6725e-10	44.8835	105.497	62.2388	52.5304	50.5967	68.7208	112.322	83.2418	72.2377	13.3621	45.1877	50.7301	377.111	348.356	373.122	189.733	249.551	340.171	249.212	273.602	283.815	160.49	138.499	112.358	up
FB	evm.model.CHR_19A.487_evm.model.CHR_19A.488	8301.64	-4.39805	0.718799	1.44444e-11	7.97113e-10	5193.15	5976.45	9745.99	10231.9	10740.7	5131.55	9286.62	6802.64	8093.59	37870.9	39909.2	40598.4	261.023	138.449	416.272	1890.33	350.818	364.027	1194.77	955.928	3165.41	228.113	63.5874	629.533	down
FB	evm.model.CHR_1A.748	61.956	2.68324	0.431115	1.46861e-11	8.09015e-10	25.4744	10.2924	10.2031	23.0621	9.48688	17.7726	14.0403	12.6443	23.7494	18.707	12.709	20.8123	92.8706	110.536	118.452	77.7593	52.4418	111.329	160.362	87.3914	137.081	102.786	109.754	127.228	up
FB	evm.model.CHR_17A.1164	3007.71	-5.99742	0.976716	1.49521e-11	8.22205e-10	1108.74	2063.62	2524.24	909.673	613.485	571.094	2503.18	1633.22	965.808	7974.51	6645.41	35760.8	29.5497	15.6314	23.6903	595.636	14.4667	185.548	249.934	248.729	2006.01	2335.23	444.241	2762.68	down
FB	evm.model.CHR_2A.12	2220.52	1.89754	0.301195	1.51273e-11	8.30367e-10	1048.09	890.291	616.267	513.773	901.253	664.696	655.88	1110.59	965.808	498.407	660.87	686.807	3426.36	2326.84	4434.32	1710.7	2527.15	2543.77	7432.29	6321.09	8575.27	1260.48	1625.4	1896.03	up
FB	evm.model.CHR_15A.156	40.5426	6.02372	0.982011	1.57334e-11	8.6211e-10	0	0	3.06093	5.12492	0	0	2.00575	0	0	0	0	0	73.1708	99.3708	83.7621	54.4315	62.3876	74.2191	39.7294	57.8128	30.8914	133.442	175.954	77.6589	up
FB	evm.model.CHR_20A.803	148.314	-4.11867	0.673669	1.64304e-11	8.98715e-10	237.761	131.228	176.513	308.776	301.999	313.983	295.848	324.537	263.222	98.8796	193.46	26.0154	4.22139	6.69916	15.2295	4.66556	1.80834	8.83561	308.445	270.241	254.854	3.60653	8.71061	0	down
FB	evm.model.CHR_6A.21	1497.96	-1.37407	0.220521	1.72018e-11	9.31057e-10	1657.05	1224.79	1884.51	3046.77	3073.75	2554.52	1963.63	1710.14	2298.74	2349.06	1975.55	1796.37	666.276	531.467	555.03	929.223	846.302	1080.6	691.291	826.857	973.08	1391.22	830.992	1093.83	down
FB	evm.model.CHR_6A.1265	1341.52	-2.23345	0.357253	1.71914e-11	9.31057e-10	1902.09	644.132	1548.83	3424.73	1574.82	2488.17	906.599	951.485	904.456	2365.09	2101.23	1787.26	293.387	214.373	289.36	1097.18	1531.66	766.931	647.228	590.228	454.683	1583.27	2101	2028.22	down
FB	evm.model.CHR_24A.420	1503.47	-3.22573	0.523442	1.7123e-11	9.31057e-10	582.273	926.315	2502.82	5555.41	5110.26	2386.27	1347.86	1144.31	1737.66	4783.64	3905.91	4686.68	97.092	192.043	84.6082	51.3211	99.4586	159.041	242.71	262.174	146.734	37.8685	20.9055	19.8278	down
FB	evm.model.CHR_4A.174.6	468.006	-1.0866	0.172938	1.71386e-11	9.31057e-10	679.318	864.56	979.496	812.3	796.898	733.417	394.13	358.256	403.74	696.166	581.791	590.55	378.518	419.814	348.586	240.276	206.15	168.76	192.868	178.816	195.002	408.439	327.519	276.763	down
FB	evm.model.CHR_19A.1241	35.5909	8.26685	1.32155	1.71857e-11	9.31057e-10	0	0	0	0	0	0	0	0	0	0	0	0	119.606	37.9619	110.837	66.0954	79.5669	95.4246	48.3976	85.3747	83.0208	29.7539	28.745	69.3974	up
FB	evm.model.CHR_15A.1274	3097.17	-5.34856	0.879321	1.71036e-11	9.31057e-10	2907.72	3929.12	6604.46	8584.24	15248.6	2938.41	900.582	895.639	3875.11	12726.1	9277.6	5909.41	26.7355	108.303	126.912	77.7593	14.4667	8.83561	57.0659	47.0569	52.1293	12.6228	0	3.30464	down
FB	evm.model.CHR_23A.823	98.3641	-7.98555	1.27878	1.75392e-11	9.47668e-10	32.7528	52.3196	97.9496	57.6554	126.492	61.6118	278.799	261.316	388.896	332.717	367.15	303.08	0	0	0	0	0	0	0	0	0	0	0	0	down
FB	evm.model.CHR_23A.662	5957.17	-2.92181	0.474786	2.02348e-11	1.09141e-09	11111.7	9045.29	23964	10415.1	15847.8	9104.33	4890.02	4077.79	6505.35	8765.55	10360.7	6100.62	2012.2	1425.8	1699.78	3795.43	1746.85	783.719	356.842	583.506	739.464	3675.95	2695.93	3268.28	down
FB	evm.model.CHR_1A.1258	1961.55	5.70991	0.940516	2.03898e-11	1.09786e-09	12.1307	1.7154	69.381	79.4363	47.4344	353.083	12373.5	2263.33	3558.45	1707.68	1629.58	4547.5	2501.88	2067.81	1005.15	583.195	886.085	2774.38	1722.09	2528.97	3795.79	919.664	608	1040.96	up
FB	evm.model.CHR_6A.228	93.7862	-6.44353	1.05292	2.09776e-11	1.12366e-09	114.028	142.378	224.468	160.154	166.02	242.893	296.851	287.658	271.139	108.233	35.3029	93.6556	1.40713	0	2.53825	77.7593	7.23335	4.41781	1.44471	0	1.93072	3.60653	6.09743	1.65232	down
FB	evm.model.CHR_1A.1500	6496.88	1.5361	0.247013	2.09417e-11	1.12366e-09	4539.3	5903.54	4555.68	2600.9	2310.05	2169.45	3962.36	3712.16	3204.19	2075.14	1941.66	2546.91	16615.4	10564.6	18682.3	10293.8	6677.29	8115.51	5156.87	7104.92	8897.7	9631.23	7322.14	7342.07	up
FB	evm.model.CHR_23A.54	31.653	8.16705	1.3128	2.09215e-11	1.12366e-09	0	0	0	0	0	0	0	0	0	0	0	0	91.4635	78.1568	79.5317	39.6572	66.9085	127.233	59.2329	83.358	94.605	14.4261	6.09743	19.0017	up
FB	evm.model.CHR_10A.1558	1732.53	2.81804	0.45805	2.14395e-11	1.14642e-09	765.446	649.278	410.164	3171.04	2151.94	3930.12	2253.46	846.116	780.761	574.571	1190.41	317.388	4167.92	5000.92	5336.24	2178.04	2419.56	1692.9	812.647	661.486	467.233	678.929	668.104	456.04	up
FB	evm.model.CHR_18A.42	1814.97	2.40657	0.388575	2.1605e-11	1.15328e-09	528.898	768.498	729.521	518.898	368.407	697.872	1110.18	1219.12	1210.23	440.95	395.392	431.856	3244.84	5879.63	2729.46	3234.79	2634.75	1780.38	2497.9	3124.58	1500.17	4610.95	2100.13	1801.85	up
FB	evm.model.CHR_20A.1731	3017.13	5.8706	0.967966	2.25308e-11	1.20063e-09	93.4063	253.879	0	119.154	289.35	186.02	5056.5	3299.11	4487.64	181.725	79.0784	35.1208	10235.5	6920.23	9107.23	692.057	1385.19	665.322	8486.2	13392.4	6351.09	300.243	705.559	89.2252	up
FB	evm.model.CHR_14A.1183	685.391	-1.24806	0.201679	2.31115e-11	1.22947e-09	851.574	921.169	804.003	996.797	947.106	1328.21	1218.49	1149.58	1101.38	813.753	697.585	747.944	328.565	415.348	296.975	360.803	402.355	596.404	634.226	473.93	613.002	237.129	272.642	240.412	down
FB	evm.model.CHR_17A.1112	90.4861	3.29234	0.539205	2.37762e-11	1.26266e-09	8.49148	7.71929	11.2234	53.8117	20.5549	37.9149	138.397	53.7383	74.2168	20.0432	36.715	35.1208	90.0563	140.682	80.3778	83.98	124.775	246.514	237.654	193.606	294.434	49.5898	77.5244	54.5265	up
FB	evm.model.CHR_4A.81	39.1003	6.30322	1.03618	2.44999e-11	1.29887e-09	1.21307	1.7154	0	2.56246	0	0	0	0	0.989558	0	0	0	108.349	117.235	87.9926	54.4315	107.596	67.1507	59.9553	110.92	43.4411	26.1473	80.1376	68.5712	up
FB	evm.model.CHR_22A.1394	203.702	2.1459	0.345884	2.47319e-11	1.30894e-09	44.8835	58.3235	67.3404	112.748	33.2041	81.7541	55.1581	71.6511	75.2064	81.5089	52.2483	75.4448	307.458	283.598	231.827	436.229	312.842	266.835	175.532	269.569	288.642	600.487	433.788	472.563	up
FB	evm.model.CHR_19A.1321	15855.9	-3.39736	0.557749	2.50848e-11	1.32535e-09	20873.3	18347.9	14491.4	51741.2	67231.9	23404.2	6395.33	14825.5	41858.3	34880.5	46537.7	20566.5	1138.37	2074.51	1166.75	1293.91	2618.47	1071.76	1940.24	2001.94	2851.67	778.108	1062.69	1389.6	down
FB	evm.model.CHR_12A.295	525.777	3.11433	0.510543	2.62515e-11	1.38228e-09	150.42	323.352	32.6499	124.279	93.2876	84.1238	213.612	286.605	245.41	78.8365	36.715	50.7301	1583.02	2082.32	1374.04	575.419	577.764	752.794	889.216	879.964	724.018	641.06	502.602	316.419	up
FB	evm.model.CHR_16A.234	745.098	1.43692	0.233244	2.78218e-11	1.46198e-09	519.193	456.296	440.773	481.743	477.506	329.386	309.888	278.175	393.844	363.449	423.634	545.023	1511.96	991.475	1523.79	764.374	902.36	557.527	614.722	651.402	757.806	1611.22	1477.32	1499.48	up
FB	evm.model.CHR_5A.508	1291.42	-5.47805	0.911786	2.78593e-11	1.46198e-09	1325.88	63.4697	284.666	7186.42	8274.14	6937.25	22.0633	95.8861	168.225	2.67242	0	0	6.33209	16.7479	6.76866	1340.57	2648.31	1590.41	522.983	139.826	358.148	0	1.74212	1.65232	down
FB	evm.model.CHR_20A.1000	462.471	-4.39491	0.732202	2.95273e-11	1.54689e-09	560.438	80.6237	453.017	891.736	474.344	1182.47	515.478	303.464	193.953	1467.16	1965.66	587.949	11.257	26.7966	5.07649	482.107	361.668	100.726	57.7882	26.8897	36.6836	476.062	452.952	384.99	down
FB	evm.model.CHR_6A.990_evm.model.CHR_6A.991	998.811	1.40963	0.229303	2.97111e-11	1.55138e-09	498.571	644.132	514.236	411.275	393.705	526.07	453.3	622.733	803.521	167.026	203.345	256.252	1450.05	1785.33	1394.34	1167.17	1296.58	1693.79	1843.44	1589.18	1745.37	1325.4	1734.28	1452.39	up
FB	evm.model.CHR_8A.1429	1005.03	1.41037	0.229422	2.97129e-11	1.55138e-09	554.372	625.262	530.561	538.117	477.506	670.621	1120.21	705.974	679.826	575.907	365.738	479.985	1675.89	1784.21	1318.2	1461.1	1557.88	1661.1	979.51	1378.1	1118.85	1365.97	1409.38	1086.4	up
FB	evm.model.CHR_9A.607	256.458	2.12807	0.345346	3.24767e-11	1.69283e-09	67.9318	141.52	141.823	275.465	173.926	193.129	101.29	161.215	106.872	118.923	206.169	148.288	656.426	439.911	578.72	190.51	409.588	387	377.068	424.184	361.044	199.261	140.241	154.492	up
FB	evm.model.CHR_6A.548	28.5761	8.1425	1.32513	3.31474e-11	1.72489e-09	0	0	0	0	0	0	0	0	0	0	0	0	79.5029	106.07	61.764	133.746	70.5252	45.0616	21.6706	8.0669	22.2032	49.5898	33.1003	54.5265	up
FB	evm.model.CHR_18A.454	2227.25	-3.89809	0.648654	3.39993e-11	1.76626e-09	725.415	444.288	940.725	822.55	510.71	836.498	616.768	307.678	144.475	16865.7	17021.6	12711.1	35.8818	62.5255	20.306	52.0987	240.509	37.1096	245.6	100.164	160.249	108.196	257.834	185.886	down
FB	evm.model.CHR_1A.1399	171.744	-1.50034	0.244548	3.4267e-11	1.77718e-09	246.253	272.748	397.92	143.498	156.533	241.708	241.693	275.014	218.692	212.458	255.593	241.944	109.053	107.187	91.3769	91.7559	121.159	77.7534	97.5176	104.197	78.194	106.393	116.722	116.488	down
FB	evm.model.CHR_15A.886	650.642	1.9027	0.30857	3.48305e-11	1.8034e-09	211.074	165.536	369.352	276.746	205.549	271.329	253.727	169.645	205.828	224.483	244.296	343.404	972.327	1241.58	781.78	1011.65	1090.43	674.157	711.517	724.677	563.769	1750.07	1920.69	1231.8	up
FB	evm.model.CHR_11A.1142	972.927	-1.35547	0.221754	3.62498e-11	1.87375e-09	1140.28	1060.12	1579.44	2166.56	2107.67	1357.83	1012.9	990.471	1377.46	1550.01	1204.53	1536.21	398.218	467.825	542.339	535.761	478.305	589.335	713.684	651.402	822.485	388.603	331.003	347.813	down
FB	evm.model.CHR_17A.806	1340.59	-2.46764	0.404422	3.64756e-11	1.88229e-09	971.668	2080.78	2595.67	1251.76	1114.71	908.774	2957.48	1947.22	1997.92	3488.85	2678.78	4724.4	359.522	300.346	260.593	104.975	240.509	379.048	1215	1175.75	1252.07	49.5898	44.4241	74.3543	down
FB	evm.model.CHR_2A.520	158.649	-2.28272	0.372872	3.7131e-11	1.91293e-09	140.716	299.337	330.58	313.901	235.591	318.722	292.84	257.101	227.598	255.216	338.908	262.756	47.8424	54.7098	42.3041	29.5485	47.0168	81.2876	66.4564	57.1405	83.9861	3.60653	11.3238	9.08775	down
FB	evm.model.CHR_24A.927	194.279	3.86846	0.645723	3.85194e-11	1.98116e-09	7.27841	6.86159	6.12185	7.68738	6.32458	7.10905	0	6.32216	0	1253.37	601.561	440.962	121.013	64.7585	167.524	6.22074	7.23335	12.3699	10.1129	1.34448	7.72286	683.437	588.837	648.535	up
FB	evm.model.CHR_13A.1061	455.405	1.35432	0.221969	3.88553e-11	1.99513e-09	247.466	212.709	229.569	504.805	486.993	507.112	112.322	112.745	151.402	571.898	345.968	344.704	655.723	520.301	670.943	566.087	547.926	415.274	556.211	499.476	729.81	714.092	612.356	613.836	up
FB	evm.model.CHR_16A.40	441.96	-2.647	0.436022	3.90476e-11	2.00169e-09	907.375	790.798	1022.35	686.739	795.316	661.142	773.217	616.41	613.526	555.864	903.754	881.923	123.124	49.1272	214.059	158.629	122.063	215.589	111.242	83.358	160.249	54.0979	26.1318	80.9636	down
FB	evm.model.CHR_15A.1065.1	996.468	1.08718	0.176836	4.07593e-11	2.08599e-09	589.551	577.231	706.054	718.77	788.992	786.735	421.208	551.081	398.792	543.838	734.3	677.702	1197.47	1607.8	1334.27	1109.62	1442.15	1101.8	1588.45	1371.37	1182.56	1452.53	1460.77	1572.18	up
FB	evm.model.CHR_3A.1027	134.829	2.4296	0.399127	4.10104e-11	2.09538e-09	31.5398	25.731	46.9342	21.7809	67.9893	33.1756	19.0546	25.2886	37.6032	20.0432	32.4786	15.6093	230.066	132.867	256.363	194.398	200.725	119.281	228.263	258.141	239.409	357.948	354.522	286.677	up
FB	evm.model.CHR_21A.1066	29.5928	7.71581	1.2667	4.16869e-11	2.12295e-09	0	0	0	0	0	0	0	0	0	0	0	0	80.91	39.0784	54.9953	67.6506	61.4835	88.3561	56.3435	28.2342	41.5104	61.311	76.6534	53.7003	up
FB	evm.model.CHR_21A.1377_evm.model.CHR_21A.1378	942.748	-4.93677	0.832469	4.16675e-11	2.12295e-09	1452.04	2066.2	2025.31	695.708	760.531	510.667	1613.63	1092.68	918.31	2064.45	1752.43	5758.52	50.6567	6.69916	86.3004	222.392	27.1251	31.8082	227.541	213.101	987.561	27.049	10.4527	24.7848	down
FB	evm.model.CHR_23A.174	195.552	-2.41442	0.396737	4.1898e-11	2.13021e-09	232.909	244.444	470.362	316.464	271.957	355.453	272.782	243.403	168.225	252.544	398.216	560.633	60.5066	40.1949	59.2258	77.7593	98.5544	103.377	34.6729	28.2342	79.1593	91.9664	113.238	118.967	down
FB	evm.model.CHR_4A.238	5471.98	-2.19323	0.359234	4.40542e-11	2.23616e-09	3872.11	4563.82	10270.4	6675.21	4604.3	6380.37	4996.32	4084.11	2675.76	16134.8	29723.6	12873.7	1122.19	1356.58	1264.05	1714.59	1654.63	1700.86	403.795	503.509	437.307	3730.95	5043.44	5541.05	down
FB	evm.model.CHR_1A.189	124.229	2.56287	0.423043	4.45567e-11	2.25798e-09	18.196	54.8927	64.2795	24.3434	34.7852	30.8059	51.1466	65.329	28.6972	24.0518	19.7696	40.3239	329.972	345.007	238.595	173.403	296.567	252.699	135.802	288.392	187.279	96.4746	91.4614	89.2252	up
FB	evm.model.CHR_2A.669	661.44	-2.7963	0.463453	4.51559e-11	2.28461e-09	837.017	530.058	1851.86	1277.39	989.797	1394.56	849.435	327.699	286.972	903.279	2075.81	1744.33	157.599	135.1	116.759	250.385	352.626	311.014	127.134	188.228	197.898	277.703	280.482	411.427	down
FB	evm.model.CHR_11A.1062	437.997	1.13942	0.186962	4.97289e-11	2.50591e-09	249.892	318.206	282.626	320.308	265.633	258.296	233.67	249.725	257.285	412.889	234.411	264.057	597.327	667.683	692.941	688.947	552.447	644.116	607.499	576.783	577.284	583.356	529.605	446.952	up
FB	evm.model.CHR_23A.84	115.513	2.70953	0.449713	4.98533e-11	2.50591e-09	33.9659	25.731	26.528	70.4677	67.9893	60.4269	29.0834	14.7517	60.363	10.6897	16.9454	28.617	213.18	202.091	217.443	398.905	270.346	139.603	117.743	121.676	101.363	203.769	213.41	127.228	up
FB	evm.model.CHR_10A.1258	40.0027	5.01079	0.849206	4.98134e-11	2.50591e-09	3.6392	2.5731	0	1.28123	0	0	7.02013	1.05369	3.95823	4.00863	7.06057	10.4062	89.3528	36.8454	120.99	107.308	83.1835	75.1027	44.7859	22.184	76.2633	73.0322	80.1376	109.879	up
FB	evm.model.CHR_17A.682	35.4173	-9.09682	1.49831	5.25558e-11	2.63748e-09	75.2102	114.932	286.707	19.2185	15.8115	39.0998	119.342	52.6847	37.6032	8.01727	28.2423	33.8201	0	0	0	0	0	7.06849	0	0	0	7.21305	1.74212	3.30464	down
FB	evm.model.CHR_9A.1723	510.33	-1.82381	0.299102	5.29348e-11	2.65221e-09	514.341	552.358	899.912	585.522	566.05	577.018	289.831	373.007	540.298	811.08	707.47	1369.71	207.552	167.479	142.988	321.923	301.088	222.657	220.318	277.636	273.196	819.583	656.78	850.118	down
FB	evm.model.CHR_1A.1522	482.158	4.74079	0.804695	5.3412e-11	2.6718e-09	33.9659	122.651	5.10154	5.12492	4.74344	9.47874	63.1811	263.423	149.423	8.01727	18.3575	6.50386	1093.34	3069.33	1263.2	507.768	285.717	668.856	1322.63	1253.73	1124.64	98.2779	163.759	30.5679	up
FB	evm.model.CHR_11A.986	3677.2	2.10202	0.345755	5.4845e-11	2.73907e-09	1226.41	1568.73	1648.82	1080.08	1043.56	1014.22	1233.54	899.854	790.657	847.158	439.168	340.802	5361.87	8692.16	6712.82	6597.87	6368.06	6766.31	4787.03	7219.88	6914.86	4711.93	8565.14	3421.95	up
FB	evm.model.CHR_19A.1334	351.033	-2.84366	0.474126	5.4954e-11	2.7401e-09	556.798	433.138	668.302	616.272	815.871	545.027	491.409	582.692	709.513	523.795	536.604	509.903	64.0244	69.2246	70.2248	77.7593	49.7293	277.438	257.88	111.592	292.503	52.2946	56.619	56.1788	down
FB	evm.model.CHR_16A.1043.1	1128.91	10.3509	1.7245	5.55143e-11	2.7636e-09	2.42614	0	0	1092.89	0	1648.12	0	0	0	293.966	629.803	0	2353.43	2272.13	2156.66	2561.39	2413.23	1478.2	1407.14	1735.06	1491.48	1772.61	2144.55	1640.75	up
FB	evm.model.CHR_16A.101	42.9665	5.18716	0.881634	5.58173e-11	2.77423e-09	6.06534	0	0	0	3.16229	0	1.00288	2.10739	0	0	0	0	87.9456	55.8263	102.376	96.4215	147.38	60.9657	101.129	48.4014	87.8475	81.1469	61.8453	87.5728	up
FB	evm.model.CHR_17A.591	341.735	1.45686	0.240797	5.61307e-11	2.78534e-09	263.236	194.698	188.757	178.091	121.748	165.878	282.811	236.027	205.828	163.018	176.514	277.064	726.079	533.7	605.795	517.099	448.468	506.281	310.612	297.131	446.961	454.422	498.247	403.166	up
FB	evm.model.CHR_12A.304	2950.38	-2.34652	0.38833	5.75016e-11	2.84881e-09	5460.02	2496.76	7372.75	5771.94	6359.37	6019	1680.82	1261.27	1644.64	1869.36	3038.87	4295.15	891.417	931.183	907	3601.81	3037.1	1160.12	502.035	477.292	548.323	3711.12	3910.19	3861.47	down
FB	evm.model.CHR_16A.624	131.879	-3.43538	0.577493	5.88236e-11	2.90966e-09	100.685	144.951	362.21	818.706	491.736	700.242	97.2789	152.785	125.674	10.6897	14.1211	0	18.9963	17.8644	10.9991	14.7743	20.7959	13.2534	13.0023	16.806	11.5843	2.7049	5.22637	0	down
FB	evm.model.CHR_21A.609	861.965	1.11323	0.183184	5.92208e-11	2.92464e-09	494.932	498.323	580.556	452.274	393.705	427.728	583.673	645.914	586.808	435.605	509.773	751.846	1272.75	1211.43	1061.83	1168.72	960.227	1080.6	1048.13	1160.96	1315.78	1298.35	1575.75	1171.49	up
FB	evm.model.CHR_17A.111	406.407	1.3756	0.228015	5.98254e-11	2.94512e-09	191.665	254.737	296.91	380.525	388.962	411.14	252.725	195.987	219.682	312.673	488.592	248.447	578.331	746.956	707.325	608.855	533.46	522.185	333.005	418.134	349.459	429.177	497.376	387.469	up
FB	evm.model.CHR_8A.54	7196.86	-6.97581	1.16524	5.97722e-11	2.94512e-09	2519.54	3911.11	6552.42	3757.85	3502.24	2808.08	12675.3	8039.68	7764.07	14896.1	12159.7	81606.5	28.1426	20.0975	25.3825	694.39	19.8917	32.6918	50.5647	134.448	3323.73	4418.9	849.284	2934.52	down
FB	evm.model.CHR_4A.708	1009.3	1.45114	0.240373	6.06216e-11	2.97645e-09	665.975	676.724	345.885	480.461	611.904	604.269	544.561	678.578	780.761	634.7	775.251	656.89	1347.33	1547.51	1972.22	1229.37	1235.09	1394.26	1482.27	1157.6	1654.62	1228.02	1183.77	1335.07	up
FB	evm.model.CHR_1A.356	334.782	-6.74442	1.13031	6.06538e-11	2.97645e-09	134.651	111.501	134.681	115.311	67.9893	21.3272	268.771	99.0471	108.851	678.795	1248.31	4903.91	0	0	2.53825	7.77593	1.80834	1.76712	21.6706	20.1673	21.2379	11.7212	33.1003	19.8278	down
FB	evm.model.CHR_6A.744	33.7931	3.90003	0.659686	6.11001e-11	2.99362e-09	0	3.4308	4.08124	5.12492	1.58115	7.10905	19.0546	11.5906	6.9269	9.35348	11.2969	11.7069	68.9494	33.4958	39.7659	66.873	52.4418	37.1096	21.6706	26.2174	27.9954	126.228	114.109	104.922	up
FB	evm.model.CHR_14A.1271.1	267.344	-9.96552	1.65879	6.2825e-11	3.07327e-09	632.009	10.2924	393.839	1795	1593.8	1392.19	12.0345	0	1.97912	46.7674	76.2542	74.144	0	0	0	171.07	103.075	17.6712	0	2.68897	0	5.40979	73.1691	14.8709	down
FB	evm.model.CHR_23A.761	62.3658	8.31663	1.37673	6.30073e-11	3.07734e-09	0	0.857699	0	0	0	2.36968	0	0	0.989558	0	0	0	85.1314	81.5064	397.659	112.751	87.7044	204.986	155.306	108.231	99.4318	43.2783	81.8797	34.6987	up
FB	evm.model.CHR_24A.1143	31.688	-7.69922	1.27883	6.32025e-11	3.08202e-09	61.8665	38.5964	49.9951	58.9366	79.0573	31.9907	73.2099	70.5974	124.684	61.4657	52.2483	55.9332	0	0	0	0	0	0	0	0	1.93072	0	0	0	down
FB	evm.model.CHR_21A.1152.1	397.239	4.12231	0.699961	6.40169e-11	3.11683e-09	53.375	83.1968	49.9951	14.0935	20.5549	24.8817	2.00575	4.21477	0	26.7242	11.2969	149.589	1408.54	1119.88	1437.49	1555.96	1412.31	523.068	223.207	338.81	195.002	417.456	133.272	328.811	up
FB	evm.model.CHR_2A.815	1734.76	1.10972	0.182947	6.41892e-11	3.12032e-09	1128.15	976.061	1144.79	1081.36	1274.4	845.977	489.403	665.934	837.166	1007.5	1118.4	1155.09	2430.11	2168.29	2700.69	2168.71	2092.25	2283.12	2522.46	1980.42	2216.46	2936.61	3154.11	3256.72	up
FB	evm.model.CHR_18A.526	32394.3	1.47184	0.244289	6.62399e-11	3.20982e-09	14223.2	16371.8	18824.7	15714.3	19688.4	13529.7	24855.3	29993.4	33502.5	15502.7	21296.1	9891.07	46230.6	49933.3	48482.2	40021.1	43810.6	51631.8	48169.4	47950.3	39820	33631.8	46809.1	47580.1	up
FB	evm.model.CHR_19A.1514	224.408	2.31562	0.384455	6.6309e-11	3.20982e-09	106.75	103.782	119.376	99.936	75.895	113.745	117.336	100.101	64.3212	48.1036	88.9632	80.6478	938.556	453.31	417.965	279.156	363.476	274.788	267.27	389.228	225.894	187.539	328.39	141.273	up
FB	evm.model.CHR_8A.110	346.493	-2.09972	0.347166	6.64443e-11	3.20982e-09	213.5	306.198	327.519	1294.04	1424.61	906.404	461.323	330.86	472.019	681.468	345.968	841.599	57.6923	74.8073	49.9189	41.99	68.7168	82.1712	71.5129	63.863	73.3672	28.8522	47.0373	50.3957	down
FB	evm.model.CHR_13A.1104	11386.2	-6.15168	1.04168	6.63733e-11	3.20982e-09	7753.93	8736.52	13129.3	4532.99	4841.47	4765.43	21264	12513.7	12316	38710	16129.2	107721	149.156	69.2246	94.7612	3048.16	162.75	235.027	119.911	307.887	4828.72	5023.89	1782.19	5034.61	down
FB	evm.model.CHR_12A.830	294.757	5.42699	0.926595	6.8249e-11	3.28167e-09	0	8.57699	2.04062	5.12492	0	28.4362	1602.59	385.652	889.612	410.217	789.372	689.409	178.706	363.988	77.8396	129.08	137.434	334.87	185.645	184.194	217.205	192.048	164.631	97.4868	up
FB	evm.model.CHR_24A.554	116.295	5.38157	0.919105	6.82442e-11	3.28167e-09	0	26.5887	2.04062	2.56246	0	2.36968	14.0403	14.7517	10.8851	0	0	0	459.428	590.642	525.417	24.883	72.3335	45.9452	382.847	504.181	105.224	1.80326	3.48424	1.65232	up
FB	evm.model.CHR_15A.422	1910.17	-2.85285	0.478585	6.83591e-11	3.28187e-09	2371.55	2465.03	1767.17	3572.07	5752.21	2906.42	3111.92	3877.59	5184.29	3311.13	2071.57	2259.44	298.312	264.617	240.287	335.92	758.598	1268.79	1087.86	1755.9	486.54	194.752	157.662	344.508	down
FB	evm.model.CHR_21A.693	901.188	1.29565	0.215543	6.85579e-11	3.28633e-09	581.06	721.325	422.408	415.119	515.454	478.676	585.679	557.404	685.763	553.191	556.373	567.136	1164.4	1658.04	1623.63	1020.2	1009.96	1225.5	1818.16	1190.54	1678.76	996.303	814.442	788.982	up
FB	evm.model.CHR_9A.1227	2784.15	-6.16096	1.04433	6.90868e-11	3.30657e-09	1401.09	674.151	1728.4	3282.51	3533.86	3986.99	5582	3484.56	3052.79	3113.37	8003.87	24682.1	21.107	6.69916	11.8452	76.2041	19.8917	3.53425	18.7812	24.2007	638.101	1386.71	1120.18	966.606	down
FB	evm.model.CHR_9A.18	2716.83	-2.85013	0.478283	6.92494e-11	3.30925e-09	2663.9	4335.67	13043.6	3771.94	3533.86	3033.2	2185.26	1605.83	1348.77	6967.01	7015.39	6419.31	826.689	744.723	871.465	195.953	338.159	243.863	67.1788	71.9299	22.2032	1331.71	2724.68	1841.51	down
FB	evm.model.CHR_12A.1338	942.526	-3.90651	0.663418	7.00807e-11	3.34382e-09	3408.72	521.481	2014.09	2280.59	1973.27	3414.71	673.932	364.578	284.993	45.4312	160.981	127.476	161.116	91.5552	75.3013	1137.62	1306.52	198.801	1402.81	1250.37	1656.55	32.4587	17.4212	19.8278	down
FB	evm.model.CHR_10A.66	8375.64	-4.00075	0.680854	7.26311e-11	3.45488e-09	196.517	888.576	3898.6	211.403	232.428	110.19	334.96	132.765	294.888	38766.2	41078.4	54022.3	116.088	46.8941	93.069	309.482	206.15	127.233	58.5106	46.3847	65.6443	19122.7	19484.8	21171.1	down
FB	evm.model.CHR_13A.796	1115.61	1.02765	0.168772	7.26064e-11	3.45488e-09	589.551	620.974	712.176	535.554	523.359	419.434	887.544	879.834	812.427	990.133	785.136	662.093	1407.83	1302.99	1357.96	1418.33	1298.39	1785.68	1359.47	1609.35	1356.33	1906.05	1999.96	1554	up
FB	evm.model.CHR_18A.226	605.989	-1.58497	0.263326	7.51922e-11	3.57123e-09	766.659	576.374	441.794	1408.07	1756.65	1517.78	779.234	835.579	1275.54	899.27	939.056	950.864	193.48	219.956	148.064	235.611	247.742	337.52	148.805	186.211	236.513	154.179	168.986	119.793	down
FB	evm.model.CHR_14A.1173	73.9073	2.82558	0.475387	7.68667e-11	3.63961e-09	6.06534	7.71929	22.4468	21.7809	14.2303	15.4029	63.1811	43.2014	49.4779	2.67242	1.41211	6.50386	118.903	111.653	62.6101	109.641	136.529	139.603	141.581	189.572	160.249	155.982	128.917	64.4404	up
FB	evm.model.CHR_22A.1311	2333.58	-3.95653	0.674261	7.75694e-11	3.66728e-09	4028.6	795.945	5034.2	12317.7	9618.11	8725.18	2217.36	1559.47	2204.73	684.14	522.483	364.216	129.456	241.17	153.987	415.234	3484.67	508.931	769.305	1284.65	696.023	64.9175	104.527	80.9636	down
FB	evm.model.CHR_14A.663.2	2164.38	-1.02318	0.168264	7.77275e-11	3.66916e-09	2451.61	2103.94	2931.35	4084.56	3788.43	4395.76	2853.18	2529.92	2996.38	2347.72	2714.08	2444.15	1098.27	1382.26	1071.14	1520.97	1581.39	1184.86	1524.16	1601.95	1156.5	1536.38	1299.62	1346.64	down
FB	evm.model.CHR_24A.532	1265.26	-5.91405	1.01037	8.1668e-11	3.83765e-09	308.119	600.389	3055.83	1497.76	1453.07	1141	164.472	328.752	144.475	2445.27	4658.57	11059.2	11.257	35.7288	3.38433	4.66556	14.4667	136.068	50.5647	13.4448	23.1686	526.553	1202.94	1487.09	down
FB	evm.model.CHR_15A.2037	714.744	1.77552	0.294726	8.1609e-11	3.83765e-09	219.565	282.183	361.189	299.808	256.146	286.732	477.369	416.209	429.468	192.414	169.454	288.771	1049.72	1384.49	731.861	859.24	1016.29	545.157	679.011	968.028	731.741	1689.66	2276.08	1543.26	up
FB	evm.model.CHR_14A.796	1341.51	-3.83629	0.654079	8.27766e-11	3.88386e-09	1657.05	415.984	3089.5	3335.04	2208.86	2555.7	647.857	598.498	834.197	3214.92	2787.51	1822.38	33.7711	203.208	64.3023	261.271	379.751	303.945	167.586	232.596	47.3025	2374.9	3139.3	1820.85	down
FB	evm.model.CHR_22A.1354	293.616	-2.07953	0.346022	8.47578e-11	3.97081e-09	332.381	315.633	616.267	702.114	651.432	450.24	174.5	221.276	385.927	633.364	660.87	411.044	73.1708	84.856	116.759	119.749	143.763	100.726	85.2376	75.2911	63.7136	250.654	181.181	196.626	down
FB	evm.model.CHR_4A.994	405.488	1.49719	0.250059	8.49852e-11	3.97546e-09	225.631	192.982	247.935	175.529	139.141	215.641	242.696	187.557	128.642	173.707	189.223	305.681	672.608	644.236	670.097	744.934	712.485	558.411	398.016	461.158	481.713	674.421	729.949	559.31	up
FB	evm.model.CHR_16A.1599	693.163	-5.28985	0.911073	8.96412e-11	4.18695e-09	4311.24	488.888	5948.4	1291.48	369.988	1353.09	16.046	134.873	75.2064	40.0863	16.9454	52.0309	83.0207	71.4577	59.2258	701.389	712.485	33.5753	15.8918	22.8562	17.3764	445.406	189.891	185.06	down
FB	evm.model.CHR_21A.1228	138.759	1.85609	0.308865	9.05752e-11	4.22421e-09	31.5398	58.3235	72.4419	81.9987	60.0836	53.3179	61.1754	38.9866	47.4988	41.4225	60.7209	44.2262	218.809	158.547	258.055	221.614	190.78	292.459	162.529	159.994	129.358	357.948	265.674	262.719	up
FB	evm.model.CHR_22A.1349.2	342.703	1.97181	0.328579	9.37064e-11	4.36368e-09	109.176	248.733	104.072	120.436	88.5442	125.593	268.771	301.356	227.598	61.4657	31.0665	36.4216	743.668	480.106	745.398	622.074	535.268	427.644	593.774	420.823	650.651	414.751	432.917	434.56	up
FB	evm.model.CHR_6A.40	68.3951	-5.98738	1.02829	1.0075e-10	4.68465e-09	72.7841	322.495	556.068	106.342	34.7852	118.484	55.1581	112.745	80.1542	2.67242	45.1877	15.6093	3.51783	4.46611	3.38433	48.2107	12.6584	34.4589	2.88941	9.41138	0	0	0	0	down
FB	evm.model.CHR_6A.223	34.9352	4.14748	0.714192	1.03021e-10	4.78307e-09	3.6392	3.4308	2.04062	5.12492	0	1.18484	5.01438	8.42954	18.8016	2.67242	4.23634	1.30077	92.8706	33.4958	70.2248	80.8696	31.6459	55.6644	96.7952	85.3747	88.8129	55.9012	48.7794	42.1341	up
FB	evm.model.CHR_6A.488	15059.5	-2.5896	0.437822	1.04565e-10	4.84752e-09	9529.86	9667.98	14927.1	13310.7	13335.4	9426.6	12145.8	10518	9460.17	46957.1	57430.7	73999.6	1647.75	2311.21	1086.37	3133.7	2894.24	1215.78	719.463	1064.83	2656.66	26133.8	18255.7	19599.8	down
FB	evm.model.CHR_20A.534	24.2654	7.66403	1.29236	1.06187e-10	4.91533e-09	0	0	0	0	0	0	0	0	0	0	0	0	63.3209	32.3793	76.1474	69.9833	81.3752	121.931	28.8941	33.6121	38.6143	7.21305	15.6791	13.2185	up
FB	evm.model.CHR_2A.581	586.339	1.2035	0.202314	1.09461e-10	5.05936e-09	279.006	367.095	356.088	636.771	585.024	562.8	474.36	450.981	513.58	471.683	450.465	327.794	747.89	976.961	697.172	698.278	933.102	557.527	710.795	592.917	634.24	669.912	730.82	646.882	up
FB	evm.model.CHR_5A.806	294.136	-6.56675	1.1237	1.15117e-10	5.30495e-09	77.6364	44.6003	379.555	157.591	60.0836	63.9815	34.0978	10.5369	23.7494	1733.07	1599.93	2059.12	0	4.46611	0	0	0	0	5.77882	2.68897	0	229.014	432.917	140.447	down
FB	evm.model.CHR_19A.704	2380.99	-4.60619	0.798929	1.15023e-10	5.30495e-09	1466.6	1651.07	6371.83	2475.34	3178.1	1720.39	1718.93	498.397	561.079	4472.3	6250.02	10429.6	135.085	145.148	30.459	328.144	671.797	72.452	13.0023	5.37793	1.93072	3546.12	7687.11	3713.58	down
FB	evm.model.CHR_13A.306	321.433	-4.00731	0.691305	1.15603e-10	5.31944e-09	160.125	483.742	131.62	96.0923	18.9738	26.0665	800.294	656.451	206.818	2019.02	1684.65	1126.47	12.6642	13.3983	13.5373	17.107	39.7834	24.7397	31.7835	30.9231	77.2286	7.21305	19.1633	16.5232	down
FB	evm.model.CHR_8A.229	882.253	-2.71172	0.461004	1.18024e-10	5.4228e-09	805.477	1459.8	1475.37	2257.53	2493.47	1004.75	689.978	1018.92	2664.88	1631.51	1282.2	1510.2	156.895	173.062	174.293	121.304	200.725	249.164	414.63	435.613	512.605	212.785	129.788	99.1391	down
FB	evm.model.CHR_10A.344	5980.05	-3.18498	0.544885	1.19462e-10	5.48078e-09	6075.05	4226.74	11590.7	15415.8	9480.55	8354.32	4271.24	2624.75	3678.19	17314.6	24993	28970.8	362.336	1453.72	252.133	1325.02	943.048	713.034	299.054	207.05	254.854	156.884	205.57	352.77	down
FB	evm.model.CHR_2A.1307	221.541	-2.20121	0.370705	1.20595e-10	5.52458e-09	579.847	499.181	635.652	258.809	210.292	343.604	192.552	267.638	174.162	257.889	117.206	153.491	118.903	78.1568	141.296	234.055	142.859	92.7739	133.635	123.692	166.042	165.9	89.7193	139.621	down
FB	evm.model.CHR_16A.660	1004.55	-6.14519	1.06036	1.26231e-10	5.77423e-09	410.017	174.971	869.303	138.373	75.895	161.139	449.288	122.228	43.5405	1000.82	1598.51	6017.37	2.81426	2.23305	10.153	41.99	12.6584	8.83561	1.44471	5.37793	36.6836	1759.99	7130.5	4034.96	down
FB	evm.model.CHR_9A.286	1069.65	-2.52329	0.428518	1.27912e-10	5.83393e-09	1435.06	940.038	2329.37	1961.56	1291.8	1552.14	1482.25	1335.03	2469.94	1433.75	1691.71	2210.01	213.884	382.969	134.527	467.333	348.105	220.89	144.471	289.064	167.007	962.943	1303.11	904.644	down
FB	evm.model.CHR_24A.444	715.432	-1.70166	0.286471	1.31015e-10	5.96666e-09	861.279	702.455	845.836	1483.66	1407.22	1419.44	960.754	820.827	762.949	884.572	1293.5	1579.14	258.912	177.528	255.517	503.102	496.389	284.507	207.315	192.933	306.984	644.667	362.361	458.518	down
FB	evm.model.CHR_23A.465	335.68	-4.35406	0.756742	1.3132e-10	5.97179e-09	1598.82	216.14	433.631	570.147	449.045	494.079	108.311	1210.69	709.513	94.871	25.4181	98.8586	28.1426	21.214	38.9198	101.087	69.621	130.767	309.889	311.248	585.007	237.129	108.012	105.748	down
FB	evm.model.CHR_10A.2060	563.075	-6.68463	1.14707	1.33393e-10	6.05716e-09	1325.88	12.0078	56.117	1297.89	3703.04	1917.07	111.319	68.49	107.862	171.035	94.6117	84.5502	5.62852	2.23305	1.69216	2200.59	1977.42	174.062	22.3929	43.0235	48.2679	10.8196	50.5215	27.2632	down
FB	evm.model.CHR_16A.941	629.577	1.81481	0.305651	1.38489e-10	6.27939e-09	288.71	349.941	211.204	199.872	170.764	345.974	390.118	437.283	380.98	412.889	300.78	499.496	1232.65	703.412	1277.58	816.472	680.839	853.52	1114.59	910.887	1453.83	727.617	570.545	779.894	up
FB	evm.model.CHR_12A.705	45.9615	3.26556	0.561609	1.38913e-10	6.28939e-09	7.27841	10.2924	4.08124	1.28123	0	16.5878	14.0403	13.698	10.8851	5.34485	8.47269	0	110.46	64.7585	71.0709	99.5319	79.5669	94.5411	78.0141	81.3412	107.155	83.8518	71.427	69.3974	up
FB	evm.model.CHR_24A.1088	571.007	-5.58042	0.972181	1.41051e-10	6.37689e-09	1037.17	503.469	1296.81	289.558	373.15	342.419	1023.94	453.088	264.212	960.736	1294.91	5240.81	21.8105	4.46611	18.6138	234.833	72.3335	14.137	19.5035	13.4448	105.224	29.7539	10.4527	79.3113	down
FB	evm.model.CHR_22A.1372	1558.13	-1.07387	0.180394	1.44061e-10	6.50351e-09	2457.68	2821.83	3174.18	1993.59	1856.27	2267.79	2980.54	2000.96	2081.04	1091.68	1201.71	1229.23	1295.97	1447.02	1114.29	1305.58	1038.89	864.123	597.386	592.917	651.616	1096.38	1180.29	1054.18	down
FB	evm.model.CHR_6A.257	3433.15	-2.97367	0.510534	1.46485e-10	6.585e-09	1065.07	2380.11	4903.6	2228.06	1497.35	1376.79	3126.96	1701.71	2724.25	18799.2	19306.4	18118.4	292.683	454.426	175.985	209.172	680.839	660.904	359.009	246.713	512.605	587.864	438.144	549.396	down
FB	evm.model.CHR_14A.869	1547.47	-6.06712	1.05255	1.46299e-10	6.585e-09	3110.31	941.753	8031.87	5783.47	9433.12	6879.19	240.69	288.712	89.0602	53.4485	28.2423	2.60154	26.7355	82.623	25.3825	239.499	1647.4	98.9589	73.68	25.5452	19.3072	7.21305	10.4527	0	down
FB	evm.model.CHR_8A.695	1372.29	-1.88145	0.317343	1.46503e-10	6.585e-09	1433.85	1157.04	1783.5	2958.36	3872.23	1806.88	1087.12	979.935	1562.51	4577.86	3256.34	3616.15	308.865	496.854	296.129	281.489	407.78	269.486	374.901	283.014	249.062	477.865	718.625	679.103	down
FB	evm.model.CHR_8A.399	30.1154	6.64904	1.14545	1.49734e-10	6.7205e-09	0	1.7154	0	0	0	0	0	0	0	0	0	0	82.3171	106.07	90.5308	45.1004	72.3335	73.3356	88.8494	90.0804	47.3025	10.8196	5.22637	9.08775	up
FB	evm.model.CHR_13A.381	620.51	-3.32072	0.573444	1.56516e-10	7.01474e-09	619.878	1078.13	970.314	2392.06	2112.41	1155.22	433.242	875.619	2124.58	1121.08	593.088	468.278	78.7993	99.3708	49.0728	48.2107	52.4418	141.37	147.36	142.515	189.21	0	0	0	down
FB	evm.model.CHR_16A.430	484.089	-2.05745	0.348502	1.61429e-10	7.22446e-09	323.889	321.637	431.591	493.274	496.48	335.31	484.389	236.027	345.356	1590.09	1869.64	3634.36	93.5742	78.1568	65.1483	78.5369	99.4586	53.8972	97.5176	107.559	129.358	101.884	76.6534	74.3543	down
FB	evm.model.CHR_18A.364	79.4354	4.3837	0.767055	1.62961e-10	7.28253e-09	2.42614	3.4308	6.12185	8.96861	0	14.2181	30.0863	12.6443	5.93735	65.4744	101.672	18.2108	127.345	103.837	82.9161	72.3161	94.9377	158.157	141.581	81.3412	103.293	202.867	196.86	271.806	up
FB	evm.model.CHR_19A.1468	7492.62	-3.20966	0.554317	1.63578e-10	7.29957e-09	9395.21	4227.6	15215.9	26613.7	29123.1	16572.4	7075.28	6800.53	9213.77	18419.7	14013.8	11656.2	475.61	1922.66	268.208	946.33	919.54	768.698	584.383	730.054	448.891	2013.34	1324.01	1093.83	down
FB	evm.model.CHR_9A.1400	300.809	3.40887	0.590227	1.65663e-10	7.38201e-09	76.4233	94.3469	9.18278	10.2498	22.136	29.6211	75.2156	125.389	145.465	21.3794	8.47269	5.20309	886.492	625.255	753.013	670.285	658.235	851.753	392.96	627.874	725.949	112.704	195.989	95.8344	up
FB	evm.model.CHR_2A.92	18.847	7.337	1.26096	1.82416e-10	8.11688e-09	0	0	0	0	0	0	0	0	0	0	0	0	42.9175	43.5445	48.2267	43.5452	53.346	41.5274	37.5623	38.3178	29.9261	29.7539	29.6161	14.0447	up
FB	evm.model.CHR_24A.380	385.969	8.61458	1.47017	1.8379e-10	8.16628e-09	0	0	0	0	0	1.18484	1.00288	0	0	0	0	0	113.978	136.216	134.527	223.169	1490.07	3034.15	162.529	98.1473	15.4457	923.271	1570.52	1359.03	up
FB	evm.model.CHR_5A.578	2599.53	2.06967	0.351992	1.84609e-10	8.19093e-09	866.131	578.947	1194.78	969.891	449.045	1028.44	753.159	508.934	436.395	1260.05	1071.8	772.658	3624.06	4611.25	3868.29	5610.33	5022.66	3220.58	1970.58	2450.32	2450.08	8767.47	5882.27	5020.57	up
FB	evm.model.CHR_20A.1139	11682.2	-4.27122	0.751025	1.98113e-10	8.77755e-09	7250.51	8098.39	9439.9	5615.63	4873.09	4463.3	16389	9519.06	9714.49	42007.8	30236.2	113860	377.111	444.377	210.674	1503.09	383.368	264.185	202.981	251.418	1884.38	5678.48	2418.94	5284.94	down
FB	evm.model.CHR_6A.670	1501.13	-1.78408	0.303674	1.99057e-10	8.8068e-09	1143.92	878.284	1416.19	2813.58	3103.79	2104.28	1828.24	1529.96	1550.64	2175.35	2320.1	3616.15	339.822	314.86	274.131	826.581	664.564	412.623	426.91	542.499	738.499	2777.93	1698.57	2529.7	down
FB	evm.model.CHR_21A.1079	764.421	-3.58291	0.625222	2.01142e-10	8.88635e-09	1276.15	1264.25	2540.57	1046.77	1102.06	394.552	664.906	379.329	643.212	1179.87	601.561	1718.32	149.156	66.9916	137.065	210.728	477.401	72.452	645.783	754.255	791.593	275.899	1109.73	843.508	down
FB	evm.model.CHR_9A.407	563.929	1.95317	0.332611	2.02204e-10	8.92056e-09	283.858	267.602	175.493	156.31	158.115	253.556	990.841	813.451	595.714	328.708	200.52	135.28	1091.93	1096.43	865.542	692.057	571.435	789.904	1298.79	779.8	1034.86	284.916	256.092	413.079	up
FB	evm.model.CHR_1A.219	449.704	-2.84864	0.493012	2.03666e-10	8.97229e-09	976.52	394.541	620.348	945.548	912.321	946.689	453.3	344.558	306.763	420.907	793.609	1083.54	106.942	31.2627	101.53	472.776	188.067	204.103	213.094	243.351	326.291	254.26	141.112	311.462	down
FB	evm.model.CHR_8A.1171	64.9297	-4.64873	0.82068	2.04914e-10	9.01447e-09	87.3409	262.456	220.387	38.4369	67.9893	93.6025	194.558	191.772	166.246	37.4139	40.9513	33.8201	13.3677	2.23305	1.69216	1.55519	4.52084	28.274	6.50117	14.1171	19.3072	9.01632	8.71061	14.0447	down
FB	evm.model.CHR_1A.553.2	805.82	1.05758	0.179133	2.05474e-10	9.02631e-09	365.134	346.51	421.388	549.648	607.16	611.378	637.829	448.873	687.743	529.14	686.288	529.414	804.175	877.59	775.011	1073.08	1114.84	772.233	907.275	860.469	856.272	1805.07	1535.68	1537.48	up
FB	evm.model.CHR_17A.237	1446.6	1.06836	0.181195	2.07767e-10	9.10125e-09	1168.18	970.915	787.678	1142.86	1105.22	1116.12	859.464	1066.34	1110.28	917.977	1085.92	932.653	1844.04	1809.89	2737.92	1805.57	1585.01	1761.82	1713.42	1316.25	1630.49	2156.7	2051.35	2042.26	up
FB	evm.model.CHR_13A.656	79.6298	2.44833	0.420996	2.07531e-10	9.10125e-09	14.5568	14.5809	24.4874	23.0621	18.9738	34.3604	9.02588	3.16108	14.8434	49.4398	46.5998	26.0154	83.7243	165.246	80.3778	157.851	153.709	144.02	138.692	126.381	98.4665	119.015	195.989	168.536	up
FB	evm.model.CHR_10A.367	61.0274	2.1947	0.375465	2.09542e-10	9.16604e-09	20.6222	38.5964	10.2031	21.7809	11.068	18.9575	28.0805	30.5571	27.7076	18.707	38.1271	37.7224	137.899	108.303	109.145	79.3145	85.896	110.445	132.913	83.358	107.155	64.0159	70.5559	73.5281	up
FB	evm.model.CHR_5A.510	169.256	-10.8984	1.90704	2.1046e-10	9.18034e-09	2589.9	60.8966	4.08124	135.81	662.5	60.4269	57.1639	27.396	75.2064	112.242	135.563	133.979	0	0	0	1.55519	5.42501	0	0	0	0	0	0	0	down
FB	evm.model.CHR_20A.749	1822.04	1.517	0.26013	2.19863e-10	9.57699e-09	772.725	975.204	670.343	590.647	641.945	481.046	572.642	845.062	859.926	668.106	827.499	797.373	2665.1	2041.01	2638.93	2262.79	2188.09	3993.7	4592	3264.41	5207.14	2038.59	1935.5	2199.24	up
FB	evm.model.CHR_13A.1180	27.7644	5.16651	0.9159	2.30255e-10	1.00156e-08	0	5.14619	0	0	0	0	2.00575	0	0	0	0	0	115.385	65.8751	85.4543	24.883	16.275	51.2466	80.9035	51.7626	92.6743	25.2457	30.4871	19.0017	up
FB	evm.model.CHR_15A.1758	2650.59	-1.0657	0.181443	2.40745e-10	1.04572e-08	2959.89	2561.95	3683.31	3253.04	2754.36	3526.09	2953.47	2189.57	2150.31	4827.73	5178.23	5053.5	1304.41	1663.62	1253.05	2279.9	2209.79	1595.71	1265.56	1170.37	1309.99	2694.98	2924.15	2851.07	down
FB	evm.model.CHR_11A.736	606.779	-1.65149	0.283194	2.41694e-10	1.04838e-08	731.48	929.746	1687.59	907.111	781.086	851.901	390.118	251.833	254.316	936.684	1061.91	914.443	322.233	254.568	420.503	419.9	379.751	409.089	271.605	330.743	426.688	512.127	567.061	550.222	down
FB	evm.model.CHR_6A.339	690.75	-3.64778	0.64222	2.62391e-10	1.13656e-08	2166.54	1725.69	3401.71	1235.11	888.604	601.9	238.684	208.631	281.034	1151.81	1646.53	226.334	105.535	323.793	54.1493	432.342	479.209	254.466	392.96	338.81	127.427	81.1469	111.496	104.096	down
FB	evm.model.CHR_20A.1267	197.365	-3.42083	0.600677	2.62886e-10	1.13712e-08	579.847	192.125	799.922	374.119	376.313	229.859	132.38	141.195	45.5197	179.052	67.7815	80.6478	43.621	42.428	37.2276	286.154	166.367	142.253	187.812	151.927	57.9215	70.3273	144.596	207.366	down
FB	evm.model.CHR_18A.290	76.9718	9.01883	1.55687	2.64319e-10	1.14172e-08	0	0	0	0	0	0	0	0	0	0	0	0	60.5066	361.755	131.143	38.8796	50.6335	7.06849	18.7812	10.7559	5.79215	97.3762	331.003	733.629	up
FB	evm.model.CHR_22A.1393	92.0977	3.15716	0.554077	2.85128e-10	1.22819e-08	7.27841	27.4464	17.3453	25.6246	45.8532	27.2514	20.0575	51.631	84.1124	0	0	0	193.48	125.051	234.365	125.192	156.421	230.609	189.256	118.987	271.265	77.5403	76.6534	104.922	up
FB	evm.model.CHR_8A.1418	463.956	1.49213	0.258376	3.02081e-10	1.29761e-08	217.139	339.649	396.9	472.774	411.098	286.732	232.667	186.504	147.444	299.311	281.011	416.247	816.136	971.378	1064.37	618.186	643.768	480.657	318.557	396.623	409.312	514.832	625.422	588.225	up
FB	evm.model.CHR_23A.170	224.525	-1.80852	0.311676	3.05437e-10	1.31021e-08	248.679	154.386	278.544	388.213	344.69	494.079	505.449	248.672	329.523	301.984	323.374	235.44	56.9888	58.0594	65.1483	91.7559	114.829	113.096	52.0094	67.2242	85.9168	209.179	322.293	299.07	down
FB	evm.model.CHR_14A.210	18.9889	-7.94284	1.37994	3.06309e-10	1.31214e-08	41.2443	102.924	45.9139	32.0308	52.1778	42.6543	59.1696	35.8256	35.6241	5.34485	2.82423	0	0	0	0	0	0	0	0	0	0	0	0	0	down
FB	evm.model.CHR_9A.990	953.058	1.72022	0.297193	3.23037e-10	1.37998e-08	644.139	480.311	485.667	175.529	192.9	168.248	294.845	332.967	290.93	460.993	358.677	512.504	1996.72	1225.95	2464.64	2301.67	1445.77	905.65	617.611	661.486	681.542	1832.12	1959.89	2382.64	up
FB	evm.model.CHR_8A.363	952.748	1.74992	0.302237	3.23649e-10	1.38069e-08	486.44	1092.71	727.48	266.496	338.365	232.229	347.998	489.967	632.327	430.26	310.665	567.136	2705.21	2561.31	3078.89	1003.09	802.902	849.986	962.174	964.667	1385.29	953.025	725.594	951.735	up
FB	evm.model.CHR_1A.1292	1620.78	2.59194	0.453221	3.31013e-10	1.41017e-08	1006.85	301.052	185.696	516.336	684.636	514.221	359.029	322.43	441.343	366.122	299.368	169.1	3303.24	3819.64	3065.36	4037.26	2651.93	2633.01	1699.7	2400.58	1914.3	3448.74	2516.49	2242.2	up
FB	evm.model.CHR_22A.406	250.93	-8.41117	1.46215	3.32487e-10	1.41451e-08	276.58	284.756	927.461	1782.19	379.475	864.935	0	0	0	871.21	529.543	50.7301	1.40713	1.11653	0	17.8846	15.3709	1.76712	0	0	0	16.2294	0	1.65232	down
FB	evm.model.CHR_9A.267	123.468	5.32513	0.954686	3.36727e-10	1.43058e-08	21.8352	12.0078	0	10.2498	28.4606	14.2181	50.1438	88.5102	7.91646	85.5175	124.266	372.021	403.846	723.509	641.33	29.5485	39.7834	139.603	67.9011	16.1338	44.4065	19.8359	13.937	8.26159	up
FB	evm.model.CHR_19A.1579	6047.26	-6.66896	1.1781	3.42103e-10	1.45143e-08	1399.88	6606.85	9381.74	6278.03	2112.41	3291.49	23409.1	16743.2	12021.1	6731.83	2997.92	44020.7	51.3603	26.7966	42.3041	1096.41	36.1668	154.623	93.9058	633.252	6088.51	1144.17	162.017	610.531	down
FB	evm.model.CHR_20A.571	2731.51	1.24029	0.215624	3.44695e-10	1.4585e-08	2035.53	1868.07	1526.38	3610.51	3725.18	3481.07	1654.74	2008.34	2252.23	1329.53	1646.53	1698.81	4127.11	3863.18	5491.92	1920.65	3016.31	2366.18	2684.26	2268.14	1828.39	3058.34	3833.54	4261.33	up
FB	evm.model.CHR_3A.984	2711.21	-2.49138	0.4353	3.44709e-10	1.4585e-08	1909.37	1683.66	6108.59	1654.07	1388.25	2308.07	1129.24	553.189	663.004	7884.98	6204.83	8159.74	569.888	411.998	549.953	886.456	959.323	428.527	277.383	260.158	371.663	7753.13	6350.03	6603.49	down
FB	evm.model.CHR_3A.398	66.3207	2.58709	0.452981	3.47123e-10	1.46472e-08	15.7699	18.8694	22.4468	3.84369	3.16229	15.4029	31.0891	22.1276	17.812	5.34485	24.006	15.6093	121.013	188.693	81.2239	97.1991	81.3752	102.493	153.861	94.1138	158.319	94.6713	115.851	107.401	up
FB	evm.model.CHR_22A.685	331.581	5.51634	0.988632	3.46978e-10	1.46472e-08	0	23.1579	0	0	0	0	0	0	0	0	0	0	484.053	394.134	570.259	651.623	752.268	335.753	196.48	231.923	214.309	1291.14	1518.26	1294.59	up
FB	evm.model.CHR_19A.1427	3778.25	-1.0523	0.181035	3.64005e-10	1.53386e-08	4380.39	3955.71	6261.64	6494.56	5706.36	6106.68	3477.97	3870.21	4723.16	4990.75	5651.28	5791.04	2233.12	2466.41	2052.6	2468.08	2906.9	2071.95	2388.82	2784.43	2175.92	2570.55	2451.17	2698.24	down
FB	evm.model.CHR_7A.42	365.35	2.21633	0.385618	3.64604e-10	1.53431e-08	225.631	450.292	193.859	120.436	145.465	112.56	125.359	160.161	124.684	152.328	149.684	62.437	1328.33	1247.16	1903.69	233.278	357.147	358.726	239.099	219.151	322.429	217.293	101.914	217.28	up
FB	evm.model.CHR_17A.576	1154.64	1.13055	0.195911	3.71998e-10	1.5633e-08	770.298	475.165	698.912	1493.91	1435.68	1207.35	684.964	698.598	968.777	1309.49	1739.73	1187.6	1492.97	1363.28	1591.48	919.115	933.102	1088.55	895.717	957.272	872.683	1768.1	1574.88	1583.75	up
FB	evm.model.CHR_3A.408	997.037	1.67764	0.291496	3.8298e-10	1.60727e-08	338.446	556.647	647.896	1042.92	793.735	928.916	327.94	273.96	314.679	3113.37	2147.83	2014.9	1284.01	2126.98	1883.38	343.696	599.464	331.335	342.395	342.171	254.854	1254.17	1154.16	1511.04	up
FB	evm.model.CHR_6A.216	1028.72	1.55154	0.270274	3.84779e-10	1.61264e-08	543.455	494.035	356.088	550.929	708.353	433.652	466.337	730.209	962.84	350.087	307.841	338.201	1327.63	1756.3	1265.74	1054.42	1174.52	1631.05	2835.23	2139.07	2643.15	822.288	946.843	850.944	up
FB	evm.model.CHR_3A.204	570.247	-6.30073	1.12456	4.0393e-10	1.69062e-08	7536.79	427.992	60.1982	143.498	425.328	218.011	1049.01	346.665	575.923	121.595	76.2542	14.3085	21.8105	24.5636	27.0746	712.275	43.4001	555.76	301.943	395.95	492.332	27.049	12.1949	76.0066	down
FB	evm.model.CHR_24A.865	619.099	1.33911	0.234317	4.07698e-10	1.70409e-08	251.105	243.586	349.966	261.371	234.01	244.077	257.739	335.074	351.293	551.855	655.221	359.013	671.905	745.84	838.468	898.12	936.719	1169.84	1451.93	925.677	1248.21	617.618	638.488	621.272	up
FB	evm.model.CHR_16A.1123	933.402	-2.63235	0.463595	4.08674e-10	1.70587e-08	1783.21	319.064	930.522	3228.7	2545.65	2661.16	784.248	596.39	748.106	582.588	1251.13	712.823	128.049	149.615	152.295	514.766	936.719	519.534	803.256	1173.73	581.145	375.079	517.41	406.47	down
FB	evm.model.CHR_9A.184	155.833	2.22771	0.389174	4.13673e-10	1.72442e-08	89.7671	54.035	27.5483	131.967	137.56	165.878	124.357	64.2753	166.246	16.0345	8.47269	14.3085	263.133	351.706	269.9	353.027	291.142	367.561	231.153	186.883	141.908	72.1305	118.464	92.5298	up
FB	evm.model.CHR_10A.578	426.675	-2.43414	0.427236	4.16593e-10	1.73426e-08	447.622	221.286	352.007	775.144	698.867	774.887	414.187	279.229	415.614	1226.64	1584.39	2245.13	53.471	90.4386	25.3825	41.2124	75.9502	42.4109	80.1811	91.4249	52.1293	53.1963	117.593	81.7897	down
FB	evm.model.CHR_8A.1363	888.353	-1.83397	0.319224	4.26952e-10	1.775e-08	2075.56	786.51	1742.69	1078.8	983.473	835.314	701.01	402.511	391.865	1574.06	1736.9	2464.96	327.158	416.464	450.962	665.619	520.801	438.246	366.955	365.699	343.667	818.682	836.218	996.348	down
FB	evm.model.CHR_1A.1157	98.7581	8.81153	1.54417	4.33251e-10	1.79637e-08	0	0	0	0	0	0	0	0	0	0	0	0	42.2139	398.6	30.459	43.5452	170.888	87.4726	179.866	155.96	61.7829	379.587	486.052	333.768	up
FB	evm.model.CHR_13A.512	57.2513	-7.61349	1.34046	4.33129e-10	1.79637e-08	225.631	133.801	142.843	56.3741	237.172	37.9149	50.1438	82.1881	102.914	34.7415	81.9027	182.108	1.40713	0	0	0	0	0	0	1.34448	0	1.80326	1.74212	0	down
FB	evm.model.CHR_24A.1442	201.593	1.51564	0.265217	4.36667e-10	1.80812e-08	107.963	87.4853	118.356	175.529	177.088	169.432	157.451	115.906	140.517	124.268	94.6117	87.1517	310.976	405.299	237.749	318.813	286.622	203.219	199.369	268.224	186.314	261.473	362.361	242.065	up
FB	evm.model.CHR_13A.727	29.8692	-7.37835	1.30261	4.39911e-10	1.81912e-08	42.4574	44.6003	34.6905	24.3434	23.7172	28.4362	56.161	72.7048	53.4361	54.7847	101.672	178.206	0	0	0	0	0	0	0	0	0	0	0	1.65232	down
FB	evm.model.CHR_5A.987	2696.21	1.96312	0.34256	4.57573e-10	1.88964e-08	1249.46	1819.18	724.419	725.176	1076.76	859.01	1168.35	1809.19	1893.02	1528.63	1395.17	1576.54	4639.31	4079.79	7406.6	2860.76	2681.76	5336.71	5181.43	4123.53	5218.72	2401.95	2082.71	2870.9	up
FB	evm.model.CHR_16A.64	734.435	-1.52396	0.267024	4.5868e-10	1.89169e-08	914.654	581.52	1093.77	1173.61	1054.62	889.816	420.205	531.061	774.824	1639.53	1827.28	1953.76	275.094	296.996	274.131	343.696	439.426	329.568	462.306	379.817	586.937	444.504	384.138	555.179	down
FB	evm.model.CHR_9A.123	53.0639	14.1401	2.9048	4.69514e-10	1.9338e-08	0	0	0	0	0	0	210.604	50.5773	119.736	0	0	0	0	0	27.0746	0	0	233.26	150.972	157.977	271.265	9.01632	1.74212	41.3079	up
FB	evm.model.CHR_24A.488	23.3986	7.09187	1.2603	4.88938e-10	2.01113e-08	0	0	0	0	0	0	0	0	0	0	0	0	33.0676	41.3115	39.7659	31.8813	45.2084	42.4109	75.1247	56.4683	51.164	54.0979	35.7135	55.3526	up
FB	evm.model.CHR_21A.1417	144.839	3.03798	0.541448	4.92147e-10	2.02165e-08	54.5881	71.189	18.3656	70.4677	58.5024	50.9482	53.1524	63.2216	93.0184	73.4916	35.3029	20.8123	553.002	206.557	626.101	185.067	124.775	296.877	109.798	198.311	235.547	88.3599	86.235	102.444	up
FB	evm.model.CHR_20A.1219	1705.62	2.15675	0.378586	5.06812e-10	2.07914e-08	971.668	449.434	535.662	1575.91	1785.11	1553.33	641.84	632.216	1019.24	1038.24	1179.12	688.108	2634.15	4274.06	2722.69	3201.35	1888.81	1034.65	1495.99	1698.75	1097.61	3028.58	2956.38	2832.07	up
FB	evm.model.CHR_15A.327	410.757	-2.35838	0.415845	5.10634e-10	2.09205e-08	931.636	910.876	872.364	743.114	676.731	638.63	784.248	657.504	598.682	646.726	502.713	491.692	219.512	53.5933	197.983	290.042	103.979	231.493	65.7341	95.4583	106.189	18.0326	11.3238	9.91391	down
FB	evm.model.CHR_16A.1855	1012.65	-1.22174	0.214804	5.16294e-10	2.11245e-08	1678.89	1153.6	1523.32	1818.07	1774.05	1359.01	793.274	776.572	930.184	1630.18	2006.62	1452.96	503.753	714.577	559.26	583.972	772.16	462.103	679.011	588.884	550.254	678.027	635.874	679.103	down
FB	evm.model.CHR_5A.502	356.223	8.82191	1.55611	5.30928e-10	2.16946e-08	0	0	0	12.8123	3.16229	37.9149	2386.84	889.317	1135.02	0	0	0	121.013	51.3602	306.282	34.2141	1086.81	1054.97	459.416	422.168	546.392	0	0	1.65232	up
FB	evm.model.CHR_20A.421	30.1501	-6.48556	1.16513	5.34744e-10	2.18218e-08	40.0313	102.924	73.4622	43.5618	50.5967	37.9149	18.0518	21.0739	27.7076	80.1727	79.0784	137.882	0	0	1.69216	1.55519	0	0	1.44471	1.34448	0	1.80326	0	3.30464	down
FB	evm.model.CHR_2A.1273	895.161	-1.3986	0.246899	5.50929e-10	2.24527e-08	907.375	943.469	1463.12	1923.13	1802.51	2065.18	1025.94	968.344	1128.1	1211.94	1405.05	1212.32	443.246	283.598	457.73	405.903	295.663	544.274	597.386	541.155	769.39	348.932	350.166	389.947	down
FB	evm.model.CHR_16A.970	31.5311	6.99768	1.25042	5.59157e-10	2.27581e-08	0	1.7154	0	6.40615	1.58115	8.29389	0	1.05369	5.93735	8.01727	0	0	186.445	88.2056	95.6073	38.8796	34.3584	40.6438	83.7929	69.2409	42.4757	18.0326	8.71061	17.3493	up
FB	evm.model.CHR_24A.1445	399.931	-2.63253	0.468215	5.61781e-10	2.28349e-08	141.929	132.086	390.778	147.341	196.062	120.854	74.2128	37.9329	108.851	1901.43	2348.35	2740.73	45.0282	20.0975	27.9207	59.8746	58.771	34.4589	31.7835	21.5117	37.6489	238.932	324.035	357.727	down
FB	evm.model.CHR_11A.121	158.458	-3.74385	0.676082	5.64552e-10	2.29176e-08	80.0625	336.218	1005	133.248	177.088	174.172	86.2473	46.3625	56.4048	336.725	132.739	346.005	42.2139	29.0297	15.2295	21.7726	10.85	44.1781	33.2282	41.679	32.8222	178.523	231.702	211.497	down
FB	evm.model.CHR_4A.1100	104.197	-6.06461	1.10053	6.11783e-10	2.48024e-08	676.892	29.1618	28.5686	181.935	123.329	390.998	228.656	80.0807	81.1437	133.621	22.5938	96.2571	4.22139	0	3.38433	37.3244	37.9751	17.6712	1.44471	1.34448	1.93072	93.7697	135.885	92.5298	down
FB	evm.model.CHR_21A.802	176.755	3.00073	0.538439	6.19039e-10	2.50638e-08	41.2443	25.731	30.6093	25.6246	31.6229	37.9149	22.0633	16.8591	9.89558	21.3794	5.64846	13.0077	505.863	115.002	286.822	601.079	280.292	228.842	248.489	227.89	419.931	366.964	261.318	418.036	up
FB	evm.model.CHR_7A.430	946	-2.30864	0.409096	6.20415e-10	2.50868e-08	813.969	482.027	827.47	1606.66	2071.3	1943.14	1782.11	1289.72	1504.13	3462.12	2579.93	1537.51	84.4278	208.79	92.223	125.97	370.709	311.897	262.936	228.562	278.023	257.867	241.284	341.204	down
FB	evm.model.CHR_14A.929	980.309	-1.24004	0.219376	6.21567e-10	2.51006e-08	1348.93	1344.01	2332.43	1139.01	1152.66	1138.63	1198.44	907.23	854.978	1270.74	1156.52	1110.86	692.308	544.865	781.78	1024.09	754.077	910.068	544.654	658.125	607.21	687.945	748.241	619.619	down
FB	evm.model.CHR_15A.1165	375.483	1.02691	0.179151	6.46016e-10	2.6054e-08	264.449	311.345	233.651	252.402	385.8	322.277	278.799	261.316	301.815	168.363	149.684	217.229	663.462	515.835	540.647	440.895	460.222	428.527	468.084	379.144	450.822	529.258	534.831	452.735	up
FB	evm.model.CHR_4A.700	29.0983	-7.55921	1.3491	6.4958e-10	2.6147e-08	16.983	62.612	62.2388	70.4677	126.492	42.6543	56.161	42.1477	45.5197	61.4657	53.6604	57.234	0	0	0	0	0	0	0.722353	0	0	0	0	0	down
FB	evm.model.CHR_21A.878	1719.7	-7.71214	1.37462	6.50009e-10	2.6147e-08	235.335	54.8927	18155.4	1855.22	1201.67	4540.31	804.306	124.336	85.102	192.414	3191.38	189.913	4.22139	29.0297	21.9981	2726.24	4048.87	895.931	56.3435	9.41138	9.65358	268.686	2040.02	532.046	down
FB	evm.model.CHR_1A.752	781.699	1.37249	0.243587	6.53368e-10	2.62481e-08	555.585	596.958	385.677	445.868	414.26	432.467	485.392	489.967	419.572	375.475	378.447	507.301	1409.24	954.63	1851.23	915.227	726.952	1099.15	900.774	800.64	1109.2	1129.74	1253.46	1123.58	up
FB	evm.model.CHR_24A.478	909.513	4.60343	0.843129	6.54403e-10	2.62557e-08	4.85227	171.54	14.2843	7.68738	3.16229	2.36968	54.1553	42.1477	35.6241	304.656	98.848	140.483	2534.95	899.92	2552.63	406.681	348.105	192.616	99.6847	158.649	156.388	7544.86	2755.17	3298.85	up
FB	evm.model.CHR_9A.40	1697.65	1.05055	0.18383	6.57453e-10	2.6344e-08	925.571	941.753	1107.04	1144.14	1168.47	1227.5	1183.39	1440.4	1178.56	955.391	1464.36	1447.76	2073.41	2326.84	2033.14	1399.67	1736.91	1368.64	2585.3	2222.43	1681.65	2942.02	3262.99	2926.25	up
FB	evm.model.CHR_20A.951	94.9854	2.10416	0.372057	6.61158e-10	2.64583e-08	21.8352	43.7426	23.4671	21.7809	9.48688	8.29389	34.0978	56.8994	58.3839	25.388	21.1817	23.4139	151.97	141.799	133.681	76.2041	122.063	94.5411	359.009	177.472	291.538	145.163	134.143	104.096	up
FB	evm.model.CHR_20A.655	695.352	-1.04568	0.183033	6.75661e-10	2.70038e-08	968.029	944.326	1073.36	1402.95	1108.38	1177.73	905.596	993.633	1198.35	531.812	580.379	885.826	467.871	463.358	454.346	385.686	319.172	369.329	357.565	366.372	439.238	411.144	480.826	403.166	down
FB	evm.model.CHR_12A.810	38.2841	-3.25738	0.588231	6.82513e-10	2.72425e-08	44.8835	55.7504	63.2591	124.279	85.3819	49.7634	73.2099	52.6847	54.4257	65.4744	64.9573	130.077	7.03565	5.58263	1.69216	6.22074	3.61668	7.06849	0	2.68897	1.93072	3.60653	6.96849	8.26159	down
FB	evm.model.CHR_24A.741_evm.model.CHR_24A.742	2303.85	-1.39068	0.24755	7.22007e-10	2.87819e-08	3124.86	2189.71	2964	4612.43	4213.75	4223.96	3099.89	4182.11	3156.69	2716.52	4253.29	3583.63	979.363	1109.83	890.079	1372.45	1179.94	672.39	1520.55	1454.73	1300.34	845.731	696.849	949.257	down
FB	evm.model.CHR_5A.690	1689.63	-1.86377	0.329893	7.35682e-10	2.92894e-08	2025.82	2451.3	4729.13	782.832	1068.85	983.419	551.581	618.518	462.123	5355.53	4757.42	7237.49	777.44	797.2	754.705	1190.49	669.085	477.123	284.607	403.345	322.429	1309.17	1368.44	1173.15	down
FB	evm.model.CHR_4A.1069	212.228	1.85432	0.328431	7.50968e-10	2.98597e-08	70.358	71.189	111.214	58.9366	109.099	99.5267	80.23	33.7182	57.3943	65.4744	105.909	80.6478	324.344	256.801	410.35	444.783	424.959	363.144	280.995	246.04	412.208	382.292	303.129	300.722	up
FB	evm.model.CHR_19A.1445.3	1238.41	1.58631	0.281916	7.57972e-10	3.00995e-08	722.989	905.73	457.098	561.179	845.913	646.924	920.639	1110.59	977.683	507.76	223.114	413.645	1958.02	2624.95	2118.59	1713.04	1571.45	1595.71	2287.69	2034.88	1786.88	1363.27	1357.11	1017	up
FB	evm.model.CHR_7A.343	16.6463	7.3294	1.31847	7.70392e-10	3.05146e-08	0	0	0	0	0	0	7.02013	0	0	0	0	0	42.9175	48.0106	48.2267	32.6589	29.8376	26.5068	31.7835	19.495	18.3418	31.5571	39.1977	23.9586	up
FB	evm.model.CHR_19A.59	32.5683	-4.42513	0.813785	7.69931e-10	3.05146e-08	31.5398	87.4853	108.153	125.561	50.5967	120.854	50.1438	33.7182	51.457	34.7415	36.715	13.0077	2.81426	0	5.07649	0	0	2.65068	4.33412	1.34448	5.79215	7.21305	3.48424	4.95695	down
FB	evm.model.CHR_18A.284	934.805	-6.17861	1.12897	7.87355e-10	3.11467e-08	3981.29	26.5887	302.011	548.367	1023	1471.57	2920.37	595.337	1098.41	4.00863	14.1211	6.50386	13.3677	20.0975	9.3069	5335.84	1292.96	1026.7	587.273	494.098	1074.44	464.34	74.9112	50.3957	down
FB	evm.model.CHR_11A.202	75.0152	-3.82969	0.700136	7.93512e-10	3.13503e-08	64.2926	109.785	243.854	129.404	39.5287	112.56	153.44	120.121	68.2795	121.595	296.544	241.944	11.257	4.46611	7.61474	4.66556	9.04169	21.2055	3.61176	9.41138	2.89607	6.31142	6.96849	11.5662	down
FB	evm.model.CHR_24A.867	1276.61	1.8041	0.320451	8.18535e-10	3.22567e-08	281.432	756.49	750.947	207.559	169.183	228.675	1165.34	1170.65	1004.4	312.673	302.193	586.648	2396.34	2074.51	2299.65	972.768	1052.45	1488.8	2195.23	2054.37	2362.23	2459.65	2373.64	1972.87	up
FB	evm.model.CHR_16A.207	2033.5	-1.1451	0.203378	8.26625e-10	3.25342e-08	3075.13	1741.99	3254.79	3428.57	3086.4	3274.9	2009.76	1661.67	1998.91	3094.67	3523.23	3492.57	1136.96	1131.04	1208.21	1552.85	1285.73	1051.44	1261.23	1546.16	1285.86	1145.97	1213.39	1342.51	down
FB	evm.model.CHR_6A.171	904.382	-2.69191	0.485249	8.29439e-10	3.26036e-08	908.588	460.584	1536.59	3920.56	4394	2105.46	615.765	781.84	1817.82	1337.55	988.48	738.838	119.606	164.129	108.299	236.388	198.917	86.589	82.3482	103.525	90.7436	247.047	299.645	361.858	down
FB	evm.model.CHR_4A.1295	2443.62	-2.93011	0.530238	8.30979e-10	3.26228e-08	4273.64	2610.84	3813.91	11600.3	11611.9	1746.46	601.725	835.579	1966.25	5871.31	3807.06	3402.82	413.696	305.928	483.113	625.185	502.718	498.329	426.188	456.452	645.824	639.257	653.296	855.075	down
FB	evm.model.CHR_12A.1358	53.448	5.50941	1.01712	8.56833e-10	3.35952e-08	0	0	4.08124	0	0	0	0	0	0	0	2.82423	0	106.942	49.1272	93.069	157.074	60.5793	59.1986	12.28	28.9064	37.6489	231.719	188.149	251.152	up
FB	evm.model.CHR_10A.1232	142.732	12.2079	2.33513	8.58109e-10	3.36028e-08	0	0	0	0	0	2.36968	1235.54	311.893	547.225	0	0	0	0	0	5.07649	1.55519	0	648.534	115.576	145.204	380.351	9.01632	1.74212	21.4801	up
FB	evm.model.CHR_21A.493	1333.24	2.37419	0.425845	8.69685e-10	3.40131e-08	368.773	839.687	328.539	157.591	264.051	193.129	823.36	1234.93	899.508	974.098	574.731	983.383	3168.15	2535.63	3264.19	912.116	1244.14	3272.71	3077.22	2988.79	3118.11	283.112	227.347	264.371	up
FB	evm.model.CHR_16A.1531	2182.97	-1.02208	0.17987	8.83024e-10	3.44913e-08	2338.8	3446.23	3844.52	2483.02	2597.82	2787.93	3840.01	3209.55	3122.05	2500.05	2609.59	3168.68	1698.41	1357.7	1489.1	1536.52	1451.19	1236.99	921	1101.13	1224.07	1547.2	1516.52	1363.16	down
FB	evm.model.CHR_17A.433	410.566	-2.15743	0.385522	8.95101e-10	3.48673e-08	413.656	652.709	867.263	734.145	577.118	591.236	606.739	405.672	492.8	864.529	834.56	1075.74	111.163	69.2246	209.828	133.746	137.434	178.479	156.028	96.8028	184.383	106.393	135.014	218.932	down
FB	evm.model.CHR_21A.154	281.911	1.76735	0.314899	8.96022e-10	3.48673e-08	115.241	111.501	91.8278	237.028	327.297	215.641	131.377	216.007	284.993	32.0691	33.8908	35.1208	294.09	577.244	302.897	290.82	328.213	443.548	588.717	435.613	485.575	405.734	398.075	383.338	up
FB	evm.model.CHR_10A.1405	2671.51	1.52579	0.273148	9.21665e-10	3.57754e-08	955.898	623.547	1128.46	2329.28	3589.2	2144.56	839.406	898.8	837.166	442.286	840.208	634.777	2603.89	2437.38	3275.18	3134.48	3365.32	2371.48	1612.29	1485.65	1109.2	9385.09	8822.98	9249.68	up
FB	evm.model.CHR_22A.1368	1852.09	-1.43357	0.257088	9.29179e-10	3.6022e-08	4504.12	1729.12	2971.14	2038.44	3073.75	2182.48	1651.74	1826.05	1895	2426.56	2349.76	2138.47	1070.12	1113.18	1022.07	1467.32	1107.61	1229.92	1418.7	1498.43	1369.84	1307.37	1534.81	1524.26	down
FB	evm.model.CHR_5A.453	611.837	1.84907	0.32983	9.39062e-10	3.63596e-08	265.662	267.602	127.539	189.622	254.565	158.769	569.633	441.497	369.105	562.545	245.708	303.08	802.064	997.058	787.703	1083.96	1115.74	913.602	1030.8	844.336	727.88	783.518	1085.34	756.762	up
FB	evm.model.CHR_14A.331	23902.7	-4.64378	0.862574	9.87867e-10	3.82016e-08	96349.2	8106.11	32030.6	33906.5	47546.6	32031	14267.9	9438.98	8394.42	56588.5	71625.3	78281.7	1262.2	944.581	2004.37	26617	3425.9	1381.01	317.835	776.439	1857.35	10484.2	20226.9	15801.1	down
FB	evm.model.CHR_16A.558	153	-1.45901	0.262399	1.02859e-09	3.97269e-08	207.435	285.614	243.854	316.464	215.036	254.741	294.845	319.269	431.447	113.578	141.211	144.386	83.7243	84.856	83.7621	65.3178	57.8668	44.1781	86.6823	57.8128	94.605	9.01632	14.808	21.4801	down
FB	evm.model.CHR_17A.335	161.76	2.95385	0.538822	1.05073e-09	4.05314e-08	33.9659	44.6003	34.6905	10.2498	30.0418	26.0665	283.814	40.0403	94.008	117.587	225.938	228.936	328.565	430.979	270.746	352.249	217.905	256.233	105.463	87.3914	139.977	144.261	195.118	183.407	up
FB	evm.model.CHR_8A.649	64.59	2.10834	0.379054	1.11315e-09	4.28859e-08	40.0313	30.0195	25.5077	57.6554	63.2458	78.1996	23.0661	22.1276	22.7598	20.0432	19.7696	18.2108	177.298	111.653	163.294	66.0954	68.7168	102.493	91.7388	101.508	86.8822	60.4093	21.7765	77.6589	up
FB	evm.model.CHR_17A.388	31.9399	3.55295	0.655689	1.17369e-09	4.50505e-08	7.27841	2.5731	5.10154	1.28123	0	3.55453	14.0403	10.5369	8.90602	2.67242	0	0	71.0601	91.5552	45.6884	56.7643	29.8376	82.1712	59.9553	86.0469	51.164	51.393	61.8453	23.1325	up
FB	evm.model.CHR_9A.814	5023.03	-4.18018	0.777812	1.17265e-09	4.50505e-08	8392.01	3936.84	15390.3	18042.3	22591.4	13277.3	930.668	781.84	1927.66	5873.98	4402.97	5093.82	111.163	987.009	108.299	3138.36	4497.34	1767.12	1170.21	1246.34	185.349	1646.38	3290.87	1763.02	down
FB	evm.model.CHR_3A.619	2207.3	-3.75263	0.694802	1.19306e-09	4.57373e-08	3651.34	1140.74	4755.66	6481.74	3856.42	6328.24	2749.88	1203.32	866.853	3776.13	4788.48	1999.29	137.899	245.636	189.522	933.889	2520.82	216.473	34.6729	18.8228	9.65358	2196.38	2001.7	2871.73	down
FB	evm.model.CHR_22A.1324	396.868	1.41716	0.25629	1.20601e-09	4.61139e-08	149.207	313.06	218.346	121.717	113.843	87.6783	120.345	138.034	125.674	376.812	420.81	655.589	634.616	646.469	659.098	600.302	514.472	493.911	607.499	448.385	624.586	525.651	451.21	477.52	up
FB	evm.model.CHR_10A.1841	1268.7	5.26831	0.98559	1.20734e-09	4.61139e-08	36.392	3.4308	34.6905	23.0621	50.5967	0	142.408	50.5773	11.8747	3578.37	4356.37	7305.13	1826.46	694.479	1309.74	4615.01	4025.36	846.452	210.927	315.954	469.164	125.327	155.049	261.892	up
FB	evm.model.CHR_13A.1007	381.345	1.17185	0.210904	1.2048e-09	4.61139e-08	220.778	265.887	294.869	166.56	279.863	191.944	264.759	243.403	316.658	216.466	199.108	257.553	723.969	508.02	620.178	552.868	528.035	584.034	327.948	275.619	377.455	647.372	594.063	494.869	up
FB	evm.model.CHR_20A.1232	635.003	1.31385	0.237661	1.21549e-09	4.63681e-08	355.429	317.349	484.647	365.151	447.464	533.179	292.84	239.188	351.293	399.527	560.61	283.568	1081.38	976.961	985.686	889.566	882.469	730.705	723.075	646.696	849.515	954.828	936.39	952.561	up
FB	evm.model.CHR_16A.701	1524.46	1.04743	0.186891	1.27179e-09	4.84563e-08	1045.66	1153.6	782.577	1041.64	1154.24	973.94	767.199	1025.24	1048.93	628.019	642.512	757.049	2138.84	2306.74	2000.14	1298.58	1648.3	1910.26	3811.85	2921.56	3320.83	1237.94	1422.44	1549.05	up
FB	evm.model.CHR_13A.663	5765.01	-3.36941	0.622418	1.29769e-09	4.93824e-08	3954.6	3636.64	21673.4	26313.9	15820.9	19357.9	2505.18	908.283	1248.82	11421.9	7986.92	5594.62	837.243	587.293	920.537	3387.19	6165.53	1302.37	416.075	430.235	436.342	1240.65	1432.02	781.546	down
FB	evm.model.CHR_12A.169	366.151	1.58663	0.286848	1.3014e-09	4.94629e-08	105.537	108.07	112.234	548.367	539.171	611.378	308.886	341.397	332.491	74.8278	162.393	81.9486	366.557	259.034	422.195	509.323	381.559	366.678	219.595	279.653	245.201	1054.91	570.545	785.677	up
FB	evm.model.CHR_15A.1480	37.5815	3.65802	0.678451	1.3031e-09	4.94668e-08	2.42614	8.57699	2.04062	0	1.58115	2.36968	2.00575	10.5369	8.90602	0	1.41211	9.1054	83.7243	43.5445	83.7621	89.4232	77.7585	98.0753	62.8447	62.5185	88.8129	72.1305	54.8768	35.5248	up
FB	evm.model.CHR_17A.436	106.827	5.44558	1.02207	1.36669e-09	5.17539e-08	0	20.5848	6.12185	3.84369	0	7.10905	119.342	64.2753	46.5092	66.8106	31.0665	7.80463	651.501	549.331	408.658	69.9833	7.23335	52.1301	31.7835	39.6623	77.2286	203.769	31.3582	67.745	up
FB	evm.model.CHR_11A.787	390.257	-4.73396	0.889949	1.38158e-09	5.2254e-08	549.52	91.7738	318.336	2790.52	3744.15	919.437	80.23	185.45	335.46	37.4139	1.41211	13.0077	8.44278	8.93221	10.153	7.77593	5.42501	32.6918	78.0141	80.669	64.679	1.80326	0.871061	0	down
FB	evm.model.CHR_14A.938	1832.5	-2.94024	0.541229	1.38931e-09	5.24824e-08	2087.69	1524.13	3534.35	5601.54	9893.23	4597.19	722.07	434.122	882.685	4016.65	2536.16	1982.38	269.465	180.877	342.663	511.656	1130.21	208.52	73.68	77.98	163.145	753.764	1130.64	1325.16	down
FB	evm.model.CHR_2A.155	362.254	-1.68276	0.304819	1.45232e-09	5.4796e-08	515.554	384.249	537.703	672.646	781.086	516.591	278.799	433.068	647.171	626.683	608.622	554.129	116.088	183.11	117.605	125.192	228.755	217.356	317.835	261.502	271.265	97.3762	98.4299	103.27	down
FB	evm.model.CHR_4A.26	276.772	-2.02976	0.367719	1.45965e-09	5.50055e-08	437.918	467.446	773.394	338.245	354.177	280.808	212.61	106.423	150.413	565.217	540.84	429.255	102.721	140.682	130.297	251.94	194.396	130.767	95.3505	75.2911	200.794	262.375	185.536	215.627	down
FB	evm.model.CHR_24A.117	5872.5	-1.53114	0.27824	1.47699e-09	5.5457e-08	6647.61	3633.21	6323.87	9499.04	10650.6	7888.68	8845.36	6180.96	7269.29	12200.9	11491.8	9187.35	1380.39	2451.89	1541.56	2477.41	2472	2664.82	1696.08	2783.08	1822.6	7591.74	8208.01	6031.79	down
FB	evm.model.CHR_5A.991	441.913	-1.46053	0.265718	1.47699e-09	5.5457e-08	337.233	475.165	695.851	144.779	134.397	157.584	375.075	502.612	396.813	112.242	110.145	179.506	172.373	188.693	153.987	346.029	487.347	475.356	1521.27	1251.71	1277.17	320.981	348.424	441.169	down
FB	evm.model.CHR_14A.1133	77.486	-6.38536	1.18873	1.47431e-09	5.5457e-08	186.813	59.1812	311.194	60.2178	189.738	42.6543	104.299	29.5034	31.6658	358.105	232.999	201.62	4.22139	0	0	0	0	0	2.88941	0	0	3.60653	25.2608	15.697	down
FB	evm.model.CHR_10A.1506	745.142	2.89145	0.533157	1.49441e-09	5.60432e-08	55.8011	83.1968	138.762	917.361	597.673	701.426	165.474	225.49	330.512	48.1036	25.4181	20.8123	529.785	1271.72	614.256	1200.6	1499.11	842.034	1261.23	1197.26	323.395	2953.75	1238.65	1641.58	up
FB	evm.model.CHR_20A.1150	749.014	1.01906	0.182167	1.49722e-09	5.60806e-08	485.227	460.584	453.017	351.057	404.773	315.168	247.71	297.141	335.46	483.708	416.574	424.052	1023.69	799.433	1133.75	974.324	939.431	1147.75	1508.99	1025.84	1454.79	1219.91	983.428	1090.53	up
FB	evm.model.CHR_3A.54	216.341	1.05852	0.19015	1.52476e-09	5.70432e-08	138.29	171.54	130.6	120.436	173.926	101.896	151.434	193.88	153.381	46.7674	56.4846	58.5347	314.494	304.812	343.509	289.264	300.184	256.233	326.503	293.097	323.395	354.341	323.164	266.023	up
FB	evm.model.CHR_12A.1187	73.9655	-4.50471	0.848714	1.53025e-09	5.7111e-08	169.83	149.24	269.362	204.997	210.292	200.238	110.316	121.175	137.549	0	67.7815	78.0463	9.14635	5.58263	5.07649	1.55519	9.04169	7.06849	1.44471	2.68897	0.965358	4.50816	3.48424	5.78311	down
FB	evm.model.CHR_15A.316	4281.29	-2.68084	0.492935	1.52909e-09	5.7111e-08	7842.49	5523.58	7333.98	7035.24	7263.79	6575.87	6068.4	5233.69	6012.55	8581.15	8810.19	9522.95	1019.47	518.068	1259.82	2992.18	990.969	1034.65	2034.87	1725.64	3225.26	632.044	254.35	1259.89	down
FB	evm.model.CHR_19A.133	438.361	-2.30265	0.420107	1.54137e-09	5.74569e-08	496.145	547.212	1143.77	1060.86	1086.25	754.744	294.845	292.927	533.372	662.761	659.458	863.712	123.124	147.381	124.374	169.515	138.338	40.6438	72.9576	104.87	91.709	333.604	365.846	412.253	down
FB	evm.model.CHR_18A.540	1299.12	-1.3372	0.243978	1.58277e-09	5.89292e-08	3366.26	2195.71	1790.64	1556.69	1941.65	2242.91	1499.3	1362.43	1108.3	931.339	1467.19	1186.3	780.254	914.435	1049.14	1392.67	1240.52	1003.73	806.145	800.64	897.783	485.078	572.287	587.399	down
FB	evm.model.CHR_21A.1067	19.7008	7.17971	1.32618	1.59171e-09	5.9191e-08	0	0	0	0	0	0	0	0	0	0	0	0	55.5816	30.1462	39.7659	51.3211	28.9334	39.7603	15.8918	27.5619	48.2679	42.3767	45.2952	47.9172	up
FB	evm.model.CHR_17A.790	66.1319	-9.59934	1.76437	1.60336e-09	5.95527e-08	744.824	60.0389	71.4216	207.559	145.465	184.835	40.115	59.0068	51.457	2.67242	19.7696	0	0	0	0	0	0	0	0	0	0	0	0	0	down
FB	evm.model.CHR_15A.469	26.2382	8.16586	1.49818	1.65767e-09	6.14962e-08	0	0	0	0	0	0	2.00575	0	0	0	0	0	115.385	98.2543	71.0709	178.846	76.8544	14.137	5.05647	5.37793	13.515	18.9343	10.4527	19.8278	up
FB	evm.model.CHR_20A.1011	441.113	1.94281	0.353238	1.67393e-09	6.20253e-08	479.162	207.563	151.006	221.653	218.198	276.068	382.095	343.504	194.943	736.252	848.681	615.265	833.021	1317.5	1373.19	275.268	213.384	283.623	358.287	349.566	319.533	205.572	209.055	174.32	up
FB	evm.model.CHR_6A.828	2594.67	-1.68845	0.307555	1.72485e-09	6.3836e-08	2938.05	3369.04	2518.12	3391.42	5241.5	3187.22	1595.57	2477.23	3988.91	7355.84	8003.87	6639.14	804.879	889.872	842.698	750.377	1018.09	1140.68	1573.28	1262.47	2275.35	283.112	352.78	372.598	down
FB	evm.model.CHR_10A.43	51.9829	3.35482	0.625926	1.74617e-09	6.45478e-08	9.70455	4.28849	8.16247	1.28123	3.16229	4.73937	5.01438	3.16108	0	17.3707	11.2969	3.90232	126.642	62.5255	79.5317	69.9833	82.2794	134.301	48.3976	100.836	45.3718	156.884	181.181	87.5728	up
FB	evm.model.CHR_14A.933	2454.53	1.87426	0.341374	1.782e-09	6.57157e-08	895.244	674.151	911.136	1352.98	1225.39	960.907	620.78	825.042	792.636	847.158	920.699	633.476	2820.59	4705.04	2403.72	5114.23	5287.58	2489.88	2099.16	2080.59	1148.78	6069.79	8863.04	5166.8	up
FB	evm.model.CHR_10A.854	422.769	-1.17076	0.213302	1.78199e-09	6.57157e-08	524.046	431.423	886.648	572.71	480.668	581.757	408.17	444.658	428.478	509.096	528.131	537.219	268.762	246.752	260.593	346.029	285.717	308.363	450.026	371.75	419.931	300.243	306.613	248.674	down
FB	evm.model.CHR_5A.890	776.366	1.99427	0.363763	1.81712e-09	6.69311e-08	223.205	194.698	173.453	2026.91	1647.55	989.343	211.607	280.282	345.356	24.0518	48.0119	39.0232	880.16	716.81	994.993	875.569	820.985	720.986	1079.92	1743.79	749.118	1567.94	746.499	1532.52	up
FB	evm.model.CHR_12A.899	352.283	-1.94336	0.354405	1.83237e-09	6.74129e-08	866.131	534.346	894.811	454.837	464.857	577.018	484.389	472.054	480.925	260.561	269.714	355.111	234.991	111.653	195.445	453.337	258.592	297.76	256.435	181.505	223.963	72.1305	26.1318	28.0894	down
FB	evm.model.CHR_18A.850	947.491	1.12623	0.204821	1.85625e-09	6.82108e-08	566.503	498.323	643.815	345.932	528.103	445.501	660.895	642.753	666.962	652.071	634.04	945.661	1241.09	1564.25	1115.14	947.885	1306.52	1110.64	1215	1179.78	1142.98	1521.95	1823.13	1340.86	up
FB	evm.model.CHR_16A.1671	490.84	2.0399	0.372612	1.8628e-09	6.82928e-08	314.185	550.643	193.859	211.403	289.35	248.817	135.388	208.631	196.922	104.224	88.9632	102.761	1837.71	1267.26	1708.24	454.892	632.014	506.281	579.327	708.543	735.603	283.112	109.754	312.288	up
FB	evm.model.CHR_15A.778	2575.07	1.36228	0.249891	1.86289e-09	6.82928e-08	1409.59	1030.95	1587.6	1196.67	1495.76	1374.42	1071.07	1409.84	1312.15	1667.59	2253.74	1129.07	3199.81	3945.8	3853.06	3409.74	3249.58	2482.81	4105.13	3138.02	3305.38	4293.57	5807.36	4072.96	up
FB	evm.model.CHR_2A.1129	1585.27	-5.33019	1.01243	1.87656e-09	6.87127e-08	801.838	1317.43	6148.38	6622.68	7883.59	5709.75	376.078	204.416	305.773	1618.15	1118.4	500.797	15.4784	131.75	5.07649	1026.42	3660.98	135.185	39.007	44.368	10.6189	132.54	127.175	110.705	down
FB	evm.model.CHR_7A.894	4092.27	-2.92753	0.544455	1.89267e-09	6.92209e-08	6589.39	1310.56	6778.93	11003.2	11235.6	11175.4	4019.52	1561.57	2986.49	7172.78	5032.78	2250.34	346.154	855.259	439.963	4003.05	4607.64	2458.07	772.917	642.663	401.589	4625.37	4278.65	3666.49	down
FB	evm.model.CHR_14A.190	2439.46	-1.62419	0.297162	1.91287e-09	6.98772e-08	2815.53	2091.07	4852.59	3228.7	2643.68	3968.04	2449.02	1999.91	1550.64	3432.73	4110.67	3761.83	890.714	1056.23	995.839	1367.79	1792.06	2115.25	751.969	1201.3	883.302	2872.6	3497.31	4218.37	down
FB	evm.model.CHR_2A.1233	9721.99	-4.36865	0.828829	1.9273e-09	7.03214e-08	36576.4	1959.84	12588.6	47277.4	46721.3	44041.8	2754.9	1200.16	1059.82	7119.33	3737.87	1940.75	443.95	974.728	496.65	10845.1	10016.4	696.246	315.668	396.623	404.485	526.553	749.112	484.129	down
FB	evm.model.CHR_20A.110	402.735	1.4072	0.258936	2.05684e-09	7.4784e-08	242.614	339.649	220.387	167.841	123.329	149.29	267.768	271.853	352.283	233.837	162.393	149.589	686.68	972.494	613.41	489.106	710.677	471.822	705.016	721.315	600.452	391.308	344.94	277.589	up
FB	evm.model.CHR_12A.487	165.695	-6.73277	1.26232	2.06285e-09	7.48271e-08	46.0966	344.795	1539.65	152.466	486.993	127.963	6.01725	47.4162	59.3735	77.5003	56.4846	171.702	8.44278	0	3.38433	4.66556	16.275	122.815	192.146	170.749	341.737	0	0	0	down
FB	evm.model.CHR_18A.687	433.291	-1.36848	0.251861	2.06175e-09	7.48271e-08	479.162	466.588	825.43	691.864	733.652	550.952	264.759	345.611	339.418	785.692	586.028	642.581	182.223	208.79	254.671	209.172	221.521	248.281	635.67	484.014	381.316	302.948	275.255	283.373	down
FB	evm.model.CHR_17A.1159	286.883	-1.67034	0.306251	2.08356e-09	7.54899e-08	365.134	568.654	574.434	288.277	406.355	292.656	309.888	246.564	271.139	517.114	321.962	541.121	141.417	136.216	161.602	152.408	293.855	155.507	151.694	156.632	250.028	212.785	168.986	200.757	down
FB	evm.model.CHR_9A.950	179.215	-3.97829	0.753487	2.09363e-09	7.57663e-08	75.2102	56.6081	97.9496	466.368	120.167	622.042	174.5	67.4364	197.912	489.053	731.476	577.543	4.22139	0	6.76866	43.5452	65.1002	60.0822	41.8964	29.5786	65.6443	39.6718	174.212	94.1821	down
FB	evm.model.CHR_1A.1398	82.1775	-1.74573	0.31988	2.10275e-09	7.60079e-08	161.338	133.801	198.96	67.9052	83.8007	68.7208	84.2415	97.9935	80.1542	125.604	152.508	107.964	37.9925	70.3412	29.6129	53.6539	55.1543	41.5274	49.12	52.4349	27.9954	55.9012	81.0087	54.5265	down
FB	evm.model.CHR_21A.292	75.0403	-2.54923	0.472629	2.11185e-09	7.62479e-08	48.5227	36.0234	62.2388	115.311	110.68	90.048	2.00575	4.21477	5.93735	257.889	320.55	304.381	9.84991	4.46611	6.76866	6.22074	12.6584	12.3699	18.7812	38.99	49.2332	112.704	66.2006	104.922	down
FB	evm.model.CHR_20A.322	1439.49	1.86821	0.342356	2.13908e-09	7.71412e-08	537.389	681.013	852.978	722.614	400.03	678.914	1148.29	1146.42	1058.83	720.218	662.282	1407.43	2368.2	3944.69	1953.6	1278.36	1878.86	1681.42	2325.25	3101.72	1782.05	1228.92	1637.59	1350.77	up
FB	evm.model.CHR_24A.336	46353.8	-7.34227	1.36854	2.16325e-09	7.79224e-08	10484.5	43572	58233.1	22331.8	9278.17	15802.2	90264.8	59758.1	49778.7	113542	152730	455149	231.473	24.5636	179.369	1027.2	32.5501	144.02	36.1176	114.281	24908.2	2360.47	262.189	2247.15	down
FB	evm.model.CHR_5A.821	4016.7	-2.52065	0.467779	2.21131e-09	7.95609e-08	11277.9	2413.56	4703.62	7304.29	5619.39	6458.57	4980.28	3794.35	3145.8	9517.83	10058.5	12849	1235.46	547.098	1016.99	1932.32	849.919	684.76	1064.75	976.095	1318.68	1518.35	1369.31	1763.85	down
FB	evm.model.CHR_9A.2	36.7391	7.7918	1.44819	2.2415e-09	8.05537e-08	0	0	0	0	0	0	8.023	4.21477	0	0	0	0	54.8781	75.9238	79.5317	17.107	50.6335	79.5205	161.085	154.616	176.66	5.40979	1.74212	12.3924	up
FB	evm.model.CHR_4A.1120	25.3942	7.79889	1.44991	2.26244e-09	8.12123e-08	0	0	0	0	0	0	0	0	0	0	0	0	77.3922	68.1081	65.9944	71.5385	131.104	23.8562	57.7882	24.2007	41.5104	17.131	5.22637	25.6109	up
FB	evm.model.CHR_20A.221	4057.14	-2.81706	0.526453	2.29469e-09	8.22744e-08	9244.79	4038.05	16283.1	15404.2	13009.7	14362.7	1865.35	852.438	924.247	978.107	1293.5	1126.47	842.871	1765.23	980.609	4715.32	3881.6	1025.81	526.595	827.529	665.131	604.995	1185.51	967.432	down
FB	evm.model.CHR_4A.415	4455.22	-1.68031	0.309059	2.30058e-09	8.23906e-08	6475.36	3254.11	10606.1	12894.3	10887.8	8995.32	3628.4	2808.09	3224.97	8411.45	8145.08	6493.45	1880.63	2162.71	1830.08	2443.97	2192.61	1463.18	991.79	1072.23	1058.03	1996.21	2039.15	1970.39	down
FB	evm.model.CHR_7A.703	808.493	2.22979	0.411785	2.32061e-09	8.30122e-08	422.148	339.649	201.001	490.711	550.239	441.946	278.799	309.786	322.596	579.916	165.217	123.573	1577.39	1796.49	1687.93	981.322	1000.91	1049.67	2041.37	1859.42	1744.4	586.962	364.103	488.26	up
FB	evm.model.CHR_17A.483	946.459	-4.08093	0.777	2.33398e-09	8.33942e-08	599.256	1617.62	7647.21	2244.72	542.333	1691.95	253.727	155.947	177.131	32.0691	38.1271	58.5347	189.259	52.4767	214.905	2118.16	3043.43	563.712	293.997	163.355	116.808	348.03	311.84	240.412	down
FB	evm.model.CHR_19A.1268	3066.07	-3.97466	0.755756	2.33895e-09	8.34756e-08	7943.17	790.798	3300.7	10234.5	6983.92	7725.17	1122.22	491.021	471.029	6077.09	7220.14	5712.99	182.927	209.907	211.521	6197.41	3549.77	304.829	80.1811	139.154	167.972	1716.71	1822.26	930.255	down
FB	evm.model.CHR_23A.156	263.07	-3.68226	0.698382	2.44457e-09	8.70447e-08	202.582	143.236	326.499	600.897	575.537	561.615	170.489	201.255	668.941	1222.63	964.475	316.088	14.0713	23.4471	5.07649	23.3278	34.3584	10.6027	13.0023	9.41138	3.86143	33.3604	74.9112	114.01	down
FB	evm.model.CHR_3A.175	368.036	-2.28482	0.423455	2.48555e-09	8.83011e-08	673.253	295.048	925.42	393.338	287.769	445.501	216.621	130.658	146.455	955.391	1738.31	1113.46	139.306	102.72	102.376	293.93	289.334	188.199	76.5694	87.3914	102.328	19.8359	43.553	66.0927	down
FB	evm.model.CHR_10A.1226	1031.3	-4.2524	0.813412	2.50441e-09	8.88695e-08	938.915	701.598	1979.4	4216.53	3968.68	3232.25	214.615	94.8324	168.225	363.449	658.046	267.959	46.4353	31.2627	69.3787	3627.47	3271.28	90.1232	72.2353	95.4583	19.3072	178.523	175.954	269.328	down
FB	evm.model.CHR_8A.1503	2697.73	-1.5331	0.283521	2.5146e-09	8.9129e-08	3212.2	3192.35	3690.46	3297.89	2523.51	2212.1	4287.29	3416.07	2721.28	1304.14	2431.66	2768.04	1111.63	1066.28	1075.37	2745.68	2481.04	2721.37	931.112	1659.09	1092.78	3794.97	5139.26	5869.86	down
FB	evm.model.CHR_9A.162	1161.97	-1.98052	0.365456	2.57009e-09	9.09917e-08	2860.42	1358.59	1940.63	1969.25	1887.89	2196.7	1652.74	2682.7	2329.42	384.829	519.658	972.977	495.31	395.25	524.571	460.335	394.218	782.835	611.11	922.316	876.545	549.995	423.336	695.626	down
FB	evm.model.CHR_21A.210	852.841	1.25614	0.23254	2.58889e-09	9.1553e-08	410.017	548.07	345.885	385.65	428.491	344.789	290.834	322.43	230.567	554.528	539.428	728.432	1046.9	1266.14	989.07	1544.3	1306.52	1080.6	784.475	881.309	726.914	1563.43	2476.43	1672.97	up
FB	evm.model.CHR_10A.1616	89.7585	-3.56599	0.676689	2.59924e-09	9.1814e-08	194.091	189.551	267.321	270.34	196.062	207.347	56.161	41.094	88.0706	146.983	163.805	170.401	1.40713	6.69916	36.3815	3.88796	5.42501	14.137	33.2282	22.184	21.2379	8.11469	6.96849	3.30464	down
FB	evm.model.CHR_10A.1683	384.953	-1.75701	0.324836	2.74603e-09	9.68889e-08	549.52	799.375	790.739	438.181	733.652	592.421	604.734	554.243	734.252	517.114	525.307	495.594	196.998	169.712	215.751	136.079	142.859	116.63	197.925	100.836	148.665	243.441	84.4929	150.361	down
FB	evm.model.CHR_7A.121	1421.84	1.35794	0.252315	2.75284e-09	9.70189e-08	598.043	974.346	781.557	356.182	415.841	533.179	427.225	816.612	727.325	577.243	398.216	420.149	1964.35	2333.54	2126.2	1645.39	2229.68	1619.57	1570.39	1425.15	1323.51	3631.77	3891.03	3337.68	up
FB	evm.model.CHR_2A.1274	135.184	-1.72106	0.318501	2.79815e-09	9.85038e-08	185.599	180.117	231.61	256.246	241.915	186.02	180.518	199.148	234.525	184.397	208.993	127.476	56.2852	55.8263	54.9953	103.42	37.0709	91.8904	75.847	84.0302	87.8475	46.8849	78.3955	55.3526	down
FB	evm.model.CHR_15A.1246	351.92	2.63986	0.495212	2.81247e-09	9.88958e-08	94.6193	66.0428	61.2185	70.4677	243.496	117.299	102.293	179.128	222.65	518.45	128.502	148.288	582.552	615.206	399.351	548.203	662.756	561.061	373.456	506.198	398.693	638.355	655.909	551.874	up
FB	evm.model.CHR_15A.2005	214.563	-6.2269	1.19014	2.88605e-09	1.01368e-07	1983.37	90.0584	144.884	29.4683	77.4762	86.4935	41.1179	27.396	11.8747	970.089	556.373	658.19	2.81426	11.1653	6.76866	129.08	9.04169	3.53425	0	5.37793	9.65358	73.9338	94.9456	126.402	down
FB	evm.model.CHR_6A.475	4156.76	2.35835	0.440228	2.91415e-09	1.02239e-07	936.489	1687.09	1101.93	677.771	947.106	675.36	3857.06	2455.1	2323.48	3615.79	951.765	919.646	7967.88	6222.4	7474.29	5382.5	4325.54	6603.74	2939.97	5091.56	4338.32	12376.7	8636.57	8254.15	up
FB	evm.model.CHR_16A.1853	867.031	-3.72003	0.710622	2.9376e-09	1.02829e-07	627.156	616.685	2629.34	1720.69	2216.77	1402.85	156.449	56.8994	61.3526	2212.77	2133.71	2144.97	41.5103	160.78	33.8433	636.848	710.677	113.096	39.7294	49.7459	23.1686	636.552	1163.74	1219.41	down
FB	evm.model.CHR_19A.1016	1131.4	-1.01945	0.186137	2.93589e-09	1.02829e-07	1265.23	1101.29	1704.94	2052.53	1690.25	1779.63	1354.88	1241.25	1403.19	1932.16	1612.64	2160.58	526.97	760.354	635.408	483.663	629.302	496.561	470.974	497.459	448.891	917.861	895.451	1092.18	down
FB	evm.model.CHR_24A.1382	1875.98	1.53152	0.284747	2.94394e-09	1.02935e-07	656.27	921.169	601.982	1276.11	1280.73	1118.49	1037.98	1714.36	2134.48	407.544	525.307	621.769	2323.17	1979.6	2459.56	1585.51	1942.15	2860.09	3369.05	2321.25	2966.54	4155.62	3067.01	3697.89	up
FB	evm.model.CHR_8A.1406	1057.67	-4.78058	0.925019	3.06689e-09	1.06993e-07	152.847	337.933	3326.21	161.435	72.7327	73.4602	84.2415	27.396	9.89558	4652.69	2262.21	1594.75	35.1783	33.4958	35.5355	530.318	274.867	70.6849	1.44471	2.68897	1.93072	3967.18	4708.95	2965.91	down
FB	evm.model.CHR_9A.707	259.987	2.87565	0.54397	3.15755e-09	1.09908e-07	84.9148	238.44	106.112	15.3748	60.0836	30.8059	26.0748	73.7585	63.3317	161.682	184.987	228.936	1272.05	995.942	1453.57	138.411	97.6502	55.6644	69.3458	34.9566	17.3764	208.277	301.387	320.55	up
FB	evm.model.CHR_22A.1282	778.746	-1.57133	0.2928	3.20648e-09	1.11486e-07	881.901	1006.08	1641.68	458.68	518.616	430.098	528.515	421.477	503.685	2421.21	2562.99	2103.35	417.214	255.685	429.81	478.219	307.417	423.226	247.045	174.783	335.944	557.208	810.958	774.111	down
FB	evm.model.CHR_4A.106	605.13	-2.19838	0.410586	3.28073e-09	1.1394e-07	2079.2	1107.29	1214.17	809.738	825.358	863.75	1735.98	969.398	799.563	224.483	249.944	217.229	359.522	195.392	298.667	351.472	228.755	736.007	204.426	347.549	277.058	132.54	109.754	185.886	down
FB	evm.model.CHR_16A.124	394.783	-1.48342	0.277044	3.28632e-09	1.14007e-07	624.73	316.491	439.753	383.088	468.019	436.022	858.461	775.518	606.599	330.044	410.925	450.067	159.006	146.265	154.833	325.034	343.584	361.377	310.612	420.823	191.141	290.325	328.39	343.682	down
FB	evm.model.CHR_15A.718	196.211	1.3207	0.246805	3.29647e-09	1.14231e-07	150.42	174.971	171.412	110.186	80.6384	119.669	182.523	127.497	113.799	240.518	242.884	297.877	520.638	501.32	298.667	129.08	152.805	130.767	137.247	195.622	192.106	147.868	139.37	151.187	up
FB	evm.model.CHR_15A.1847	2045.6	-2.24537	0.420277	3.39125e-09	1.17253e-07	1564.86	800.233	1225.39	3127.48	3647.7	4207.37	5332.29	2543.61	2340.3	8362.01	6367.23	3519.89	175.188	332.725	165.832	367.801	719.718	982.52	353.23	317.97	401.589	732.125	795.279	712.149	down
FB	evm.model.CHR_1A.747	33.243	6.78313	1.29491	3.44083e-09	1.18835e-07	1.21307	0	0	0	3.16229	1.18484	0	0	1.97912	2.67242	4.23634	2.60154	60.5066	56.9428	65.9944	56.7643	42.4959	88.3561	90.2941	44.368	104.259	58.6061	60.9743	51.2219	up
FB	evm.model.CHR_6A.671.5	2658.53	-1.18171	0.220163	3.47514e-09	1.19886e-07	3282.56	3612.63	4200.61	4080.72	3642.96	4181.31	4106.77	4315.93	3282.36	4031.35	3931.33	3716.3	1514.07	1988.53	1132.06	1052.08	1280.3	1038.18	2050.76	2356.88	1426.8	1219.91	991.267	1368.95	down
FB	evm.model.CHR_9A.1179	151.095	-4.44545	0.862549	3.49593e-09	1.2047e-07	616.239	257.31	274.463	313.901	281.444	744.081	373.07	139.087	79.1646	118.923	32.4786	5.20309	17.5891	12.2818	10.153	43.5452	94.0336	148.438	23.1153	10.7559	15.4457	1.80326	10.4527	3.30464	down
FB	evm.model.CHR_16A.1170	16.2509	7.16124	1.36172	3.52633e-09	1.21383e-07	0	0	0	0	0	0	0	0	0	0	0	0	42.2139	52.4767	32.9972	20.2174	54.2501	24.7397	15.8918	26.2174	9.65358	45.0816	35.7135	30.5679	up
FB	evm.model.CHR_6A.809.2	59.9372	4.82857	0.939519	3.54708e-09	1.21826e-07	0	0.857699	4.08124	0	0	0	6.01725	2.10739	0	0	0	2.60154	40.1032	52.4767	98.9916	34.2141	36.1668	84.8219	58.5106	43.6957	87.8475	215.49	330.132	340.377	up
FB	evm.model.CHR_1A.436	3648.78	2.18797	0.40966	3.54456e-09	1.21826e-07	880.688	1969.28	846.856	207.559	309.905	349.528	910.611	1366.64	1187.47	1876.04	1410.7	1423.04	8176.13	3788.37	6931.95	3359.98	3636.57	8632.39	8021	6617.55	10108.3	4198.9	5334.38	6026.83	up
FB	evm.model.CHR_17A.518	2158.25	1.43775	0.269412	3.56721e-09	1.22382e-07	1395.03	2429.86	2371.2	1519.54	1608.03	1616.12	1357.89	1590.02	1593.19	1660.91	1429.06	1247.44	5715.76	4067.51	8160.46	1137.62	1983.75	1550.65	2539.79	2033.53	2204.88	854.747	979.943	750.978	up
FB	evm.model.CHR_22A.502	123.882	-3.65255	0.702705	3.6645e-09	1.25581e-07	234.122	247.017	110.193	128.123	82.2196	142.181	334.96	524.739	354.262	88.1899	19.7696	163.897	14.0713	4.46611	18.6138	7.77593	18.0834	30.0411	118.466	215.79	109.085	3.60653	3.48424	0	down
FB	evm.model.CHR_12A.1551	27.7145	7.79506	1.47634	3.7442e-09	1.2817e-07	0	0	0	0	0	0	0	0	0	0	0	0	38.6961	158.547	18.6138	41.99	66.0043	56.5479	36.84	37.6455	14.4804	69.4257	79.2665	47.0911	up
FB	evm.model.CHR_9A.1349	501.425	-9.29731	1.75923	3.76255e-09	1.28657e-07	1096.61	24.0156	1365.17	2114.03	2955.16	2747.65	4.0115	2.10739	0	0	0	0	0	0	1.69216	29.5485	1617.56	56.5479	1.44471	14.7893	3.86143	0	0	0	down
FB	evm.model.CHR_8A.52.1	2705.81	-1.11081	0.206464	3.78456e-09	1.29267e-07	3696.22	2234.31	3197.65	5581.04	5945.11	4927.76	3558.2	3023.05	3306.11	2947.68	3318.47	3587.53	1678.71	976.961	1355.42	1622.06	1778.5	1558.6	1479.38	1714.22	2083.24	1721.22	1853.62	1794.42	down
FB	evm.model.CHR_17A.629	81.6023	-6.39983	1.2329	3.80479e-09	1.29815e-07	38.8182	198.128	764.211	171.685	72.7327	127.963	4.0115	2.10739	0	2.67242	0	15.6093	5.62852	2.23305	0	91.7559	294.759	129	7.22353	12.1004	7.72286	0	3.48424	6.60927	down
FB	evm.model.CHR_8A.527	676.326	-1.00219	0.184141	3.81374e-09	1.29977e-07	895.244	686.159	1009.09	776.426	711.516	882.707	845.424	689.115	631.338	1085	1355.63	1152.48	433.396	338.307	461.961	492.216	490.06	468.287	499.868	509.559	581.145	384.095	356.264	496.522	down
FB	evm.model.CHR_18A.378	37.8478	4.67631	0.911987	3.8323e-09	1.30467e-07	2.42614	4.28849	0	5.12492	3.16229	0	2.00575	0	0.989558	64.1381	59.3088	88.4525	67.5423	77.0403	90.5308	6.22074	27.1251	62.7328	44.0635	18.1505	46.3372	87.4583	65.3296	85.9205	up
FB	evm.model.CHR_20A.668	20.1696	6.81002	1.30503	3.84747e-09	1.30839e-07	0	0	0	0	0	0	0	0	0	0	0	0	40.1032	33.4958	22.8442	43.5452	37.0709	58.315	14.4471	17.4783	27.9954	77.5403	58.3611	52.8742	up
FB	evm.model.CHR_11A.941	22.1803	-7.31046	1.39255	3.86873e-09	1.31418e-07	71.571	18.8694	33.6702	47.4055	58.5024	30.8059	48.138	47.4162	96.9767	14.6983	19.7696	26.0154	0	0	0	0	0	3.53425	2.88941	2.68897	7.72286	0	0	1.65232	down
FB	evm.model.CHR_23A.83	207.946	1.63931	0.307235	3.91447e-09	1.32827e-07	121.307	132.943	105.092	213.965	156.533	113.745	113.325	56.8994	110.83	72.1554	56.4846	79.3471	444.653	405.299	360.431	422.233	421.343	235.911	167.586	235.285	239.409	281.309	227.347	217.28	up
FB	evm.model.CHR_5A.201	376.658	-1.15715	0.216331	4.04098e-09	1.36969e-07	448.835	378.245	529.54	655.99	398.449	530.809	283.814	357.202	339.418	836.468	972.947	617.867	196.295	178.644	200.521	222.392	197.109	189.082	223.929	306.542	242.305	243.441	241.284	248.674	down
FB	evm.model.CHR_12A.1094	1114.08	-5.74661	1.11925	4.07558e-09	1.37925e-07	3100.6	1025.81	689.729	2557.34	1891.05	3815.19	3496.02	1498.35	2353.17	4150.27	1861.17	140.483	12.6642	51.3602	0	6.22074	21.7001	19.4383	15.8918	21.5117	3.86143	2.7049	3.48424	0	down
FB	evm.model.CHR_13A.30	89.7154	-4.53402	0.885492	4.07808e-09	1.37925e-07	107.963	69.4736	121.417	253.684	117.005	379.149	163.469	89.5639	60.363	200.432	384.095	156.093	4.22139	0	5.07649	1.55519	1.80834	14.137	8.66823	12.1004	2.89607	0	0	0	down
FB	evm.model.CHR_12A.1298	3889.85	1.20279	0.22577	4.19586e-09	1.416e-07	1618.23	2002.73	1297.83	4616.27	4103.07	4767.8	4000.47	3405.54	3265.54	1694.32	3437.09	3331.28	4257.27	3969.25	3752.37	3593.26	3514.5	3968.96	4178.81	3859.34	4091.19	7993.87	6470.24	6167.28	up
FB	evm.model.CHR_10A.1947	437.551	-1.0362	0.191919	4.28932e-09	1.4444e-07	550.733	529.2	605.043	557.335	725.746	603.085	515.478	400.403	436.395	455.648	499.889	672.499	218.105	289.18	278.361	318.035	245.03	236.794	416.797	370.405	390.004	330.899	453.823	402.339	down
FB	evm.model.CHR_9A.1365	1740.49	-1.77757	0.333809	4.3235e-09	1.45275e-07	2424.92	1133.88	3178.26	3287.64	2779.65	3969.22	2998.6	2644.77	2440.25	2618.97	2866.59	1927.74	576.923	587.293	637.1	934.666	1226.96	881.794	1579.79	1544.14	715.33	275.899	261.318	280.068	down
FB	evm.model.CHR_23A.467	1160.05	-3.38561	0.652745	4.32033e-09	1.45275e-07	1208.22	1344.87	2705.86	1110.83	1818.32	523.7	331.952	562.672	967.787	6189.33	3021.93	4725.7	173.077	73.6907	162.448	1208.38	289.334	183.781	104.741	104.87	212.379	328.194	175.954	313.114	down
FB	evm.model.CHR_23A.566	95.7923	3.81076	0.740015	4.42051e-09	1.48374e-07	2.42614	21.4425	0	6.40615	7.90573	5.92421	87.2501	135.926	63.3317	38.7501	48.0119	18.2108	142.824	80.3899	217.443	83.98	60.5793	145.788	155.306	215.117	133.219	284.014	133.272	211.497	up
FB	evm.model.CHR_10A.9	289.89	4.35739	0.852337	4.43362e-09	1.48653e-07	14.5568	55.7504	4.08124	0	0	0	156.449	238.135	91.0393	0	0	0	1087.01	470.058	456.884	1721.59	455.701	766.931	344.562	385.194	707.607	1.80326	0	0	up
FB	evm.model.CHR_24A.609	1290.84	-1.3884	0.262383	4.53313e-09	1.51825e-07	1607.32	962.338	1198.86	2097.37	2983.62	2069.92	1220.5	1172.76	1404.18	2819.41	2174.66	3107.54	344.043	614.09	392.582	673.395	922.252	558.411	359.732	330.743	360.078	1170.32	1324.88	1111.18	down
FB	evm.model.CHR_14A.890	16.18	-7.49496	1.43725	4.85011e-09	1.62267e-07	32.7528	66.9005	44.8936	19.2185	6.32458	13.0333	37.1064	51.631	39.5823	41.4225	5.64846	27.3162	0	0	0	0	0	1.76712	0.722353	0	0	0	0	0	down
FB	evm.model.CHR_16A.1902	8207.06	-4.61366	0.908438	4.97864e-09	1.66387e-07	3686.51	4351.96	8751.19	12558.6	7817.19	6374.45	7835.46	4659.43	4866.64	21049.3	16883.2	71362.9	233.584	120.585	159.91	899.675	316.459	177.596	57.0659	129.743	1808.11	10880.9	4112.28	7876.6	down
FB	evm.model.CHR_23A.50	2437.85	2.90663	0.559623	5.07679e-09	1.69485e-07	147.994	118.362	124.478	808.456	728.908	362.562	230.661	1153.79	1813.86	149.656	98.848	127.476	852.721	1870.18	756.398	452.559	277.58	197.918	16861.9	18779.7	12504.3	18.9343	34.8424	36.351	up
FB	evm.model.CHR_7A.579	84.1146	-3.22664	0.624414	5.08944e-09	1.69725e-07	164.977	58.3235	267.321	107.623	161.277	116.115	32.092	16.8591	53.4361	101.552	50.8361	83.2494	9.84991	11.1653	21.9981	144.632	70.5252	37.1096	24.56	28.2342	38.6143	81.1469	163.759	173.493	down
FB	evm.model.CHR_4A.546	759.915	-1.23802	0.234415	5.1699e-09	1.72223e-07	1009.27	717.894	1201.92	1188.98	1530.55	1240.53	586.682	513.149	518.528	984.788	1433.3	1161.59	310.976	481.223	380.737	368.579	509.047	482.424	347.452	399.984	330.152	669.912	911.13	959.171	down
FB	evm.model.CHR_5A.786	7483.08	-3.77946	0.738188	5.21422e-09	1.73513e-07	1587.91	8685.92	37133.1	8836.65	5475.51	9323.52	3542.15	1404.57	1428.92	19628.9	43083.6	11289.4	835.835	1007.11	882.464	1129.06	2763.14	2603.86	865.378	1240.29	579.215	4303.49	5999.87	5964.04	down
FB	evm.model.CHR_19A.1242	36.4853	7.17822	1.38597	5.29854e-09	1.7613e-07	0	0.857699	0	0	0	0	0	0	0	0	0	0	129.456	20.0975	104.914	95.6439	66.0043	104.26	51.287	90.0804	82.0554	37.8685	43.553	49.5695	up
FB	evm.model.CHR_2A.521	313.562	-3.5608	0.693859	5.35187e-09	1.77712e-07	1670.4	332.787	344.864	374.119	480.668	514.221	375.075	715.458	163.277	541.166	389.744	81.9486	61.9137	49.1272	48.2267	465.778	150.092	190.849	96.7952	87.3914	114.878	89.2616	110.625	76.8328	down
FB	evm.model.CHR_7A.805	116.782	1.83924	0.347986	5.3631e-09	1.77863e-07	36.392	48.0311	62.2388	34.5932	39.5287	60.4269	92.2645	83.2418	75.2064	50.776	49.424	111.866	213.18	193.159	170.909	188.177	264.017	174.062	215.983	205.034	119.704	90.1632	121.949	102.444	up
FB	evm.model.CHR_6A.1194	488.264	-3.50783	0.68312	5.37935e-09	1.77863e-07	1131.79	75.4775	157.128	1533.63	1492.6	1508.3	703.015	311.893	501.706	583.924	348.792	247.147	26.0319	40.1949	30.459	396.572	679.031	376.397	269.438	461.83	522.258	98.2779	115.851	106.575	down
FB	evm.model.CHR_9A.520	251.078	3.39746	0.660518	5.37764e-09	1.77863e-07	24.2614	39.4541	8.16247	573.991	234.01	255.926	14.0403	18.9665	23.7494	8.01727	0	0	318.011	236.704	383.275	534.206	336.351	293.342	132.913	220.495	61.7829	1101.79	324.906	881.512	up
FB	evm.model.CHR_18A.386	4379.86	-1.91485	0.362401	5.37385e-09	1.77863e-07	5626.21	3418.79	6421.82	12845.6	16469.2	15635.2	5293.17	3032.53	4191.77	5205.88	7913.49	2700.4	1269.23	984.776	1465.41	1430.77	2864.41	2382.08	602.442	521.66	430.55	1480.48	1242.13	1688.67	down
FB	evm.model.CHR_17A.547	40.9603	-2.60574	0.499947	5.39198e-09	1.7809e-07	59.4403	70.3313	62.2388	99.936	94.8688	74.645	127.365	55.8457	82.1333	24.0518	18.3575	22.1131	7.73922	5.58263	13.5373	38.8796	18.0834	22.9726	26.727	9.41138	16.4111	16.2294	8.71061	7.43543	down
FB	evm.model.CHR_8A.839	68.087	-4.68547	0.926636	5.51782e-09	1.82053e-07	138.29	25.731	54.0764	270.34	260.889	296.211	48.138	14.7517	24.7389	173.707	129.915	52.0309	5.62852	0	0	10.8863	23.5084	13.2534	26.0047	20.8395	42.4757	1.80326	0.871061	0	down
FB	evm.model.CHR_10A.1765	296.92	3.27651	0.637614	5.79064e-09	1.90851e-07	21.8352	230.721	78.5638	42.2806	45.8532	33.1756	97.2789	105.369	139.528	38.7501	16.9454	15.6093	1743.43	1543.04	652.329	655.511	515.376	512.466	211.649	127.726	199.829	60.4093	23.5186	14.8709	up
FB	evm.model.CHR_18A.878	27.1941	4.965	0.985544	5.94493e-09	1.95722e-07	2.42614	1.7154	0	0	0	0	0	0	0	0	0	0	48.546	93.7882	31.305	115.084	131.104	84.8219	49.8423	54.4516	30.8914	1.80326	5.22637	1.65232	up
FB	evm.model.CHR_14A.208	386.36	-5.15148	1.02237	5.95106e-09	1.95722e-07	583.486	25.731	126.518	1551.57	988.216	4646.95	154.443	124.336	11.8747	64.1381	103.084	26.0154	7.03565	4.46611	3.38433	151.631	271.251	90.1232	28.8941	52.4349	44.4065	55.9012	27.8739	128.881	down
FB	evm.model.CHR_5A.749	2899.44	-1.23323	0.234633	5.97799e-09	1.964e-07	3303.19	2977.07	4708.73	4484.31	4264.35	5312.83	4130.84	3037.8	2772.74	4895.88	5121.74	3098.44	1548.55	1383.38	1473.88	2268.24	1974.7	2678.07	1497.44	1716.23	1745.37	2072.85	1449.45	1670.49	down
FB	evm.model.CHR_23A.238	1248.86	-3.18884	0.620606	6.01239e-09	1.97216e-07	1555.15	518.908	4113.89	7253.04	4141.02	5009.51	2058.9	1173.81	1798.03	42.7588	38.1271	20.8123	173.077	214.373	170.909	181.179	369.805	90.1232	143.026	340.154	162.18	204.67	82.7508	116.488	down
FB	evm.model.CHR_8A.1552	138.745	1.6654	0.316784	6.01555e-09	1.97216e-07	49.7358	65.1851	29.589	75.5926	69.5704	49.7634	42.1208	67.4364	67.2899	24.0518	14.1211	10.4062	188.555	146.265	164.14	275.268	366.188	247.397	246.322	223.856	271.265	158.687	231.702	245.369	up
FB	evm.model.CHR_7A.864	1561.27	-1.85838	0.35315	6.05316e-09	1.98239e-07	2359.42	1052.4	2340.59	1669.44	2181.98	1579.39	774.22	640.645	843.103	4104.84	4349.31	5759.82	532.599	370.687	538.954	1211.49	990.065	425.877	260.047	205.706	295.399	1673.43	1452.93	1858.03	down
FB	evm.model.CHR_23A.103	406.087	-1.52494	0.290812	6.09382e-09	1.9936e-07	491.293	771.929	1197.84	427.931	532.846	599.53	342.983	348.772	264.212	546.51	564.846	749.244	289.165	211.023	293.591	301.706	221.521	220.007	124.245	178.144	186.314	310.161	299.645	272.632	down
FB	evm.model.CHR_24A.79	1010.18	-3.27102	0.637752	6.10152e-09	1.99402e-07	521.619	498.323	1802.89	3604.1	1921.09	1381.53	1517.35	656.451	1079.61	2876.86	4052.77	1008.1	77.3922	117.235	44.8424	104.975	482.826	388.767	152.416	139.826	215.275	429.177	533.96	636.969	down
FB	evm.model.CHR_24A.496	1098.33	-1.05626	0.19841	6.11184e-09	1.99529e-07	1421.72	1389.47	1630.45	1332.48	1166.89	1338.87	1147.29	1422.49	1114.24	2017.68	2115.35	1449.06	578.331	736.907	719.17	460.335	423.151	629.096	884.16	822.824	731.741	1036.88	742.144	1049.22	down
FB	evm.model.CHR_20A.1673	2982.5	-2.85058	0.552149	6.1348e-09	2.00068e-07	6685.22	1277.11	1508.02	5472.13	4074.61	4072.3	3619.38	1953.55	1697.09	7767.4	4830.85	8369.17	313.087	396.367	398.505	4211.44	3509.08	1128.31	1448.32	1300.12	1977.05	2254.98	1836.2	1479.65	down
FB	evm.model.CHR_12A.1547	924.497	-1.04916	0.196994	6.18095e-09	2.01361e-07	1418.08	1169.04	1282.53	2058.94	1881.56	1979.87	1046	1028.4	1267.62	829.787	735.712	720.628	484.756	818.414	481.421	656.288	612.122	545.157	390.07	486.703	407.381	752.863	581.869	552.7	down
FB	evm.model.CHR_19A.1322	68.5202	3.37564	0.659688	6.22196e-09	2.02485e-07	9.70455	12.0078	6.12185	16.656	15.8115	10.6636	8.023	9.48324	8.90602	38.7501	22.5938	9.1054	132.27	84.856	140.45	45.878	28.9334	88.3561	21.6706	34.9566	11.5843	558.11	159.404	170.189	up
FB	evm.model.CHR_16A.1425	1298.7	-1.4976	0.285975	6.25586e-09	2.03375e-07	1863.27	986.354	2157.95	2149.9	2289.5	2164.71	1507.32	974.666	1235.96	1794.53	3112.3	2623.66	563.556	451.077	633.716	729.382	908.69	661.787	450.748	596.278	540.6	795.239	1116.7	860.858	down
FB	evm.model.CHR_14A.224	285.967	-2.09357	0.399348	6.27425e-09	2.03759e-07	424.574	227.29	450.977	477.899	384.218	382.704	439.259	425.692	265.201	101.552	251.356	265.357	83.7243	55.8263	90.5308	398.905	696.21	472.705	249.212	268.897	326.291	23.4424	43.553	57.8311	down
FB	evm.model.CHR_1A.1065	2303.05	2.07992	0.396865	6.36777e-09	2.06513e-07	815.182	1491.54	1230.49	884.049	1222.23	755.929	1255.6	2016.77	2194.84	777.675	666.518	387.63	4728.66	5316.9	6670.51	1918.32	1496.4	3317.77	2250.85	6020.6	4157.8	1462.45	2125.39	2109.18	up
FB	evm.model.CHR_10A.1564	366.738	2.31863	0.44467	6.37238e-09	2.06513e-07	53.375	160.39	137.742	67.9052	61.6647	136.257	182.523	57.9531	84.1124	86.8537	155.333	173.003	707.083	677.732	617.64	812.584	641.056	703.315	314.223	553.255	455.649	677.126	742.144	542.786	up
FB	evm.model.CHR_2A.985	972.549	-3.24353	0.633601	6.48846e-09	2.09836e-07	3003.56	1560.15	1722.28	1601.54	1508.41	1123.23	1175.37	842.954	635.296	1039.57	1924.71	2640.57	149.156	133.983	259.747	1354.57	1402.37	256.233	60.6776	133.776	343.667	110.901	254.35	104.096	down
FB	evm.model.CHR_21A.854	1165.47	-5.21777	1.03937	6.57797e-09	2.1251e-07	4847.42	265.887	736.663	2573.99	2551.97	3016.61	161.463	1896.65	1759.43	0	0	0	49.2496	4.46611	59.2258	1239.48	614.835	731.589	2047.15	3443.89	1971.26	0	0	0	down
FB	evm.model.CHR_17A.1185	222.312	4.96199	0.989423	6.67341e-09	2.15145e-07	2.42614	5.14619	2.04062	0	3.16229	18.9575	3.00863	81.1344	114.789	10.6897	22.5938	35.1208	156.191	87.0891	174.293	164.85	198.013	226.192	1047.41	815.429	1279.1	231.719	259.576	396.556	up
FB	evm.model.CHR_1A.458	67.3316	3.57196	0.702041	6.6725e-09	2.15145e-07	7.27841	18.8694	2.04062	0	3.16229	0	10.0288	6.32216	1.97912	2.67242	0	0	125.938	145.148	157.371	87.0904	330.022	151.089	83.0705	102.181	99.4318	61.311	119.335	101.618	up
FB	evm.model.CHR_5A.1141	1064.39	-1.94509	0.371613	6.92381e-09	2.22754e-07	4014.04	1096.14	1407.01	3246.64	3138.57	3669.46	844.421	723.887	912.372	485.045	443.404	453.969	460.132	509.136	559.26	622.074	404.163	379.048	256.435	238.646	414.138	436.39	384.138	446.952	down
FB	evm.model.CHR_5A.218	1546.82	1.92125	0.367188	7.02614e-09	2.25578e-07	748.463	685.301	427.509	379.244	534.427	357.822	285.819	413.048	469.05	561.209	676.403	578.843	2665.1	1917.08	3206.65	1645.39	1688.99	4308.24	3031.71	2091.34	3932.87	2011.54	2215.98	2291.76	up
FB	evm.model.CHR_19A.366	149.935	-2.90187	0.565441	7.02146e-09	2.25578e-07	109.176	121.793	181.615	677.771	588.186	328.201	55.1581	79.027	311.711	237.846	223.114	208.123	16.182	21.214	9.3069	24.883	22.6042	21.2055	28.8941	22.8562	30.8914	119.015	52.2637	107.401	down
FB	evm.model.CHR_12A.504	1213.1	-3.25878	0.638762	7.05467e-09	2.2626e-07	5525.53	1235.94	4099.6	1563.1	2212.02	2321.11	501.438	320.323	379.99	1043.58	618.506	373.321	297.608	321.56	307.128	1660.16	2609.43	265.952	239.821	324.693	110.051	761.879	1281.33	740.238	down
FB	evm.model.CHR_16A.901	1312.01	-3.5678	0.704004	7.40374e-09	2.3721e-07	1567.28	1113.29	5236.23	3069.83	1704.48	2803.34	282.811	168.591	132.601	2621.65	3377.78	2208.71	97.092	339.424	96.4534	1872.44	2255	417.041	11.5576	45.7124	36.6836	411.144	1088.83	530.394	down
FB	evm.model.CHR_13A.608	204.522	1.56795	0.300935	7.4163e-09	2.37367e-07	94.6193	125.224	162.229	67.9052	74.3139	62.7966	176.506	167.537	128.642	58.7933	48.0119	118.37	455.207	380.735	389.198	209.172	235.988	346.356	374.179	297.131	405.45	201.966	180.31	147.882	up
FB	evm.model.CHR_20A.339	89.5567	-2.62339	0.509578	7.44744e-09	2.38119e-07	127.372	132.943	290.788	228.059	169.183	279.623	114.328	103.262	99.9453	73.4916	108.733	127.476	22.5141	37.9619	16.9216	10.1087	28.0292	13.2534	40.4517	71.2576	29.9261	4.50816	4.3553	14.8709	down
FB	evm.model.CHR_4A.1142	787.515	-4.12034	0.820515	7.56837e-09	2.41736e-07	155.273	138.947	1021.33	898.142	311.486	828.205	365.047	147.517	161.298	5992.91	3524.64	2864.3	15.4784	22.3305	20.306	21.7726	113.021	196.151	111.242	47.7292	23.1686	389.505	875.416	655.144	down
FB	evm.model.CHR_4A.715	14.2255	6.70157	1.3205	7.58908e-09	2.42148e-07	0	0	0	1.28123	1.58115	2.36968	2.00575	2.10739	3.95823	0	0	0	30.9569	21.214	38.0737	21.7726	18.0834	17.6712	39.7294	22.184	46.3372	14.4261	28.745	28.9156	up
FB	evm.model.CHR_9A.489	35.3763	-5.13382	1.02914	7.66469e-09	2.44309e-07	38.8182	67.7582	56.117	116.592	124.911	72.2754	92.2645	63.2216	63.3317	57.4571	33.8908	45.527	1.40713	0	1.69216	0	0.904169	4.41781	0.722353	0	7.72286	0	0	0	down
FB	evm.model.CHR_6A.44	28.697	-8.2716	1.60694	7.70634e-09	2.45384e-07	23.0483	47.1734	216.305	107.623	99.6122	84.1238	10.0288	2.10739	18.8016	37.4139	31.0665	6.50386	0	0	0	3.11037	1.80834	0	0	0	0	0	0	0	down
FB	evm.model.CHR_19A.1012	641.232	1.24008	0.238185	7.78161e-09	2.47527e-07	326.315	567.797	332.621	196.028	237.172	233.414	458.314	384.598	414.625	109.569	136.975	218.53	1003.28	962.446	1118.52	727.827	856.248	938.342	1329.85	1404.31	1127.54	767.289	714.27	823.68	up
FB	evm.model.CHR_16A.158	1463.65	-2.51023	0.487822	8.05927e-09	2.55573e-07	1953.04	1375.75	3913.9	969.891	872.793	1408.78	209.601	89.5639	106.872	1328.19	1540.62	2786.25	442.543	200.975	453.5	1169.5	1286.63	1435.79	62.1223	67.8964	17.3764	4231.36	4769.06	4435.65	down
FB	evm.model.CHR_15A.893	490.575	-5.32473	1.06872	8.05572e-09	2.55573e-07	16.983	266.744	1175.4	87.1237	39.5287	107.821	244.702	177.02	65.3108	1268.06	766.778	309.584	12.6642	13.3983	0	69.2057	172.696	91.8904	17.3365	20.1673	3.86143	1584.17	2866.66	2396.69	down
FB	evm.model.CHR_9A.152	595.046	-2.36632	0.458573	8.18652e-09	2.59343e-07	606.534	341.364	1178.46	1429.85	773.18	888.632	428.228	194.933	254.316	884.572	1124.04	1797.67	97.7956	108.303	153.987	243.387	171.792	126.349	140.859	237.301	177.626	1287.53	709.915	924.472	down
FB	evm.model.CHR_12A.843	195.322	5.54844	1.11269	8.20502e-09	2.59664e-07	0	17.154	6.12185	0	6.32458	34.3604	1087.12	221.276	189.995	48.1036	115.793	78.0463	598.03	416.464	563.491	51.3211	79.5669	455.034	199.369	222.512	160.249	30.6555	83.6218	23.1325	up
FB	evm.model.CHR_18A.150	50.7827	2.60888	0.508569	8.25553e-09	2.60996e-07	2.42614	26.5887	13.264	19.2185	20.5549	20.1423	17.0489	10.5369	18.8016	2.67242	0	5.20309	106.942	144.032	60.9179	55.9867	71.4293	46.8287	64.2894	85.3747	77.2286	128.032	125.433	95.8344	up
FB	evm.model.CHR_12A.442	7162.79	-1.91637	0.368539	8.32107e-09	2.628e-07	5171.31	4751.65	14122.1	9249.2	9471.06	5503.59	2638.56	3191.64	4317.44	19468.6	20625.4	33803.2	2014.31	1857.9	1886.76	2261.24	2560.61	2165.61	1618.07	1891.02	2565.92	7493.46	6564.31	6714.19	down
FB	evm.model.CHR_21A.498	745.557	-2.11707	0.408322	8.36352e-09	2.63872e-07	1356.21	855.126	1814.11	1224.86	926.552	1674.18	987.832	793.431	576.912	618.666	906.578	697.214	351.079	138.449	335.049	465.778	434.001	959.548	88.8494	149.91	129.358	649.175	832.734	927.776	down
FB	evm.model.CHR_20A.19	537.854	-7.05379	1.38931	8.43552e-09	2.65873e-07	7.27841	123.509	1122.34	163.997	211.874	305.689	161.463	21.0739	21.7703	1884.06	6172.35	1082.24	0	4.46611	1.69216	4.66556	21.7001	54.7808	1.44471	4.03345	0	120.819	985.17	432.081	down
FB	evm.model.CHR_1A.244	2777	-2.40342	0.467064	8.6113e-09	2.71138e-07	2820.38	569.512	1937.57	411.275	755.788	795.029	1524.37	802.914	753.053	13363.4	17004.7	18623.1	320.826	197.625	357.047	1117.4	862.577	882.678	376.346	496.114	780.974	557.208	779.599	558.483	down
FB	evm.model.CHR_21A.672	38.2019	4.10445	0.822014	8.7804e-09	2.76182e-07	6.06534	0.857699	4.08124	3.84369	0	1.18484	11.0316	0	3.95823	14.6983	5.64846	24.7147	77.3922	117.235	43.1502	83.2024	50.6335	38.8767	32.5059	32.9398	57.9215	76.6387	123.691	106.575	up
FB	evm.model.CHR_16A.1147	335.041	1.19285	0.229611	8.84451e-09	2.77917e-07	168.616	179.259	269.362	135.81	167.601	114.93	106.305	70.5974	81.1437	126.94	148.272	143.085	505.863	533.7	457.73	290.82	364.38	422.342	712.962	551.91	503.917	707.781	568.803	708.844	up
FB	evm.model.CHR_6A.1267	571.885	-2.39558	0.465967	8.86763e-09	2.7834e-07	918.293	954.619	988.679	1780.91	1770.88	764.223	230.661	394.081	839.145	558.536	789.372	1190.21	174.484	136.216	162.448	225.502	376.134	145.788	184.2	151.254	305.053	251.555	209.926	223.063	down
FB	evm.model.CHR_22A.794	179.025	4.14948	0.832185	8.95315e-09	2.80478e-07	7.27841	17.154	0	17.9372	22.136	17.7726	2.00575	24.2349	29.6867	0	2.82423	0	131.567	234.471	212.367	175.736	188.067	324.267	483.254	374.439	161.215	925.074	368.459	576.659	up
FB	evm.model.CHR_23A.888	162.637	-2.70825	0.53076	8.99325e-09	2.8145e-07	287.497	90.0584	163.249	198.591	67.9893	103.081	278.799	110.638	76.1959	661.425	536.604	321.291	23.2177	22.3305	24.5364	78.5369	91.3211	91.8904	26.0047	38.99	36.6836	141.556	222.121	210.671	down
FB	evm.model.CHR_11A.1143	29.5083	7.14888	1.41073	9.10257e-09	2.84584e-07	0	0	0	0	0	0	0	0	0	0	0	0	47.1389	55.8263	27.9207	17.107	46.1126	88.3561	108.353	78.6523	108.12	39.6718	65.3296	25.6109	up
FB	evm.model.CHR_20A.1515	1122.44	-2.22436	0.431428	9.1451e-09	2.85626e-07	1477.52	446.003	593.82	1171.04	1429.36	1694.32	1678.81	1089.52	1393.3	2143.28	2855.3	1485.48	137.899	214.373	123.528	258.161	256.784	520.418	189.256	311.92	169.903	2097.2	2496.46	2704.84	down
FB	evm.model.CHR_11A.971	151.794	1.96263	0.378963	9.17416e-09	2.85957e-07	29.1136	29.1618	42.853	19.2185	15.8115	34.3604	28.0805	2.10739	11.8747	49.4398	39.5392	62.437	172.373	121.701	142.988	124.415	122.967	124.582	83.7929	73.9466	64.679	645.568	851.898	750.152	up
FB	evm.model.CHR_23A.101	943.185	-1.42269	0.275733	9.26796e-09	2.88591e-07	1044.45	1850.06	2626.27	1337.6	1005.61	1430.1	882.53	884.048	655.087	1332.2	1255.37	1527.11	659.241	578.361	681.942	588.638	617.547	416.157	357.565	399.984	497.159	704.174	655.038	650.187	down
FB	evm.model.CHR_12A.346	980.687	1.3161	0.254978	9.32437e-09	2.89868e-07	274.153	362.807	360.169	216.528	221.36	327.016	587.685	766.035	566.027	1948.2	1769.38	2753.73	807.693	982.543	863.004	690.502	673.606	538.972	1189.71	939.122	612.037	2057.52	2041.77	1986.91	up
FB	evm.model.CHR_15A.155	530.438	1.20871	0.233309	9.32766e-09	2.89868e-07	252.318	336.218	366.291	308.776	151.79	309.244	486.394	561.618	427.489	235.173	275.362	330.396	831.614	778.219	735.245	646.957	725.143	879.143	734.633	867.192	892.956	507.619	548.768	541.96	up
FB	evm.model.CHR_3A.994	496.413	1.6765	0.32438	9.62996e-09	2.9886e-07	252.318	273.606	207.123	198.591	120.167	196.684	305.877	280.282	365.147	86.8537	124.266	195.116	911.117	981.427	659.944	563.755	781.202	413.507	629.169	863.158	474.956	1118.02	1087.95	823.68	up
FB	evm.model.CHR_11A.985	435.184	1.78041	0.344207	9.63628e-09	2.9886e-07	203.795	211.852	231.61	119.154	154.952	143.366	147.423	87.4565	98.9558	68.1468	38.1271	57.234	526.97	1058.47	854.543	725.494	753.173	889.746	533.819	801.984	798.351	565.323	988.654	385.816	up
FB	evm.model.CHR_3A.628	375.695	-1.1728	0.226278	9.78983e-09	3.03016e-07	498.571	382.534	642.795	647.021	809.547	611.378	343.986	321.376	325.564	396.855	446.228	388.931	205.441	216.606	215.751	409.791	326.405	262.418	176.976	182.85	265.473	262.375	327.519	350.291	down
FB	evm.model.CHR_1A.360	392.396	-1.33052	0.258368	9.87829e-09	3.05449e-07	754.528	522.339	560.15	556.054	510.71	747.635	447.282	445.712	448.27	682.804	471.646	448.766	202.627	189.809	290.206	153.963	284.813	178.479	315.668	266.208	302.157	209.179	202.957	225.541	down
FB	evm.model.CHR_16A.315	94.4948	7.31284	1.44594	1.00085e-08	3.08554e-07	7.27841	0	0	11.5311	37.9475	4.73937	2.00575	6.32216	15.8329	2.67242	0	0	707.787	1016.04	125.22	107.308	52.4418	5.30137	70.7906	77.98	7.72286	7.21305	1.74212	0	up
FB	evm.model.CHR_1A.220	662.276	-2.96666	0.586601	1.00028e-08	3.08554e-07	678.105	672.436	1107.04	1340.17	1435.68	1520.15	1115.2	810.29	845.082	684.14	1076.03	1987.58	113.274	23.4471	123.528	445.561	146.475	171.411	217.428	266.208	415.104	304.752	92.3324	303.2	down
FB	evm.model.CHR_21A.1213	654.231	-2.93612	0.580233	9.99315e-09	3.08554e-07	1428.99	429.707	924.4	290.839	414.26	329.386	492.412	352.987	257.285	3531.61	1577.33	448.766	85.835	132.867	84.6082	452.559	221.521	224.425	419.687	244.024	217.205	772.698	1048.76	1319.38	down
FB	evm.model.CHR_10A.878	4200.42	-2.60442	0.511869	1.02585e-08	3.15946e-07	9572.32	2418.71	8148.19	6509.93	10987.4	6366.16	3121.95	2292.84	1957.35	20115.3	8365.37	3809.96	1017.36	1027.2	786.856	1440.1	1399.65	1454.34	758.47	955.928	1354.4	2307.28	2867.53	1775.42	down
FB	evm.model.CHR_6A.455_evm.model.CHR_6A.456	1195.81	-5.86026	1.18321	1.04819e-08	3.22504e-07	1052.94	25.731	219.366	776.426	599.254	1808.07	517.484	455.195	77.1855	5225.92	9788.78	2396.02	2.81426	11.1653	1.69216	310.259	349.009	554.876	66.4564	151.254	1.93072	458.029	2317.89	1531.7	down
FB	evm.model.CHR_19A.1473	2213.91	-2.24366	0.437729	1.05502e-08	3.24284e-07	2327.88	1283.98	5924.93	6622.68	6136.43	6167.1	1598.58	1875.57	1086.53	3487.51	3672.91	1641.57	482.646	748.073	541.493	1352.23	1942.15	1242.29	478.92	570.061	410.277	1300.15	1316.17	923.646	down
FB	evm.model.CHR_21A.207	208.32	-3.2391	0.645162	1.07407e-08	3.29813e-07	201.369	104.639	212.224	430.493	558.145	382.704	467.34	395.135	450.249	334.053	542.252	788.268	18.2927	17.8644	8.46082	6.22074	7.23335	37.1096	6.50117	6.72242	6.7575	6.31142	11.3238	0	down
FB	evm.model.CHR_8A.1438	434.706	-2.74004	0.541323	1.08998e-08	3.34369e-07	388.182	843.118	2279.37	556.054	387.381	534.364	118.339	210.739	164.267	189.742	128.502	201.62	150.563	125.051	168.37	164.85	325.501	70.6849	121.355	106.886	77.2286	1224.42	807.473	1088.88	down
FB	evm.model.CHR_2A.1265	96.332	-2.4316	0.477374	1.10545e-08	3.38779e-07	202.582	84.0545	84.6856	203.716	332.041	190.76	184.529	202.309	169.214	126.94	118.618	130.077	11.9606	39.0784	10.153	25.6606	33.4542	17.6712	28.8941	30.9231	26.0647	12.6228	26.1318	19.8278	down
FB	evm.model.CHR_12A.878	1245.07	-2.01455	0.392225	1.1232e-08	3.43877e-07	2136.21	1826.9	1387.62	2543.24	2580.43	3327.04	2277.53	2830.22	3608.92	1280.09	578.967	728.432	536.117	183.11	464.499	292.375	419.534	459.452	358.287	599.64	516.466	408.439	212.539	325.507	down
FB	evm.model.CHR_10A.1231	55.5298	-2.37206	0.465343	1.1256e-08	3.44275e-07	88.554	103.782	155.087	130.685	113.843	81.7541	81.2329	37.9329	33.645	90.8624	59.3088	40.3239	31.6604	11.1653	14.3834	48.2107	39.7834	33.5753	28.1718	18.8228	16.4111	27.049	20.0344	26.4371	down
FB	evm.model.CHR_15A.1883	145.284	-2.14321	0.41841	1.13689e-08	3.47065e-07	325.102	119.22	138.762	334.401	415.841	278.438	278.799	290.819	374.053	58.7933	39.5392	91.054	54.8781	26.7966	33.8433	51.3211	43.4001	63.6164	145.915	164.027	156.388	1.80326	0	0	down
FB	evm.model.CHR_10A.1279.1	730.756	1.28778	0.251128	1.13696e-08	3.47065e-07	504.636	466.588	400.981	254.965	347.852	344.789	362.038	270.799	195.932	565.217	614.27	628.273	1201.69	857.492	1511.1	1102.63	1027.14	1113.29	827.816	592.917	1007.83	1165.81	1162.87	1011.22	up
FB	evm.model.CHR_10A.1900	197.234	2.46254	0.484603	1.15364e-08	3.51809e-07	58.2273	87.4853	45.9139	144.779	398.449	167.063	77.2214	123.282	235.515	62.8019	59.3088	61.1363	354.597	579.477	292.744	170.293	273.963	129.884	284.607	344.86	289.607	109.097	239.542	143.752	up
FB	evm.model.CHR_9A.1409	2228.76	-1.04651	0.20074	1.15974e-08	3.53323e-07	3294.69	2796.1	4281.22	3967.97	3219.21	3639.83	2463.06	2559.42	2214.63	2008.33	2668.9	2645.77	1773.69	1484.98	1511.95	1591.73	1668.19	1347.43	1649.13	1470.19	964.392	1357.86	1463.38	1448.26	down
FB	evm.model.CHR_17A.912	19.3708	6.75327	1.35307	1.1633e-08	3.54059e-07	0	0	0	0	0	0	0	2.10739	0	0	0	0	19.6998	41.3115	35.5355	43.5452	18.0834	30.0411	69.3458	75.2911	109.085	9.01632	5.22637	6.60927	up
FB	evm.model.CHR_22A.895	280.752	8.54341	1.68815	1.17933e-08	3.58234e-07	0	0	0	0	0	0	0	0	0	0	0	0	303.94	96.0213	37.2276	3.11037	1.80834	8.83561	247.045	88.7359	36.6836	4056.44	179.439	1678.75	up
FB	evm.model.CHR_21A.66	495.95	-2.18698	0.428021	1.1844e-08	3.59422e-07	452.474	439.142	822.369	1245.36	1342.39	768.962	451.294	553.189	1039.04	1403.02	1186.18	492.992	78.0957	133.983	120.99	71.5385	109.404	79.5205	119.188	145.876	221.067	209.179	182.923	234.629	down
FB	evm.model.CHR_10A.2025	2151.34	-1.95259	0.381468	1.25284e-08	3.7982e-07	2585.05	2894.73	5802.5	4790.52	3386.81	3558.08	1142.27	1722.79	1256.74	2371.77	3062.88	2213.91	885.789	659.867	1073.68	1365.45	1435.82	1176.9	835.04	337.465	284.781	2729.24	3499.05	2561.09	down
FB	evm.model.CHR_22A.1047	4357.99	-3.39287	0.682645	1.29874e-08	3.92737e-07	6952.09	1693.1	9375.62	19486.2	11509.2	22249	1472.22	710.189	715.45	8345.98	12421	1065.33	455.91	326.026	590.565	1356.12	1571.45	752.794	207.315	216.462	519.362	854.747	945.101	800.548	down
FB	evm.model.CHR_21A.510	704.122	-1.53233	0.300397	1.29925e-08	3.92737e-07	1257.95	777.075	885.628	1262.01	915.484	1118.49	1185.4	904.069	799.563	1611.47	1457.3	937.856	265.244	429.863	240.287	298.596	238.701	333.103	191.423	262.846	147.7	394.013	498.247	486.608	down
FB	evm.model.CHR_1A.782	927.998	1.21199	0.237012	1.33398e-08	4.02845e-07	400.313	596.958	630.551	486.867	360.501	381.519	417.196	402.511	518.528	352.76	375.623	577.543	1324.11	1131.04	1556.79	1141.51	1401.46	1531.21	1534.28	1433.22	1604.42	1423.68	1094.05	1595.31	up
FB	evm.model.CHR_12A.1724	1175.65	1.24267	0.243444	1.34524e-08	4.0585e-07	755.742	505.185	826.45	749.52	845.913	620.857	388.113	630.108	664.983	454.312	423.634	349.908	1539.4	1934.94	1782.7	1657.83	1780.31	1310.32	2120.1	2134.37	1515.61	1536.38	1734.28	1954.69	up
FB	evm.model.CHR_6A.22	1052.45	-2.35816	0.465715	1.34878e-08	4.06522e-07	2514.69	656.14	1142.75	1624.6	2822.35	1555.7	1112.19	934.626	1097.42	2048.41	1290.67	1331.99	255.394	192.043	283.438	1245.7	801.094	471.822	496.256	425.529	489.436	1257.78	468.631	740.238	down
FB	evm.model.CHR_6A.239	47.4278	7.40128	1.48114	1.3672e-08	4.11675e-07	0	0	0	0	0	0	0	0	0	0	0	0	54.1745	6.69916	102.376	116.639	116.638	52.1301	22.3929	34.2843	31.8568	211.883	177.696	211.497	up
FB	evm.model.CHR_10A.921	202.051	-2.02551	0.397501	1.37498e-08	4.13614e-07	315.398	340.506	645.856	470.212	273.538	559.245	285.819	244.457	245.41	150.992	128.502	176.905	64.0244	169.712	54.1493	71.5385	77.7585	76.8698	83.0705	56.4683	86.8822	87.4583	84.4929	99.9652	down
FB	evm.model.CHR_16A.1728	1166.55	4.89806	1.00638	1.39594e-08	4.19294e-07	70.358	99.4931	30.6093	2511.21	4654.89	872.044	501.438	503.665	1106.33	3311.13	2056.04	75.4448	1004.69	6205.65	1088.06	780.703	421.343	77.7534	170.475	204.361	71.4365	394.013	1053.98	731.977	up
FB	evm.model.CHR_4A.1031	2173.09	-9.49293	1.89781	1.39657e-08	4.19294e-07	12603.8	3.4308	2.04062	1550.29	2371.72	2137.45	1601.59	2412.96	1901.93	0	0	0	1.40713	0	5.07649	18111.7	4025.36	941.876	1483.71	1227.51	1772.4	0	0	0	down
FB	evm.model.CHR_24A.553	68.5563	5.06865	1.04202	1.41371e-08	4.24032e-07	2.42614	20.5848	0	0	0	0	4.0115	6.32216	13.8538	0	2.82423	0	398.921	214.373	494.112	4.66556	12.6584	47.7123	118.466	112.937	127.427	25.2457	15.6791	23.1325	up
FB	evm.model.CHR_11A.1162	529.666	2.90376	0.581435	1.41688e-08	4.24571e-07	123.733	62.612	51.0154	465.087	815.871	287.917	377.081	375.115	968.777	332.717	268.302	54.6324	633.209	1052.88	445.885	706.054	933.102	842.034	928.223	1443.3	958.6	234.424	149.822	201.583	up
FB	evm.model.CHR_11A.1176	9327.05	-4.4947	0.92253	1.43253e-08	4.28846e-07	10809.7	16824.6	17155.5	22816.1	37160.1	10038	2328.68	8473.8	26458.8	14285.4	22359.4	21193.5	112.57	1240.46	114.221	111.196	917.731	275.671	2028.37	2950.47	6024.8	40.5734	47.0373	82.6159	down
FB	evm.model.CHR_15A.1119	238.304	-1.91064	0.375245	1.44947e-08	4.335e-07	328.742	315.633	580.556	516.336	539.171	459.719	309.888	365.631	259.264	126.94	361.501	322.591	105.535	101.604	86.3004	115.084	188.067	99.8424	89.5717	81.3412	45.3718	96.4746	116.722	107.401	down
FB	evm.model.CHR_23A.240	499.809	-2.68346	0.535678	1.46342e-08	4.37249e-07	368.773	89.2007	393.839	1769.38	1230.13	1203.8	1492.28	570.048	852.009	852.503	905.166	546.324	25.3283	70.3412	17.7677	269.825	311.938	239.445	140.859	172.766	153.492	139.753	102.785	77.6589	down
FB	evm.model.CHR_10A.1949	426.355	-3.62522	0.736083	1.47821e-08	4.41245e-07	249.892	495.75	2789.52	707.239	670.406	388.628	105.302	165.43	244.421	1799.88	525.307	346.005	69.653	99.3708	55.8414	103.42	185.355	75.1027	104.019	167.388	102.328	372.374	226.476	183.407	down
FB	evm.model.CHR_21A.798_evm.model.CHR_21A.799	28.0705	3.71495	0.755546	1.48402e-08	4.42552e-07	4.85227	3.4308	2.04062	15.3748	9.48688	28.4362	28.0805	6.32216	17.812	0	0	0	29.5497	99.3708	43.9963	61.4298	70.5252	53.8972	49.12	65.8797	35.7182	11.7212	21.7765	14.8709	up
FB	evm.model.CHR_12A.595.1	8298.82	1.98307	0.390368	1.51017e-08	4.49918e-07	2244.18	6362.41	5223.98	9661.76	7551.55	7697.92	3087.85	6152.51	6910.08	3643.85	4484.88	1969.37	19382.5	24657.4	17034.2	4918.27	7008.21	6280.35	8734.69	12669.7	7984.47	9770.98	9228.02	6512.61	up
FB	evm.model.CHR_24A.1141	41.259	-7.66421	1.53661	1.514e-08	4.50626e-07	109.176	18.8694	47.9545	204.997	234.01	158.769	127.365	44.2551	22.7598	2.67242	0	0	0	0	0	3.11037	1.80834	1.76712	8.66823	4.03345	0	0	0	0	down
FB	evm.model.CHR_1A.63	129.111	1.8904	0.372027	1.53264e-08	4.55736e-07	47.3097	47.1734	89.7872	37.1557	67.9893	27.2514	29.0834	15.8054	41.5614	21.3794	8.47269	26.0154	244.137	292.53	221.674	160.184	217.001	159.041	246.322	260.83	207.552	183.031	232.573	214.801	up
FB	evm.model.CHR_2A.923	193.285	-8.25369	1.65059	1.54565e-08	4.59163e-07	41.2443	15.4386	236.712	174.247	88.5442	92.4177	34.0978	16.8591	21.7703	1111.73	1516.61	793.471	0	0	0	13.9967	108.5	0	0	0	0	113.606	163.759	95.8344	down
FB	evm.model.CHR_12A.746	5309.84	-4.77365	0.984954	1.55549e-08	4.61205e-07	1256.74	3764.44	3560.88	2618.83	1165.3	1669.44	12310.3	7468.58	7138.67	17408.2	8313.12	50858.9	91.4635	78.1568	57.5336	877.902	54.2501	151.089	136.525	380.489	3426.05	2039.49	771.76	1838.2	down
FB	evm.model.CHR_10A.51	1574.56	-4.2773	0.878913	1.55437e-08	4.61205e-07	1295.56	3962.57	17467.7	1951.31	449.045	1715.65	288.828	805.021	180.099	828.451	677.815	502.098	399.625	62.5255	412.888	185.067	502.718	1427.83	186.367	147.893	187.279	1475.07	890.224	1787.81	down
FB	evm.model.CHR_9A.963	207.813	-6.16567	1.26157	1.57973e-08	4.67499e-07	708.432	48.0311	26.528	97.3735	85.3819	222.75	1315.77	918.82	577.902	10.6897	56.4846	39.0232	0	2.23305	5.07649	40.4348	7.23335	316.315	147.36	204.361	71.4365	21.6392	27.8739	36.351	down
FB	evm.model.CHR_8A.484	623.004	-2.99965	0.604953	1.6219e-08	4.79063e-07	145.568	332.787	1323.34	553.491	369.988	598.345	1951.59	914.606	1091.48	1957.55	1917.65	1685.8	43.621	73.6907	68.5327	76.2041	165.463	49.4794	27.4494	39.6623	34.7529	363.358	599.29	568.397	down
FB	evm.model.CHR_20A.1503	854.762	2.58555	0.517381	1.64136e-08	4.8435e-07	220.778	783.937	340.783	147.341	128.073	73.4602	496.423	648.021	576.912	77.5003	56.4846	31.2185	2392.12	5452	1649.01	1949.42	1123.88	793.438	589.44	453.763	420.896	606.798	973.846	528.742	up
FB	evm.model.CHR_23A.360	38.3358	3.22289	0.65311	1.6604e-08	4.89502e-07	3.6392	8.57699	5.10154	0	1.58115	5.92421	3.00863	6.32216	3.95823	4.00863	1.41211	1.30077	87.9456	27.9132	87.9926	48.9883	56.0585	85.7054	52.7317	26.2174	65.6443	130.737	87.9771	117.315	up
FB	evm.model.CHR_19A.1265	3442.38	-1.36297	0.270065	1.68939e-08	4.97575e-07	6088.39	4346.82	5724.95	4424.09	5491.32	6052.17	3649.46	2929.27	2119.63	4262.51	5117.5	5850.87	2453.33	1193.57	2206.58	3075.38	2436.73	2249.55	1889.67	1821.1	2225.15	2175.64	2125.39	2708.15	down
FB	evm.model.CHR_14A.593	313.385	2.16052	0.428563	1.69617e-08	4.99098e-07	84.9148	194.698	146.924	10.2498	31.6229	9.47874	277.796	107.477	156.35	10.6897	5.64846	23.4139	818.95	554.914	793.625	446.338	388.793	594.637	627.002	605.69	698.919	366.964	292.676	273.459	up
FB	evm.model.CHR_19A.1248	16.5168	3.99767	0.821415	1.70147e-08	5.00185e-07	0	5.14619	0	0	1.58115	0	14.0403	9.48324	4.94779	2.67242	0	2.60154	37.9925	50.2437	34.6894	17.107	22.6042	14.137	49.12	47.0569	28.9607	18.9343	23.5186	11.5662	up
FB	evm.model.CHR_1A.266	418.879	1.54813	0.306639	1.71297e-08	5.02406e-07	152.847	126.082	129.579	390.775	289.35	311.613	187.538	291.873	400.771	382.156	281.011	256.252	363.04	626.371	306.282	422.233	456.605	556.644	668.176	513.593	468.198	875.485	858.866	737.76	up
FB	evm.model.CHR_21A.579	1518.43	1.58859	0.314498	1.71389e-08	5.02406e-07	863.705	855.126	784.618	828.956	689.38	1239.34	1357.89	1142.2	744.147	1428.41	1560.39	811.682	2083.96	3617.55	2482.41	2019.41	1243.23	1623.1	868.99	892.065	750.083	2462.36	3515.6	2577.62	up
FB	evm.model.CHR_7A.108	202.111	-1.11354	0.218404	1.76521e-08	5.16475e-07	287.497	314.775	398.941	231.903	240.334	316.353	274.788	344.558	264.212	271.251	255.593	257.553	157.599	175.295	105.76	84.7576	85.896	102.493	156.028	151.927	118.739	70.3273	93.2035	90.8775	down
FB	evm.model.CHR_4A.1127	23.579	7.61521	1.53764	1.76767e-08	5.16706e-07	0	0	0	0	0	0	0	0	0	0	0	0	80.91	51.3602	65.9944	56.7643	113.925	18.5548	80.9035	38.99	54.06	3.60653	0	0.826159	up
FB	evm.model.CHR_2A.168	1331.24	1.17942	0.232593	1.77038e-08	5.1701e-07	835.804	1016.37	624.429	570.147	572.375	795.029	851.441	1074.77	1006.38	1153.15	1218.66	1190.21	1768.76	1498.38	2693.08	1356.9	1400.56	1753.87	1915.68	1552.21	2117.99	1604.9	1677.66	1701.06	up
FB	evm.model.CHR_19A.1530	7638.46	-8.55791	1.72236	1.80888e-08	5.27262e-07	576.207	18.8694	688.708	39496.5	30704.3	61402.1	91.2616	38.9866	15.8329	10.6897	2.82423	0	1.40713	0	0	5096.34	45014	156.39	1.44471	1.34448	5.79215	0	0	0	down
FB	evm.model.CHR_16A.1176	1168.12	1.35732	0.269682	1.81899e-08	5.2971e-07	397.886	728.186	471.383	279.308	362.082	252.371	925.654	861.921	737.22	599.959	348.792	672.499	1374.77	1698.24	1324.96	1374.01	1303.81	951.595	832.15	868.536	768.425	4061.85	3883.19	2956	up
FB	evm.model.CHR_20A.1053	1621.35	-3.30088	0.672424	1.82564e-08	5.31148e-07	464.605	1357.74	7683.95	694.427	760.531	796.214	2860.2	1238.09	947.007	7001.75	4609.14	5279.83	255.394	332.725	185.292	409.791	534.364	696.246	109.075	106.886	193.072	705.978	1055.73	634.49	down
FB	evm.model.CHR_10A.676	257.666	2.22995	0.444378	1.83168e-08	5.32406e-07	94.6193	185.263	59.1779	112.748	88.5442	61.6118	66.1898	103.262	93.0184	34.7415	33.8908	72.8432	594.513	422.047	803.778	185.845	300.184	443.548	293.275	267.552	466.268	486.881	409.399	504.783	up
FB	evm.model.CHR_13A.320	197.611	-1.79925	0.356599	1.84482e-08	5.35722e-07	292.349	166.394	363.23	700.833	692.542	415.88	191.549	182.289	132.601	264.57	225.938	239.342	67.5423	78.1568	68.5327	109.641	68.7168	36.226	61.4	65.2074	66.6097	70.3273	100.172	82.6159	down
FB	evm.model.CHR_11A.472	65.256	2.62515	0.528318	1.85121e-08	5.37076e-07	23.0483	13.7232	16.3249	7.68738	3.16229	16.5878	21.0604	5.26847	4.94779	6.68106	16.9454	19.5116	166.041	104.953	111.683	123.637	134.721	122.815	72.2353	72.6021	164.111	96.4746	125.433	116.488	up
FB	evm.model.CHR_24A.281	551.78	1.48338	0.295162	1.89442e-08	5.48585e-07	223.205	321.637	343.844	126.842	140.722	164.693	300.863	260.262	155.361	142.975	211.817	283.568	885.789	816.181	985.686	1188.16	742.323	738.657	644.338	553.927	748.152	1192.86	1163.74	907.123	up
FB	evm.model.CHR_18A.451	451.056	-2.39622	0.480244	1.91018e-08	5.52633e-07	1393.82	557.504	1467.2	726.458	893.348	1207.35	580.665	240.242	195.932	355.432	580.379	689.409	190.666	189.809	180.216	327.367	238.701	114.863	72.2353	135.793	140.942	108.196	145.467	93.356	down
FB	evm.model.CHR_20A.46	110.431	1.76522	0.350447	1.92141e-08	5.55364e-07	47.3097	61.7543	56.117	51.2492	83.8007	28.4362	43.1236	54.792	63.3317	78.8365	55.0725	45.527	195.591	200.975	223.366	112.751	150.092	244.746	172.642	194.278	194.037	79.3436	96.6878	116.488	up
FB	evm.model.CHR_19A.1184	399.862	-2.32354	0.465292	1.95618e-08	5.64889e-07	904.949	505.185	588.718	248.559	297.255	356.637	999.866	591.122	325.564	730.908	573.319	1269.55	161.116	103.837	81.2239	223.947	127.488	415.274	186.367	205.034	278.023	160.49	119.335	142.925	down
FB	evm.model.CHR_1A.1433	210.724	4.13964	0.857648	1.96753e-08	5.67638e-07	38.8182	154.386	3.06093	10.2498	26.8795	9.47874	25.0719	18.9665	29.6867	2.67242	0	2.60154	904.081	1083.03	2638.93	15.5519	12.6584	13.2534	20.2259	12.1004	25.0993	4.50816	5.22637	0.826159	up
FB	evm.model.CHR_16A.417.1	2702.35	-3.41842	0.700386	1.99721e-08	5.75664e-07	13582.7	1012.94	1380.48	7496.48	9143.77	8061.66	3413.79	3741.66	3274.45	720.218	1056.26	665.995	327.158	539.282	318.127	2484.41	2620.28	961.315	1615.9	1197.26	509.709	191.146	246.51	294.939	down
FB	evm.model.CHR_10A.1987	53.324	-3.06897	0.625335	2.02341e-08	5.82675e-07	48.5227	77.1929	38.7717	94.811	77.4762	56.8724	154.443	103.262	166.246	149.656	73.43	101.46	1.40713	6.69916	8.46082	4.66556	7.23335	18.5548	10.1129	12.7726	24.1339	9.91795	12.1949	21.4801	down
FB	evm.model.CHR_17A.803	20.2891	6.61359	1.36009	2.04955e-08	5.89654e-07	0	0	0	0	0	1.18484	0	0	0.989558	2.67242	0	0	30.9569	32.3793	24.5364	45.1004	50.6335	28.274	45.5082	35.6288	26.0647	85.655	26.1318	51.2219	up
FB	evm.model.CHR_19A.1081_evm.model.CHR_19A.1082	87.3599	2.16688	0.433497	2.09175e-08	6.00682e-07	21.8352	30.0195	38.7717	10.2498	15.8115	17.7726	20.0575	54.792	26.7181	29.3966	28.2423	48.1286	214.587	141.799	107.452	125.192	200.725	216.473	140.136	215.117	170.868	91.9664	47.9083	82.6159	up
FB	evm.model.CHR_14A.961	1477.41	-2.45698	0.495308	2.1276e-08	6.10409e-07	1401.09	1655.36	5085.22	2395.9	2267.36	1184.84	630.808	498.397	1058.83	2904.92	3829.66	6088.91	333.49	486.805	452.654	1034.98	936.719	398.486	499.868	358.305	596.591	361.554	509.571	487.434	down
FB	evm.model.CHR_17A.59	208.633	3.71417	0.766952	2.13087e-08	6.1052e-07	30.3267	24.0156	10.2031	20.4997	53.759	23.6968	38.1093	24.2349	5.93735	8.01727	14.1211	28.617	479.831	349.473	263.978	343.696	332.734	218.24	141.581	156.632	13.515	1280.32	444.241	701.409	up
FB	evm.model.CHR_10A.1943	6496.71	-4.62562	0.966652	2.13192e-08	6.1052e-07	19851.9	2370.68	12602.9	31610.5	43576.4	22190.9	615.765	659.612	1503.14	1010.18	317.726	140.483	108.349	752.539	162.448	11146.8	4438.56	633.513	611.11	1234.24	354.286	9.01632	3.48424	16.5232	down
FB	evm.model.CHR_1A.538	5931.9	-5.4014	1.12924	2.15649e-08	6.16988e-07	1763.8	5235.39	3762.9	2805.89	1898.96	1785.56	12356.4	8276.76	9434.44	13840.5	9598.15	59721	66.1351	40.1949	69.3787	1037.31	43.4001	146.671	76.5694	99.4918	3188.58	4121.36	837.089	2159.58	down
FB	evm.model.CHR_10A.1089	216.863	9.03981	1.83666	2.17306e-08	6.21156e-07	0	0	0	320.308	0	421.804	0	0	0	355.432	299.368	0	229.362	378.502	116.759	339.03	231.467	199.685	359.009	268.897	198.864	581.553	417.238	487.434	up
FB	evm.model.CHR_21A.200	9038.49	2.78323	0.565738	2.17536e-08	6.21241e-07	4912.93	2981.36	936.644	1775.79	3288.78	2616.13	1010.9	2353.95	2236.4	3279.06	3290.23	4586.52	27538.9	8628.52	36662.4	12102.5	4696.25	15422.6	8064.34	10166.3	9180.55	18000.2	15013.6	18178.8	up
FB	evm.model.CHR_10A.612	449.475	-1.39252	0.278656	2.17834e-08	6.2152e-07	584.699	653.566	861.141	799.488	578.699	847.162	405.162	565.833	555.142	289.958	449.053	461.774	215.995	308.161	220.827	282.266	379.751	341.938	428.355	315.954	297.33	231.719	409.399	304.026	down
FB	evm.model.CHR_13A.1181	19.8972	5.48729	1.14722	2.1875e-08	6.23559e-07	0	0.857699	2.04062	1.28123	0	0	0	2.10739	0.989558	0	2.82423	0	63.3209	26.7966	105.76	32.6589	18.9875	54.7808	13.7247	18.1505	32.8222	48.6881	26.1318	25.6109	up
FB	evm.model.CHR_19A.575	187.897	1.94244	0.388086	2.22253e-08	6.32961e-07	75.2102	130.37	84.6856	34.5932	18.9738	34.3604	81.2329	66.3827	23.7494	28.0604	42.3634	20.8123	454.503	452.193	343.509	285.377	258.592	258	321.447	316.626	567.63	240.736	208.184	161.927	up
FB	evm.model.CHR_16A.213	2477.51	-1.87161	0.373934	2.25186e-08	6.40725e-07	4240.89	3787.6	9278.69	3761.69	5043.86	4937.24	1813.2	1555.25	1536.78	2087.16	2332.81	1222.73	1104.6	1636.83	1517.03	1642.28	1793.87	1144.21	1017.07	1463.47	862.064	1110.81	2225.56	2344.64	down
FB	evm.model.CHR_18A.857	1380.17	-3.47596	0.716666	2.26357e-08	6.43469e-07	2333.94	3655.51	2962.98	2880.21	2069.72	3119.69	919.636	1650.08	766.907	6241.44	2468.38	2118.96	202.627	138.449	291.898	38.8796	499.101	197.034	26.0047	40.3345	30.8914	32.4587	227.347	211.497	down
FB	evm.model.CHR_5A.212	82.0842	-2.95182	0.603123	2.27674e-08	6.4662e-07	87.3409	25.731	115.295	114.029	121.748	223.935	31.0891	24.2349	18.8016	117.587	64.9573	75.4448	12.6642	7.81568	3.38433	33.4365	32.5501	31.8082	1.44471	4.70569	0	206.474	273.513	342.03	down
FB	evm.model.CHR_1A.409	8937.9	1.19623	0.238484	2.29983e-08	6.52579e-07	5796.04	4523.5	6870.76	5670.73	7325.45	6091.27	7398.21	7474.9	7167.37	4957.34	6235.9	3646.06	12212.5	15705.1	14017.9	12494.4	13290.4	7761.2	11094.6	9955.9	7686.18	12669.7	11445.7	13018.6	up
FB	evm.model.CHR_22A.1430	504.362	-7.24853	1.48725	2.34003e-08	6.63379e-07	69.1449	6.86159	51.0154	315.183	357.339	585.312	1624.66	725.995	397.802	4720.83	2178.89	1045.82	0	0	0	0	0	3.53425	0	0	0	5.40979	6.96849	9.91391	down
FB	evm.model.CHR_16A.758	3653.62	-1.92943	0.386357	2.35773e-08	6.67787e-07	6357.69	3652.94	3974.1	8360.03	10122.5	6150.51	2111.05	3369.71	6226.3	6750.54	6076.33	6161.76	925.892	1385.61	978.071	3658.57	1547.94	1491.45	1716.31	1694.05	1924.92	1042.29	977.33	1031.05	down
FB	evm.model.CHR_8A.139	618.173	-3.87775	0.806533	2.36441e-08	6.69067e-07	629.582	391.968	514.236	986.547	1818.32	516.591	410.176	462.571	678.837	3114.71	2831.29	2159.28	14.0713	45.7776	20.306	15.5519	6.32918	88.3561	18.7812	20.1673	85.9168	0	3.48424	3.30464	down
FB	evm.model.CHR_21A.99	339.311	3.64395	0.75503	2.37375e-08	6.71099e-07	36.392	38.5964	8.16247	2.56246	37.9475	18.9575	696.998	121.175	231.556	73.4916	15.5333	98.8586	410.882	604.041	325.742	1265.92	764.927	1381.89	188.534	166.716	228.79	481.471	545.284	399.035	up
FB	evm.model.CHR_10A.1490.2	2899.02	-3.04565	0.624714	2.39681e-08	6.77e-07	3858.77	2004.44	8162.47	10803.3	10740.7	6379.19	1201.44	917.767	1219.14	5233.94	5021.48	4548.8	412.289	451.077	521.187	1905.88	4229.7	288.041	392.96	508.887	534.808	72.1305	116.722	51.2219	down
FB	evm.model.CHR_20A.941	461.247	6.4062	1.33047	2.39952e-08	6.77148e-07	0	8.57699	0	58.9366	173.926	69.9057	1.00288	22.1276	57.3943	14.6983	19.7696	5.20309	332.786	547.098	313.05	516.322	719.718	436.479	505.647	540.482	1.93072	3120.55	1021.75	2582.57	up
FB	evm.model.CHR_23A.969	8974.74	-1.664	0.333666	2.42789e-08	6.83911e-07	8279.19	6155.7	14911.8	23819.4	24547.3	16208.6	12453.7	8100.79	12219.1	19896.2	20914.8	12557.6	2391.42	3590.75	2479.02	3296.99	2766.76	1935	2734.83	3689.26	2506.07	3035.79	3593.13	3310.42	down
FB	evm.model.CHR_19A.1397	66.9787	3.41264	0.705015	2.43433e-08	6.85103e-07	2.42614	10.2924	12.2437	7.68738	9.48688	7.10905	54.1553	21.0739	13.8538	86.8537	265.478	109.265	133.677	59.1759	148.91	41.99	59.6751	70.6849	30.3388	37.6455	9.65358	73.9338	173.341	168.536	up
FB	evm.model.CHR_23A.988	305.864	-1.41143	0.283789	2.46041e-08	6.91816e-07	685.384	444.288	652.998	406.15	420.585	481.046	423.213	405.672	363.168	140.302	252.769	286.17	239.212	164.129	216.597	281.489	272.155	173.178	166.141	239.99	198.864	142.458	171.599	113.184	down
FB	evm.model.CHR_3A.176	2990.46	-2.74443	0.560289	2.46503e-08	6.92485e-07	3046.01	1614.19	5069.91	8404.87	8840.19	4907.62	1951.59	1260.22	3216.06	11158.7	10098	8032.27	265.244	597.342	351.97	657.066	430.384	221.774	317.113	233.268	531.912	174.917	73.1691	317.245	down
FB	evm.model.CHR_13A.817.2	748.392	1.23052	0.246538	2.49117e-08	6.99197e-07	303.267	536.062	320.377	372.838	376.313	343.604	569.633	662.773	813.416	442.286	463.174	595.753	1015.95	976.961	917.153	712.275	735.089	1174.25	1248.23	1178.44	1587.05	902.533	907.645	806.331	up
FB	evm.model.CHR_12A.419	33.7329	-5.76296	1.20878	2.49391e-08	6.99331e-07	48.5227	188.694	45.9139	26.9058	25.2983	2.36968	127.365	79.027	102.914	16.0345	16.9454	5.20309	1.40713	2.23305	0	29.5485	7.23335	30.0411	1.44471	8.0669	1.93072	30.6555	5.22637	6.60927	down
FB	evm.model.CHR_4A.1251	418.097	-5.14163	1.08316	2.49661e-08	6.99458e-07	192.878	943.469	4595.47	380.525	37.9475	475.122	32.092	177.02	41.5614	336.725	521.07	1661.09	56.2852	11.1653	45.6884	15.5519	51.5376	107.794	13.0023	4.03345	1.93072	126.228	136.757	69.3974	down
FB	evm.model.CHR_9A.1419	777.895	1.84972	0.371184	2.51645e-08	7.04379e-07	175.895	255.594	361.189	345.932	316.229	409.955	411.179	307.678	301.815	146.983	170.866	322.591	1122.89	1294.05	757.244	953.329	971.077	453.267	457.972	628.546	479.783	3029.48	3127.98	1867.95	up
FB	evm.model.CHR_24A.223	1486.75	-3.81947	0.796086	2.53803e-08	7.09779e-07	186.813	295.048	3056.85	1045.48	347.852	1172.99	3338.57	931.465	2254.21	4477.64	3726.57	8455.02	61.9137	66.9916	62.6101	345.251	274.867	553.109	39.007	48.4014	48.2679	1118.02	2796.98	978.172	down
FB	evm.model.CHR_14A.428_evm.model.CHR_14A.429	995.646	4.20519	0.881887	2.54958e-08	7.12366e-07	7.27841	53.1773	71.4216	47.4055	22.136	111.375	229.658	88.5102	107.862	525.131	227.351	39.0232	638.837	2247.57	401.043	2329.67	2055.18	597.287	1571.84	1723.63	1748.26	3350.46	3911.93	1789.46	up
FB	evm.model.CHR_23A.568	153.303	3.37565	0.698543	2.57014e-08	7.17465e-07	18.196	31.7349	5.10154	14.0935	7.90573	3.55453	192.552	178.074	133.59	86.8537	56.4846	15.6093	291.98	63.642	369.738	113.529	110.309	208.52	262.214	269.569	246.166	414.751	195.989	389.121	up
FB	evm.model.CHR_16A.1480	777.233	-5.44449	1.14696	2.57969e-08	7.19483e-07	1125.73	1549	2739.53	1370.92	2785.98	1369.68	308.886	112.745	230.567	299.311	345.968	46.8278	4.22139	74.8073	6.76866	2814.11	3025.35	35.3425	23.1153	15.4616	54.06	82.9501	210.797	21.4801	down
FB	evm.model.CHR_2A.868	1008.49	1.33585	0.268932	2.58396e-08	7.20027e-07	490.08	586.666	542.804	345.932	357.339	383.889	559.604	606.927	484.883	245.863	482.943	654.288	1595.69	1094.2	1698.93	1359.23	1245.04	1370.4	1505.38	1778.08	1404.6	1491.3	2060.93	1858.86	up
FB	evm.model.CHR_3A.44	248.793	-2.81	0.575646	2.59044e-08	7.21184e-07	401.526	473.45	623.409	356.182	496.48	476.306	255.733	145.41	120.726	419.57	341.732	816.885	35.1783	80.3899	62.6101	167.96	51.5376	26.5068	24.56	25.5452	44.4065	109.999	148.08	266.849	down
FB	evm.model.CHR_3A.764_evm.model.CHR_3A.763	6371.08	-1.0883	0.216065	2.62649e-08	7.30566e-07	6385.59	8559.83	13535.4	9682.26	8634.64	10449.1	6191.75	5518.19	6087.76	9913.35	10921.3	10964.2	4395.88	4590.04	3672.84	4275.98	4295.71	4183.66	2983.32	4237.81	3393.23	2956.45	3667.17	3410.38	down
FB	evm.model.CHR_11A.983	2571.05	-1.77452	0.356872	2.65786e-08	7.38627e-07	5510.97	1471.81	3236.42	4563.74	5211.46	5050.98	2145.15	1568.95	1642.67	4376.09	5419.7	5464.54	849.907	1058.47	797.009	1793.91	1679.95	956.897	790.976	1039.29	640.032	2090.88	2190.72	2154.62	down
FB	evm.model.CHR_9A.962	2146.38	1.47996	0.298498	2.68003e-08	7.44122e-07	1209.43	1133.88	646.876	650.865	739.976	616.118	914.622	1072.66	1211.22	1743.76	1355.63	1585.64	3821.06	2269.9	2935.91	1642.28	2844.52	3629.67	3876.87	3620.69	4020.71	2627.36	3202.89	4140.71	up
FB	evm.model.CHR_2A.1316	42.8155	-6.33274	1.32404	2.72368e-08	7.55564e-07	12.1307	173.255	416.286	48.6867	12.6492	63.9815	62.1783	21.0739	33.645	69.483	84.7269	23.4139	2.81426	0	1.69216	1.55519	0	0	0	0	0	0	0	0	down
FB	evm.model.CHR_19A.266	1246.88	1.26543	0.254922	2.76063e-08	7.65132e-07	1061.43	1468.38	1118.26	948.11	845.913	764.223	430.233	446.766	313.69	694.83	1270.9	1173.3	2519.47	4010.56	2857.22	1250.37	1227.86	918.02	910.164	925.677	656.443	1360.56	1475.58	1277.24	up
FB	evm.model.CHR_20A.836	8401.38	-3.54594	0.738448	2.77625e-08	7.68772e-07	6401.36	7796.48	13253.8	6385.65	5345.85	6686.06	16172.4	11844.6	8286.56	20210.2	17383.1	49113.2	627.58	889.872	314.743	1881	1262.22	401.137	214.539	510.904	3096.87	9207.46	8212.36	6135.06	down
FB	evm.model.CHR_18A.903	10630.9	-4.13903	0.870805	2.79963e-08	7.74556e-07	5188.29	7835.08	9270.53	9018.58	7355.49	6362.6	14745.3	10448.4	12353.6	23653.6	20886.6	106355	302.533	491.272	148.064	2109.61	561.489	273.904	223.207	530.399	3756.21	5016.68	2404.13	5850.86	down
FB	evm.model.CHR_16A.991.1	361.561	-9.07876	1.86701	2.81109e-08	7.77034e-07	650.205	3.4308	4.08124	351.057	303.58	1056.88	1435.11	1191.73	637.275	0	5.64846	0	0	0	0	77.7593	518.993	86.589	397.294	462.502	1495.34	0	0	0	down
FB	evm.model.CHR_21A.818	313.536	2.23704	0.45371	2.8143e-08	7.77228e-07	73.9972	121.793	104.072	125.561	139.141	63.9815	116.334	139.087	144.475	53.4485	289.484	128.776	435.507	471.174	718.324	343.696	383.368	553.109	647.228	449.057	635.205	362.456	519.152	506.435	up
FB	evm.model.CHR_17A.110.3	363.131	-2.03432	0.411074	2.84905e-08	7.86125e-07	437.918	436.569	416.286	927.611	975.567	1021.33	519.489	379.329	780.761	583.924	554.961	580.144	91.4635	102.72	85.4543	32.6589	51.5376	58.315	48.3976	34.9566	28.9607	195.654	308.356	62.7881	down
FB	evm.model.CHR_19A.990	52.9065	2.17191	0.440527	2.92279e-08	8.04465e-07	18.196	25.731	19.3859	10.2498	3.16229	9.47874	4.0115	12.6443	14.8434	2.67242	9.8848	14.3085	111.867	97.1378	118.452	95.6439	76.8544	130.767	86.6823	90.7526	149.63	47.7865	76.6534	42.9603	up
FB	evm.model.CHR_8A.197	62.0644	-7.72502	1.59375	2.9233e-08	8.04465e-07	95.8324	31.7349	64.2795	73.0301	162.858	65.1663	31.0891	31.6108	63.3317	557.2	237.235	57.234	0	0	0	0	0	3.53425	0	0	0	0	10.4527	4.95695	down
FB	evm.model.CHR_15A.1663	2525.07	-1.00976	0.199381	2.94532e-08	8.09806e-07	2671.18	3224.95	3378.24	3934.66	3665.1	3661.16	3579.26	3681.6	3856.31	3458.11	2868.01	3441.84	1578.8	1680.37	1116.83	1730.14	2147.4	1419	1468.54	2243.27	1901.75	1195.56	1530.45	1169.01	down
FB	evm.model.CHR_24A.208	3286.36	-1.08094	0.215384	2.95541e-08	8.11861e-07	4337.93	4898.32	6415.7	5454.2	4371.87	5317.57	3981.41	3332.83	3617.82	3752.08	2800.22	3115.35	2951.46	1692.65	2344.49	2753.46	1938.54	1935	1634.68	1770.01	1934.58	2952.84	2991.22	2578.44	down
FB	evm.model.CHR_17A.34	1716.03	-3.07542	0.636954	2.97264e-08	8.15342e-07	2074.35	2555.94	3128.27	4219.09	5162.44	2353.1	696.998	1455.15	3395.17	4532.43	3167.37	3497.78	264.541	129.517	351.124	132.191	196.205	614.959	597.386	415.445	1645.93	208.277	149.822	241.238	down
FB	evm.model.CHR_21A.1391	8951.43	-3.98557	0.838998	2.98903e-08	8.18919e-07	4245.74	7880.54	6448.35	6477.9	5091.29	5459.75	18848	14684.3	14890.9	15425.2	9610.85	72961.6	371.482	301.462	208.136	1468.09	146.475	643.233	647.228	1642.96	5855.86	8644.85	2123.65	10756.6	down
FB	evm.model.CHR_16A.76	2306.05	-5.41286	1.14863	3.01942e-08	8.25788e-07	14718.2	61.7543	643.815	5582.32	4403.49	7169.48	89.2559	79.027	30.6763	2493.37	2971.09	10086.2	92.8706	81.5064	72.7631	3812.54	1998.21	138.719	74.4023	43.0235	58.8868	113.606	236.057	294.113	down
FB	evm.model.CHR_10A.1307	1591.05	-1.51511	0.306984	3.02776e-08	8.27338e-07	1361.06	3245.53	2994.61	2543.24	1683.92	3155.23	3960.35	3637.35	3166.58	912.632	724.415	1164.19	938.556	768.17	742.86	676.506	618.451	652.068	756.303	947.189	745.256	1146.88	907.645	736.108	down
FB	evm.model.CHR_9A.262	1721.05	-1.20124	0.242296	3.0974e-08	8.45624e-07	2336.37	1333.72	1953.89	2789.24	1811.99	3093.62	2023.8	2223.29	2484.78	2947.68	2267.86	2264.64	763.368	686.664	841.852	940.11	1161.86	1521.49	2216.9	2196.89	2664.39	254.26	263.06	263.545	down
FB	evm.model.CHR_3A.593	1233.66	-1.07864	0.215349	3.13445e-08	8.54986e-07	1607.32	1334.58	1335.58	2079.44	2090.28	1805.7	1349.87	1441.45	1516.99	2021.69	1179.12	1745.64	724.672	476.757	709.017	1495.31	1477.41	1241.4	1026.46	754.927	963.427	424.669	332.745	473.389	down
FB	evm.model.CHR_4A.292_evm.model.CHR_4A.293	235.522	2.24007	0.456795	3.20048e-08	8.72228e-07	41.2443	84.9122	56.117	56.3741	63.2458	26.0665	108.311	110.638	85.102	32.0691	5.64846	7.80463	404.55	226.655	362.123	248.83	254.071	524.835	249.212	260.158	226.859	870.075	772.631	575.007	up
FB	evm.model.CHR_23A.340	322.83	1.32006	0.268005	3.23315e-08	8.79588e-07	121.307	220.429	174.473	220.372	192.9	151.66	141.405	253.94	274.107	61.4657	86.139	72.8432	469.278	500.204	420.503	265.159	331.83	369.329	468.807	447.713	496.194	723.109	738.66	546.091	up
FB	evm.model.CHR_9A.832	392.801	-1.7067	0.346124	3.24192e-08	8.812e-07	1126.94	410.838	563.21	524.023	733.652	472.752	325.934	341.397	340.408	303.32	611.446	607.46	210.366	187.576	186.138	372.467	292.047	255.349	305.555	205.034	305.053	273.194	234.315	238.76	down
FB	evm.model.CHR_1A.1624	157.683	2.3255	0.475511	3.24854e-08	8.82226e-07	86.1279	109.785	70.4013	52.5304	67.9893	29.6211	162.466	190.718	116.768	32.0691	66.3694	39.0232	294.09	976.961	278.361	182.734	187.163	159.041	122.8	202.345	133.219	48.6881	95.8167	79.3113	up
FB	evm.model.CHR_9A.193	1803.83	-3.24423	0.676891	3.28281e-08	8.90429e-07	3141.85	418.557	930.522	5060.86	1952.72	3024.9	4679.42	1526.8	1615.95	4373.42	3507.69	2818.77	84.4278	160.78	132.835	2859.21	3941.27	792.554	349.619	391.245	500.055	394.915	445.112	188.364	down
FB	evm.model.CHR_19A.1477	4356.73	-2.60016	0.535555	3.28736e-08	8.90429e-07	3597.96	1585.89	6535.08	5283.79	7361.82	3503.58	2366.79	1541.55	2086.98	19908.2	27824.3	14047	318.715	934.533	377.353	364.691	677.222	645.883	962.896	400.656	483.644	1320.89	1665.47	766.675	down
FB	evm.model.CHR_15A.1915	3295.07	-7.14539	1.49062	3.28662e-08	8.90429e-07	82.4886	7.71929	13013	4167.84	695.704	7734.65	86.2473	75.8659	65.3108	155.001	6961.73	70.2417	11.257	13.3983	28.7668	4433.83	17539.1	3880.6	72.2353	166.716	55.9907	2557.03	9580.8	7626.27	down
FB	evm.model.CHR_19A.571	175.576	1.86486	0.37875	3.37107e-08	9.12308e-07	59.4403	64.3274	44.8936	28.1871	17.3926	22.512	142.408	163.322	121.716	6.68106	2.82423	31.2185	208.959	295.879	181.062	150.853	235.084	270.37	627.724	604.345	468.198	139.753	150.694	175.972	up
FB	evm.model.CHR_2A.27	24.0292	7.03589	1.47175	3.38609e-08	9.15572e-07	0	0	0	0	0	0	0	0	0	0	0	0	29.5497	65.8751	31.305	61.4298	51.5376	19.4383	23.8376	4.70569	26.0647	99.1795	67.9427	95.8344	up
FB	evm.model.CHR_12A.552	51.0103	11.8353	2.64914	3.40125e-08	9.1887e-07	0	0	0	0	0	0	423.213	77.9733	199.891	0	2.82423	2.60154	0	4.46611	1.69216	0	0	192.616	73.68	91.4249	127.427	0	0	26.4371	up
FB	evm.model.CHR_12A.967	714.039	-2.14476	0.437583	3.4136e-08	9.21405e-07	940.128	660.428	1853.9	1373.48	1774.05	1244.08	648.86	240.242	334.47	1042.24	934.82	971.676	240.619	165.246	278.361	487.551	802.902	282.74	67.9011	106.214	63.7136	971.959	894.579	756.762	down
FB	evm.model.CHR_13A.863	19.4029	7.38311	1.53901	3.42033e-08	9.22418e-07	0	0	0	0	0	0	0	0	0	0	0	0	52.0638	26.7966	89.6847	73.0937	132.913	21.2055	5.77882	5.37793	3.86143	19.8359	6.96849	28.0894	up
FB	evm.model.CHR_8A.936	132.039	2.46896	0.50788	3.43783e-08	9.26332e-07	41.2443	114.932	44.8936	34.5932	50.5967	45.024	59.1696	94.8324	117.757	9.35348	4.23634	2.60154	242.73	665.45	406.119	109.641	122.967	164.342	278.828	276.964	140.942	57.7044	59.2321	24.7848	up
FB	evm.model.CHR_15A.377	44.8671	3.99446	0.846834	3.48918e-08	9.39351e-07	12.1307	10.2924	2.04062	5.12492	0	0	2.00575	2.10739	5.93735	29.3966	19.7696	31.2185	213.884	156.314	148.91	34.2141	141.05	22.9726	60.6776	33.6121	27.03	75.7371	20.9055	21.4801	up
FB	evm.model.CHR_18A.8	3417.56	1.17174	0.236971	3.4942e-08	9.3989e-07	1929.99	2373.25	3248.66	2304.93	2921.96	2317.55	2451.03	2341.31	2792.53	1123.75	1292.09	1290.37	5917.69	7227.28	4980.04	5826.5	5136.58	3530.71	3068.55	4652.58	3661.6	3789.56	4426.73	3416.17	up
FB	evm.model.CHR_1A.1625	100.817	2.526	0.520812	3.51119e-08	9.4364e-07	60.6534	57.4658	43.8733	16.656	39.5287	17.7726	56.161	53.7383	26.7181	61.4657	49.424	18.2108	207.552	684.431	209.828	94.8663	144.667	102.493	101.852	124.365	87.8475	54.9995	66.2006	38.8295	up
FB	evm.model.CHR_23A.498	120.67	1.92894	0.392651	3.51814e-08	9.4469e-07	52.1619	32.5926	19.3859	65.3427	85.3819	93.6025	66.1898	71.6511	42.551	142.975	321.962	351.208	175.891	136.216	127.758	116.639	162.75	178.479	123.522	134.448	158.319	94.6713	85.364	57.005	up
FB	evm.model.CHR_16A.1381	60.2567	-6.56972	1.38571	3.54683e-08	9.5157e-07	38.8182	60.8966	429.55	235.746	67.9893	122.039	51.1466	66.3827	29.6867	8.01727	0	7.80463	0	0	3.38433	10.8863	97.6502	15.9041	6.50117	2.68897	38.6143	73.9338	48.7794	29.7417	down
FB	evm.model.CHR_5A.1130	845.359	1.37611	0.280791	3.59082e-08	9.62537e-07	496.145	698.167	294.869	548.367	505.967	450.24	805.309	970.451	964.819	733.58	617.094	473.481	1536.59	1327.55	1305.5	584.75	648.289	452.383	1913.51	1537.42	1082.17	724.912	774.373	842.682	up
FB	evm.model.CHR_14A.18	85.9539	-3.56578	0.751338	3.59463e-08	9.62727e-07	135.864	32.5926	102.031	573.991	265.633	296.211	26.0748	67.4364	81.1437	88.1899	36.715	18.2108	5.62852	8.93221	3.38433	29.5485	59.6751	53.0137	91.0164	47.0569	40.545	0	0	0	down
FB	evm.model.CHR_9A.1125	414.944	-3.94198	0.836731	3.65374e-08	9.76871e-07	254.744	330.214	1277.43	222.934	135.979	138.627	57.1639	63.2216	23.7494	426.251	461.762	1681.9	42.2139	6.69916	41.458	339.808	431.289	42.4109	7.22353	18.8228	19.3072	864.665	1729.93	1340.86	down
FB	evm.model.CHR_2A.36	2168.27	-3.74799	0.792998	3.66375e-08	9.78703e-07	7245.66	1126.16	10702	5119.8	9512.17	5386.29	278.799	319.269	703.576	1221.3	672.167	991.188	408.771	111.653	560.953	2800.89	782.106	259.767	151.694	154.616	98.4665	1611.22	576.642	1243.37	down
FB	evm.model.CHR_5A.620	117.287	3.93897	0.83665	3.71216e-08	9.90784e-07	0	21.4425	30.6093	10.2498	12.6492	8.29389	4.0115	6.32216	0.989558	0	5.64846	9.1054	179.409	697.829	197.137	160.962	253.167	141.37	148.082	164.027	70.4711	268.686	236.057	188.364	up
FB	evm.model.CHR_13A.456	747.99	-1.79834	0.366693	3.72492e-08	9.93332e-07	1158.48	1402.34	1705.96	1677.13	1582.73	2235.8	391.121	869.297	778.782	352.76	547.901	597.054	432.693	238.937	433.194	206.062	508.143	485.959	343.84	397.967	448.891	332.702	423.336	400.687	down
FB	evm.model.CHR_2A.1111	799.047	-5.39694	1.15692	3.75967e-08	1.00155e-06	1154.84	126.939	861.141	1525.95	2645.26	701.426	78.2243	33.7182	29.6867	1346.9	706.057	3022.99	26.7355	2.23305	5.07649	606.522	605.793	7.06849	2.88941	4.03345	28.9607	2378.5	1691.6	1584.57	down
FB	evm.model.CHR_13A.267	1007.11	-7.76302	1.62002	3.7622e-08	1.00155e-06	618.665	3415.36	9859.24	2992.95	2400.18	2703.81	2.00575	23.1812	15.8329	2.67242	0	0	0	26.7966	6.76866	360.803	1605.8	90.1232	37.5623	0	0	3.60653	5.22637	0	down
FB	evm.model.CHR_11A.39	3343.91	1.11487	0.225017	3.76757e-08	1.00212e-06	1216.71	1635.63	1979.4	1145.42	1255.43	1093.61	1863.34	1991.48	2038.49	2127.25	2270.68	3886.71	3951.93	3585.17	3575.54	2567.61	2910.52	2953.75	2742.77	3712.79	2551.44	10710.5	9372.61	9115.01	up
FB	evm.model.CHR_9A.242	245.449	1.86968	0.381713	3.81835e-08	1.01302e-06	81.2756	75.4775	118.356	265.215	200.806	150.475	131.377	169.645	147.444	72.1554	55.0725	22.1131	338.415	509.136	274.977	408.236	589.518	277.438	269.438	389.9	267.404	379.587	401.559	295.765	up
FB	evm.model.CHR_14A.123	8556.6	-3.34719	0.704695	3.86013e-08	1.02236e-06	1209.43	1301.13	5025.02	2051.25	2196.21	1917.07	964.766	282.39	458.165	15998.5	22931.3	37072	264.541	228.888	89.6847	1625.17	996.394	124.582	354.675	334.776	458.545	36279	37129.8	36065.1	down
FB	evm.model.CHR_21A.192	11595.2	-2.49179	0.515399	3.85935e-08	1.02236e-06	9307.87	9238.27	11728.5	15154.4	12263.4	13131.6	21975	19818.9	16906.6	14779.8	16192.7	48799.8	1753.99	1581	1236.13	3561.37	2375.25	1593.94	1332.02	2087.98	5609.69	24587.5	10643.5	12626.2	down
FB	evm.model.CHR_13A.148	51.5965	6.42103	1.36315	3.90125e-08	1.03237e-06	0	0	2.04062	2.56246	3.16229	9.47874	0	6.32216	1.97912	8.01727	0	0	68.9494	132.867	77.8396	188.177	187.163	53.0137	107.631	206.378	61.7829	28.8522	55.7479	36.351	up
FB	evm.model.CHR_18A.365	59.8509	3.29658	0.693807	3.91257e-08	1.03448e-06	7.27841	9.43469	3.06093	7.68738	9.48688	4.73937	19.0546	12.6443	8.90602	46.7674	33.8908	0	83.7243	85.9725	77.8396	63.7626	72.3335	91.0068	70.7906	76.6356	58.8868	202.867	218.636	171.015	up
FB	evm.model.CHR_23A.484	55.3481	-5.2865	1.13608	3.91742e-08	1.03488e-06	29.1136	97.7777	69.381	78.155	79.0573	123.224	158.454	262.37	240.463	118.923	33.8908	29.9177	0	0	3.38433	1.55519	0	0	0	2.68897	0	0	0	0	down
FB	evm.model.CHR_11A.1063	1166.9	-1.728	0.353345	3.97067e-08	1.04805e-06	972.881	2021.6	2563.02	3932.1	3097.47	1950.25	1200.44	1485.71	2028.59	1636.86	1088.74	1204.51	526.97	499.087	494.112	249.607	317.363	374.63	346.007	391.917	632.309	366.964	301.387	323.028	down
FB	evm.model.CHR_10A.1059	2259.98	-2.11217	0.433677	4.03245e-08	1.06346e-06	5087.61	2526.78	6888.11	5510.57	8327.9	3752.39	875.51	845.062	1395.28	2206.08	2632.18	1279.96	939.963	927.833	1076.22	2530.29	2142.88	846.452	742.578	810.051	998.18	479.668	776.115	641.925	down
FB	evm.model.CHR_7A.383	255.244	-1.95255	0.399962	4.06157e-08	1.06953e-06	342.085	500.038	487.708	349.776	464.857	323.462	524.504	640.645	559.1	229.828	422.222	448.766	108.349	129.517	68.5327	50.5435	110.309	50.363	59.2329	110.248	41.5104	34.262	43.553	26.4371	down
FB	evm.model.CHR_17A.991	143.169	1.09965	0.222245	4.06238e-08	1.06953e-06	58.2273	83.1968	71.4216	49.968	53.759	77.0147	87.2501	118.014	113.799	102.888	146.86	132.679	185.741	128.401	170.909	149.298	165.463	157.274	254.268	192.933	223.963	241.637	243.897	227.194	up
FB	evm.model.CHR_21A.100	201.858	1.69095	0.346231	4.07947e-08	1.07312e-06	143.142	150.097	107.132	64.0615	44.2721	114.93	75.2156	54.792	49.4779	33.4053	33.8908	74.144	498.124	470.058	455.192	292.375	268.538	478.89	442.08	430.907	494.263	27.049	24.3897	18.1755	up
FB	evm.model.CHR_5A.990	749.41	-1.65432	0.338936	4.1119e-08	1.08073e-06	323.889	421.988	363.23	233.184	211.874	255.926	688.975	956.753	844.093	382.156	422.222	655.589	94.9813	78.1568	147.218	552.868	851.727	1516.19	1847.78	1627.5	2120.89	954.828	1153.28	1280.55	down
FB	evm.model.CHR_6A.1084	51.4314	8.38957	1.75413	4.13789e-08	1.08664e-06	0	0	0	0	0	0	0	0	0	0	0	0	154.784	120.585	138.757	27.9933	692.593	30.0411	33.2282	10.7559	11.5843	5.40979	6.96849	1.65232	up
FB	evm.model.CHR_4A.133.1	2160.24	-4.89841	1.05649	4.18534e-08	1.09817e-06	885.54	6583.7	17530.9	4900.71	9679.78	2420.63	860.467	296.088	479.935	1018.19	605.797	257.553	223.03	247.869	115.067	290.042	2783.03	112.212	197.202	120.331	283.815	139.753	1454.67	359.379	down
FB	evm.model.CHR_12A.689	168.092	2.87044	0.601006	4.19127e-08	1.0988e-06	25.4744	86.6276	30.6093	0	4.74344	16.5878	61.1754	75.8659	66.3004	88.1899	83.3148	236.74	446.764	310.394	522.879	216.171	252.263	394.952	156.751	342.171	211.413	112.704	185.536	106.575	up
FB	evm.model.CHR_20A.219	149.135	1.93783	0.397685	4.26027e-08	1.11595e-06	50.9489	28.3041	59.1779	144.779	104.356	65.1663	78.2243	45.3088	103.904	152.328	104.497	74.144	224.437	168.595	198.829	187.4	198.013	251.815	127.134	244.024	209.483	210.08	283.095	265.197	up
FB	evm.model.CHR_5A.153	875.779	1.80206	0.369551	4.26811e-08	1.11706e-06	371.199	344.795	259.158	210.122	139.141	227.49	1004.88	931.465	506.654	350.087	144.036	132.679	1167.92	1359.93	1248.82	1227.04	960.227	1889.05	1698.25	1800.26	2169.16	847.534	1181.16	847.639	up
FB	evm.model.CHR_15A.1302	4413.53	1.33797	0.274784	4.27761e-08	1.1186e-06	1699.51	2763.51	3398.65	4440.74	4050.9	4047.42	2390.85	2360.27	2450.14	3158.8	3619.25	3720.21	7613.28	5223.11	8563.2	5017.81	5459.37	3378.74	4120.3	4370.92	5806.63	7827.97	4611.4	5831.86	up
FB	evm.model.CHR_2A.28	23.0156	6.69886	1.42382	4.33708e-08	1.13319e-06	0	0	0	0	0	0	0	0	0	0	0	0	39.3997	20.0975	37.2276	40.4348	56.0585	43.2945	18.0588	5.37793	31.8568	94.6713	60.9743	104.922	up
FB	evm.model.CHR_23A.158	1755.98	-1.16182	0.236812	4.35433e-08	1.13674e-06	1917.86	2173.41	2090.61	2716.21	3045.29	1938.4	2476.1	2121.08	2917.22	3194.88	2670.31	2207.41	892.121	864.191	836.775	977.434	993.682	1472.9	1701.14	1221.46	2192.33	520.242	519.152	483.303	down
FB	evm.model.CHR_9A.1410	281.514	-1.28585	0.263939	4.36572e-08	1.13876e-06	454.901	419.415	561.17	443.306	415.841	501.188	327.94	239.188	292.909	255.216	305.017	323.892	183.631	149.615	214.059	253.495	188.971	197.034	246.322	153.271	105.224	192.048	155.049	177.624	down
FB	evm.model.CHR_10A.1628	21.1729	2.70072	0.564482	4.37963e-08	1.14143e-06	2.42614	12.0078	4.08124	8.96861	6.32458	4.73937	10.0288	12.6443	19.7912	5.34485	8.47269	2.60154	56.2852	35.7288	59.2258	45.878	48.8251	26.5068	17.3365	32.2676	19.3072	23.4424	25.2608	20.654	up
FB	evm.model.CHR_19A.1207	16.3517	-6.9183	1.46749	4.41744e-08	1.14937e-06	47.3097	30.8772	21.4265	75.5926	118.586	69.9057	4.0115	10.5369	4.94779	5.34485	0	3.90232	0	0	0	0	0	0	0	0	0	0	0	0	down
FB	evm.model.CHR_10A.2055	172.233	3.16511	0.6681	4.4175e-08	1.14937e-06	9.70455	87.4853	21.4265	5.12492	9.48688	4.73937	27.0776	33.7182	6.9269	24.0518	28.2423	27.3162	470.685	570.545	304.59	129.858	233.276	204.103	543.209	886.015	428.619	40.5734	25.2608	11.5662	up
FB	evm.model.CHR_22A.125	1321.79	-2.2255	0.459978	4.4335e-08	1.15256e-06	1489.65	3160.62	2242.64	2561.18	2836.58	1529.63	1430.1	2469.86	4269.94	1794.53	797.845	838.998	500.938	366.221	412.042	319.591	296.567	749.26	999.736	1105.17	1305.16	98.2779	60.9743	87.5728	down
FB	evm.model.CHR_2A.1102	3035.56	-4.50091	0.971282	4.44563e-08	1.15475e-06	263.236	691.305	2305.9	311.339	292.512	84.1238	540.55	296.088	290.93	12398.7	8066	11324.5	58.3959	15.6314	28.7668	153.186	40.6876	48.5959	5.77882	0	43.4411	12132.4	10851.7	12609.7	down
FB	evm.model.CHR_12A.1729	1462.59	-2.87832	0.604629	4.49793e-08	1.16735e-06	3197.65	2718.05	3951.66	5696.35	3143.32	5769	872.501	381.437	865.863	495.734	1270.9	725.831	225.141	715.693	159.063	1343.68	2202.56	438.246	297.609	327.382	145.769	37.8685	67.9427	52.8742	down
FB	evm.model.CHR_22A.1423	1565.38	-1.65307	0.340055	4.53057e-08	1.17386e-06	1028.68	1200.78	2703.82	3023.7	2439.71	3337.7	2662.63	1741.75	1573.4	3475.49	3864.96	2043.51	472.092	515.835	439.963	612.743	870.715	861.472	507.814	406.706	536.739	1006.22	1178.55	1064.09	down
FB	evm.model.CHR_20A.955	498.943	-2.46666	0.513684	4.58471e-08	1.1869e-06	397.886	98.6354	194.879	153.748	199.224	189.575	248.713	139.087	147.444	2107.21	1753.85	3925.73	52.7674	20.0975	32.1511	147.743	70.5252	46.8287	38.2847	41.679	40.545	604.995	695.978	627.055	down
FB	evm.model.CHR_3A.618	305.492	-1.43024	0.294933	4.63112e-08	1.19791e-06	378.477	393.684	432.611	335.682	283.025	375.595	429.231	469.947	415.614	412.889	453.289	581.445	166.041	75.9238	168.37	162.517	169.08	164.342	201.536	167.388	332.083	279.506	196.86	286.677	down
FB	evm.model.CHR_15A.1695	987.403	1.31269	0.270327	4.64123e-08	1.19952e-06	593.19	475.165	384.656	392.056	433.234	329.386	921.642	900.908	747.116	1153.15	756.894	521.609	1087.01	1790.91	1004.3	1267.48	1414.12	1349.2	1515.5	1567.67	1453.83	1168.51	1184.64	1285.5	up
FB	evm.model.CHR_1A.387	1394.45	-2.47906	0.516786	4.65839e-08	1.20296e-06	2179.88	1344.87	1968.18	2980.14	3815.31	2028.45	990.841	969.398	1920.73	3263.03	4013.23	3293.55	116.088	568.312	153.141	234.833	457.509	434.712	439.19	461.158	640.997	212.785	446.854	533.699	down
FB	evm.model.CHR_2A.692	71.2707	-7.61002	1.60648	4.67095e-08	1.2052e-06	640.5	8.57699	66.3201	71.7489	529.684	189.575	0	0	0	78.8365	50.8361	20.8123	0	2.23305	0	6.22074	5.42501	19.4383	1.44471	0	1.93072	3.60653	1.74212	11.5662	down
FB	evm.model.CHR_16A.1946	35.467	5.95037	1.28194	4.67647e-08	1.20562e-06	0	1.7154	0	0	0	4.73937	4.0115	10.5369	4.94779	5.34485	0	0	61.9137	55.8263	71.0709	66.0954	35.2626	114.863	54.8988	49.7459	121.635	82.9501	46.1662	59.4834	up
FB	evm.model.CHR_14A.209	956.631	-1.78205	0.366938	4.70039e-08	1.21078e-06	942.554	880.857	1342.73	893.017	747.882	800.953	1415.06	880.887	671.91	3488.85	2287.63	4330.27	341.229	263.5	224.212	160.184	397.834	347.24	796.033	555.272	857.238	80.2452	127.175	126.402	down
FB	evm.model.CHR_21A.612	210.479	-2.1592	0.446768	4.71551e-08	1.21367e-06	246.253	308.772	571.373	828.956	450.627	428.913	214.615	194.933	332.491	291.294	273.95	215.928	94.2777	74.8073	50.7649	42.7676	78.6627	24.7397	32.5059	67.2242	62.7482	54.9995	64.4585	45.4387	down
FB	evm.model.CHR_22A.8	1430.02	-3.93842	0.845847	4.72781e-08	1.21582e-06	1305.26	891.149	4028.18	8626.52	6005.19	10534.4	33.0949	15.8054	17.812	113.578	248.532	186.01	125.938	69.2246	107.452	342.141	1464.75	29.1575	7.22353	4.03345	12.5496	54.9995	65.3296	32.2202	down
FB	evm.model.CHR_10A.1682	267.062	3.12591	0.661632	4.77497e-08	1.22693e-06	70.358	41.1695	39.792	192.185	218.198	206.163	234.673	168.591	110.83	470.346	211.817	196.417	368.668	875.357	404.427	326.589	508.143	75.9863	606.776	242.007	92.6743	299.342	231.702	217.28	up
FB	evm.model.CHR_17A.1019	697.98	-2.60665	0.54612	4.86242e-08	1.24734e-06	623.517	312.202	740.744	1317.1	931.295	696.687	55.1581	73.7585	96.9767	551.855	1153.7	1524.5	56.9888	108.303	65.9944	517.099	362.572	174.945	338.061	127.726	83.0208	1831.21	2931.12	2076.96	down
FB	evm.model.CHR_15A.871	346.297	1.3193	0.272256	4.86687e-08	1.24745e-06	127.372	191.267	156.107	114.029	135.979	124.408	117.336	208.631	158.329	307.329	269.714	310.884	352.486	390.784	535.57	309.482	452.989	517.767	751.247	452.419	553.15	551.799	580.127	641.925	up
FB	evm.model.CHR_21A.888	605.921	-3.19841	0.678528	4.87151e-08	1.2476e-06	1328.31	281.325	1522.3	1605.38	1434.1	1311.62	183.526	141.195	192.964	644.054	480.119	667.296	85.835	64.7585	120.144	1107.29	739.61	84.8219	47.6753	84.7025	75.2979	360.653	826.637	1152.49	down
FB	evm.model.CHR_5A.268	4700.28	1.20692	0.24809	4.96828e-08	1.27134e-06	3947.32	3370.76	1762.07	1978.22	1935.32	2284.38	2382.83	2562.58	2557.02	2808.72	2026.38	2595.04	8216.94	6768.38	7423.53	7540.32	5003.67	7307.05	7906.87	6920.06	9514.56	5512.58	5395.35	5086.66	up
FB	evm.model.CHR_15A.1463	541.227	-1.11147	0.226756	5.00652e-08	1.28007e-06	760.594	590.954	991.74	945.548	1179.53	1201.43	1290.7	1049.48	1164.71	231.165	183.575	139.183	363.04	400.833	257.209	353.805	307.417	379.931	393.682	383.178	370.697	16.2294	18.2923	16.5232	down
FB	evm.model.CHR_3A.800	940.713	-1.01283	0.204151	5.01207e-08	1.28043e-06	1267.66	1053.25	1208.05	1896.22	2088.69	1438.4	801.297	866.136	1250.8	1513.93	1510.96	1433.45	571.295	453.31	630.331	723.161	490.06	553.993	332.282	365.699	424.757	540.979	560.963	601.444	down
FB	evm.model.CHR_14A.1148	326.503	-2.87538	0.607187	5.06979e-08	1.29411e-06	245.04	129.513	584.637	576.554	556.563	396.922	248.713	277.121	145.465	1611.47	1231.36	584.046	18.2927	70.3412	19.4599	69.2057	80.471	60.9657	29.6165	33.6121	9.65358	210.982	272.642	373.424	down
FB	evm.model.CHR_1A.329	481.808	-1.46777	0.303807	5.07701e-08	1.29489e-06	452.474	650.136	687.688	873.799	1005.61	831.759	643.846	842.954	1107.32	410.217	506.949	319.99	213.884	132.867	247.902	190.51	165.463	293.342	283.162	265.535	410.277	339.014	314.453	374.25	down
FB	evm.model.CHR_12A.906	1364.28	1.96106	0.406106	5.22802e-08	1.33121e-06	824.886	480.311	212.224	480.461	554.982	507.112	773.217	950.431	807.479	324.699	121.442	161.296	2067.07	1629.01	2959.6	2090.95	2736.01	2992.62	3452.12	2334.02	2915.38	1280.32	1014.79	1072.35	up
FB	evm.model.CHR_17A.338	168.878	2.06507	0.428704	5.3253e-08	1.35487e-06	31.5398	48.0311	24.4874	28.1871	1.58115	26.0665	38.1093	40.0403	25.7285	297.975	210.405	267.959	150.563	179.761	168.37	115.084	143.763	153.74	96.7952	123.692	244.235	566.225	577.513	493.217	up
FB	evm.model.CHR_11A.967	967.511	-1.3886	0.28795	5.33154e-08	1.35535e-06	1623.09	1446.08	2173.26	1683.54	1435.68	2305.7	1164.34	1163.28	874.769	471.683	727.239	763.553	590.995	430.979	828.315	936.222	820.985	579.616	629.169	603.673	789.663	376.882	356.264	445.3	down
FB	evm.model.CHR_4A.1105	104.44	-7.56326	1.61059	5.5405e-08	1.40731e-06	2.42614	499.181	1540.67	138.373	123.329	28.4362	24.069	2.10739	5.93735	0	2.82423	0	1.40713	4.46611	0	3.11037	27.1251	3.53425	27.4494	6.72242	0	43.2783	12.1949	9.91391	down
FB	evm.model.CHR_21A.1333	4786.68	4.53614	0.989972	5.60575e-08	1.42156e-06	48.5227	2.5731	3.06093	51.2492	44.2721	67.536	282.811	96.9398	116.768	8586.49	10436.9	19088.8	622.655	858.609	264.824	231.723	101.267	87.4726	18.0588	5.37793	0	7240.1	41178.5	25445.7	up
FB	evm.model.CHR_7A.169	687.414	-3.01053	0.640532	5.63586e-08	1.42803e-06	413.656	550.643	1110.1	488.149	267.214	227.49	1307.75	1539.45	1578.34	28.0604	39.5392	2.60154	94.9813	27.9132	83.7621	375.577	922.252	842.917	1813.83	2114.87	1279.1	763.682	221.249	404.818	down
FB	evm.model.CHR_18A.771	265.664	3.61479	0.778731	5.72745e-08	1.45005e-06	21.8352	34.308	2.04062	10.2498	0	14.2181	242.696	198.094	89.0602	2.67242	7.06057	0	427.768	241.17	269.054	959.549	725.143	959.548	303.388	246.04	320.499	786.223	188.149	327.159	up
FB	evm.model.CHR_10A.143	913.898	-1.85521	0.38545	5.77064e-08	1.45979e-06	993.503	707.602	2293.65	2491.99	1506.83	2385.09	840.409	575.316	620.453	1002.16	1385.28	1225.33	326.454	352.822	307.974	563.755	812.848	356.959	200.814	320.659	252.924	730.322	897.193	783.199	down
FB	evm.model.CHR_12A.1428	10.7586	-6.72066	1.44841	5.81954e-08	1.47096e-06	18.196	20.5848	46.9342	21.7809	33.2041	16.5878	10.0288	2.10739	5.93735	30.7329	22.5938	28.617	0	0	0	0	0	0	0	0	0	0.901632	0	0	down
FB	evm.model.CHR_1A.912	258.83	-2.16023	0.451365	5.8963e-08	1.48915e-06	121.307	180.974	377.514	225.497	197.643	99.5267	77.2214	50.5773	109.841	1189.23	1364.1	1374.92	26.7355	55.8263	50.7649	17.8846	21.7001	28.274	75.1247	48.4014	48.2679	207.375	121.949	141.273	down
FB	evm.model.CHR_22A.1149	45.9609	2.47691	0.521713	5.90124e-08	1.48919e-06	7.27841	18.0117	11.2234	15.3748	17.3926	4.73937	7.02013	11.5906	37.6032	9.35348	9.8848	7.80463	61.9137	106.07	77.8396	73.8713	98.5544	96.3082	91.7388	98.1473	76.2633	53.1963	54.8768	57.005	up
FB	evm.model.CHR_7A.931	249.344	1.28619	0.26727	5.90966e-08	1.4901e-06	147.994	125.224	141.823	144.779	164.439	95.9722	217.624	152.785	140.517	117.587	101.672	110.566	318.715	481.223	289.36	370.134	500.005	307.479	287.496	300.492	390.97	341.718	376.298	359.379	up
FB	evm.model.CHR_13A.1152	392.59	3.52172	0.758496	5.91847e-08	1.49111e-06	92.1932	444.288	36.7311	39.7181	56.9213	49.7634	2.00575	6.32216	3.95823	24.0518	22.5938	15.6093	2133.21	4283	2162.59	3.11037	0	0	21.6706	14.7893	9.65358	0	0	0	up
FB	evm.model.CHR_24A.1475	95.6007	-2.86975	0.610184	5.92538e-08	1.49153e-06	146.781	150.097	319.357	253.684	213.455	133.887	98.2818	99.0471	249.369	101.552	153.921	114.468	21.107	17.8644	29.6129	18.6622	21.7001	21.2055	1.44471	14.7893	28.9607	18.9343	34.8424	31.394	down
FB	evm.model.CHR_10A.1481	80.4634	-9.60722	2.06147	5.92977e-08	1.49153e-06	19.4091	12.0078	1171.31	156.31	85.3819	308.059	0	2.10739	1.97912	0	5.64846	36.4216	0	0	0	1.55519	63.2918	3.53425	20.2259	20.1673	15.4457	0	0	8.26159	down
FB	evm.model.CHR_16A.1943	1172.85	-2.83679	0.603009	5.98254e-08	1.50359e-06	1327.1	2266.9	2585.46	2563.74	1826.22	2864.95	2410.91	2759.62	2492.7	1089.01	1159.35	1238.33	216.698	405.299	86.3004	18.6622	44.3043	191.733	946.282	809.379	742.36	30.6555	27.8739	44.6126	down
FB	evm.model.CHR_22A.490	103.607	-3.19082	0.683347	6.01411e-08	1.5103e-06	192.878	56.6081	60.1982	112.748	49.0155	148.105	199.572	173.859	97.9662	467.674	649.573	204.221	7.73922	8.93221	10.153	3.11037	1.80834	1.76712	2.88941	13.4448	6.7575	9.01632	5.22637	3.30464	down
FB	evm.model.CHR_11A.316	392.022	3.39037	0.729001	6.03114e-08	1.51335e-06	177.108	104.639	18.3656	5.12492	15.8115	9.47874	76.2185	124.336	98.9558	5.34485	8.47269	5.20309	1106	2123.63	813.931	1237.15	367.093	319.849	1282.9	619.807	756.84	84.7534	24.3897	23.1325	up
FB	evm.model.CHR_16A.1648	575.328	-1.36605	0.284812	6.11478e-08	1.53309e-06	835.804	635.555	1171.31	1516.98	1282.31	1245.27	418.199	279.229	371.084	478.364	814.79	616.566	282.833	310.394	355.355	465.778	384.272	235.911	219.595	236.629	181.487	450.816	558.35	460.997	down
FB	evm.model.CHR_10A.1383	25.6888	4.94698	1.08652	6.12505e-08	1.53319e-06	0	3.4308	0	3.84369	0	2.36968	1.00288	4.21477	3.95823	2.67242	26.8302	15.6093	66.8387	33.4958	71.917	46.6556	81.3752	89.2397	41.8964	23.5285	26.0647	9.01632	27.8739	34.6987	up
FB	evm.model.CHR_4A.1108	599.221	-3.46743	0.747253	6.13075e-08	1.53338e-06	578.634	1174.19	4072.05	520.179	199.224	373.225	1000.87	474.162	452.228	571.898	646.749	1845.8	154.784	48.0106	203.06	276.045	107.596	180.246	161.085	217.134	427.653	147.868	128.917	419.689	down
FB	evm.model.CHR_9A.1796.2	59.291	-3.63325	0.785754	6.17552e-08	1.54333e-06	249.892	87.4853	55.0967	28.1871	88.5442	97.157	98.2818	27.396	13.8538	48.1036	79.0784	65.0386	4.22139	4.46611	15.2295	31.1037	52.4418	24.7397	52.0094	47.7292	101.363	36.0653	60.9743	54.5265	down
FB	evm.model.CHR_15A.532	186.23	2.32629	0.489212	6.21758e-08	1.55259e-06	57.0142	96.92	55.0967	24.3434	39.5287	60.4269	45.1294	22.1276	30.6763	13.3621	49.424	104.062	329.269	460.009	438.271	270.602	292.047	228.842	130.746	171.422	194.037	577.044	401.559	377.555	up
FB	evm.model.CHR_6A.562	114.949	1.79434	0.374104	6.28385e-08	1.56662e-06	60.6534	59.1812	36.7311	62.7803	22.136	39.0998	27.0776	56.8994	42.551	28.0604	42.3634	40.3239	198.405	270.199	137.065	124.415	150.092	155.507	293.997	338.81	190.175	133.442	114.98	133.838	up
FB	evm.model.CHR_17A.203	16.4391	6.48201	1.40695	6.29999e-08	1.56938e-06	0	0	0	0	0	0	0	0	0	0	0	0	35.8818	10.0487	36.3815	33.4365	57.8668	29.1575	15.8918	14.7893	10.6189	59.5077	49.6505	41.3079	up
FB	evm.model.CHR_7A.817	560.361	1.2531	0.260851	6.37413e-08	1.58657e-06	348.151	283.898	349.966	486.867	433.234	540.288	522.498	434.122	388.896	93.5348	177.926	265.357	885.085	869.774	756.398	937.777	807.423	944.527	477.475	641.991	478.817	870.976	762.178	691.495	up
FB	evm.model.CHR_22A.1268	233.439	2.03508	0.425763	6.43514e-08	1.60048e-06	94.6193	210.994	87.7466	121.717	67.9893	58.0573	129.371	203.363	191.974	161.682	115.793	123.573	683.162	391.901	763.166	120.527	212.48	200.568	353.23	176.8	396.762	260.572	188.149	288.329	up
FB	evm.model.CHR_3A.117	13.9346	6.40537	1.39423	6.53055e-08	1.6229e-06	0	0	0	0	0	0	0	0	0	0	0	0	30.9569	18.9809	27.9207	63.7626	32.5501	21.2055	33.9506	44.368	26.0647	10.8196	13.937	9.91391	up
FB	evm.model.CHR_16A.341	3057.21	3.2242	0.694112	6.63762e-08	1.64687e-06	208.648	2133.95	1146.83	321.589	99.6122	176.541	645.852	1703.82	1281.48	1495.22	658.046	781.764	9999.77	20134.3	11280.8	615.076	1724.25	684.76	6281.58	5968.83	5399.25	375.079	155.049	100.791	up
FB	evm.model.CHR_5A.129	38.7129	2.21034	0.465335	6.8051e-08	1.68708e-06	10.9176	12.0078	20.4062	16.656	7.90573	10.6636	25.0719	15.8054	6.9269	32.0691	24.006	16.91	82.3171	53.5933	95.6073	50.5435	41.5918	86.589	66.4564	58.485	62.7482	41.4751	54.0058	36.351	up
FB	evm.model.CHR_24A.546	701.387	-1.81899	0.380653	6.8322e-08	1.69244e-06	2414.01	762.494	1937.57	2052.53	2327.45	1648.12	208.598	213.9	287.961	284.613	314.902	301.779	335.601	554.914	407.812	537.317	274.867	250.048	304.833	444.352	300.226	198.359	195.118	275.937	down
FB	evm.model.CHR_16A.1678_evm.model.CHR_16A.1679	509.786	1.80744	0.378242	6.83943e-08	1.69288e-06	225.631	267.602	193.859	158.873	139.141	85.3086	211.607	181.235	469.05	120.259	138.387	288.771	926.595	763.704	994.147	581.639	699.827	914.486	769.305	807.362	787.732	694.257	789.181	1026.92	up
FB	evm.model.CHR_20A.1726	291.891	-1.90948	0.400397	7.05299e-08	1.74157e-06	412.443	367.953	604.023	456.118	430.072	373.225	354.015	297.141	288.951	581.252	813.378	629.573	128.752	55.8263	141.296	116.639	202.534	197.918	49.12	77.3078	159.284	68.524	98.4299	101.618	down
FB	evm.model.CHR_10A.141	1191.08	-1.65604	0.347408	7.17834e-08	1.77111e-06	1469.03	720.467	2212.03	4093.53	2955.16	3800.97	1158.32	801.86	1015.29	1403.02	1756.67	1114.76	416.511	472.291	377.353	708.387	757.693	465.637	217.428	380.489	362.009	582.454	746.499	598.139	down
FB	evm.model.CHR_22A.868	34.0586	2.91648	0.626533	7.25979e-08	1.78979e-06	3.6392	9.43469	7.14216	5.12492	7.90573	4.73937	9.02588	2.10739	1.97912	6.68106	4.23634	0	71.7636	32.3793	87.9926	137.634	58.771	81.2876	26.727	41.679	29.9261	50.4914	72.2981	64.4404	up
FB	evm.model.CHR_22A.77	652.474	-1.91895	0.403083	7.31907e-08	1.80297e-06	1359.85	865.418	657.079	822.55	989.797	889.816	1545.43	976.773	508.633	1151.81	1265.25	913.142	235.694	195.392	244.518	445.561	362.572	174.945	179.143	132.432	199.829	396.718	454.694	692.321	down
FB	evm.model.CHR_4A.595	4105.17	-2.03649	0.428529	7.32576e-08	1.80318e-06	5962.23	5698.55	11547.9	12289.6	10481.4	8028.49	2151.17	3255.91	5554.39	6023.64	5551.02	4847.98	1224.91	2803.6	939.997	1566.85	2062.41	897.698	1610.12	1995.89	1762.74	685.24	743.015	839.377	down
FB	evm.model.CHR_20A.990	135.134	-1.41068	0.296784	7.50096e-08	1.84338e-06	316.611	153.528	170.392	231.903	202.387	231.044	141.405	172.806	197.912	156.337	258.417	236.74	70.3565	74.8073	76.1474	82.4248	86.8002	70.6849	49.8423	71.9299	76.2633	36.9669	45.2952	32.2202	down
FB	evm.model.CHR_11A.537	247.057	1.72016	0.361446	7.50053e-08	1.84338e-06	86.1279	136.374	83.6653	57.6554	120.167	68.7208	146.42	168.591	274.107	157.673	104.497	213.327	339.118	437.678	346.048	227.057	376.134	343.705	505.647	520.987	304.088	321.883	269.158	320.55	up
FB	evm.model.CHR_20A.896	2941.15	-1.45531	0.306478	7.65097e-08	1.87876e-06	4844.99	2717.19	5254.59	5199.23	4620.11	5723.97	2684.7	2066.29	1901.93	2772.64	4967.82	4661.97	1432.46	1272.84	1588.1	2508.51	2443.97	1527.68	894.995	1435.91	832.138	3112.43	2623.64	3499.61	down
FB	evm.model.CHR_8A.1103_evm.model.CHR_8A.1104	678.462	-1.55338	0.327361	7.84466e-08	1.9248e-06	640.5	1344.87	1794.72	475.336	295.674	362.562	1308.75	1193.83	1094.45	1316.17	1081.68	1878.31	455.207	359.521	360.431	234.055	315.555	381.698	379.235	399.984	416.069	52.2946	65.3296	76.8328	down
FB	evm.model.CHR_18A.120	123.11	4.27656	0.946729	7.98646e-08	1.95804e-06	9.70455	37.7387	10.2031	17.9372	3.16229	59.2421	6.01725	6.32216	7.91646	13.3621	2.82423	5.20309	683.865	330.492	556.722	267.492	374.326	28.274	118.466	173.438	183.418	37.8685	15.6791	4.95695	up
FB	evm.model.CHR_6A.1159	86.1959	1.87737	0.395748	7.9953e-08	1.95866e-06	29.1136	48.0311	40.8124	3.84369	1.58115	8.29389	56.161	22.1276	40.5719	13.3621	38.1271	7.80463	155.488	170.829	164.14	145.41	146.475	162.575	198.647	168.733	123.566	113.606	103.656	105.748	up
FB	evm.model.CHR_2A.754	17.4281	-6.31527	1.39035	8.00316e-08	1.95904e-06	19.4091	18.0117	25.5077	24.3434	20.5549	24.8817	8.023	21.0739	7.91646	61.4657	62.1331	120.972	0	0	0	0	0	1.76712	0	1.34448	0	0	0.871061	0	down
FB	evm.model.CHR_5A.387	748.14	1.3529	0.285243	8.02546e-08	1.9614e-06	326.315	421.13	326.499	467.649	320.973	523.7	252.725	309.786	272.128	672.114	851.505	525.512	937.149	943.465	1088.91	811.807	897.84	1454.34	1126.15	778.456	1545.54	1067.53	1012.17	1021.96	up
FB	evm.model.CHR_2A.1001	1142.32	-3.88983	0.855959	8.02105e-08	1.9614e-06	5438.19	161.247	308.133	1705.32	2732.22	2072.29	1163.34	1228.61	859.926	90.8624	73.43	23.4139	90.0563	110.536	93.9151	1926.87	1179.04	566.363	1610.85	3309.45	2219.36	140.655	178.567	133.012	down
FB	evm.model.CHR_19A.55	190.174	-1.30755	0.275551	8.14692e-08	1.98952e-06	253.531	256.452	369.352	340.807	300.418	402.846	155.446	168.591	182.079	300.648	331.847	227.635	119.606	110.536	98.9916	136.079	147.38	92.7739	90.2941	87.3914	54.06	143.359	78.3955	115.662	down
FB	evm.model.CHR_23A.385	24.5948	5.70079	1.266	8.22697e-08	2.00749e-06	0	0	2.04062	15.3748	4.74344	0	0	0	0	0	0	0	73.1708	40.1949	49.9189	28.7709	34.3584	30.9246	47.6753	45.7124	31.8568	77.5403	43.553	64.4404	up
FB	evm.model.CHR_24A.1503	209.99	-4.32893	0.960695	8.27961e-08	2.01874e-06	467.031	43.7426	103.051	570.147	1252.27	651.663	104.299	208.631	148.434	769.658	81.9027	27.3162	9.84991	6.69916	5.07649	69.9833	122.063	51.2466	87.4047	75.9633	90.7436	26.1473	22.6476	43.7864	down
FB	evm.model.CHR_17A.637	35.8483	11.3539	2.62194	8.29167e-08	2.02009e-06	0	0	0	0	0	0	140.403	56.8994	93.0184	0	0	0	0	2.23305	1.69216	0	0	90.1232	95.3505	170.749	206.587	0	0	3.30464	up
FB	evm.model.CHR_10A.1482	277.866	-1.96769	0.415932	8.30956e-08	2.02286e-06	384.543	336.218	694.83	734.145	603.998	649.293	85.2444	128.551	122.705	636.037	645.337	507.301	74.5779	171.945	74.4552	140.744	153.709	93.6575	52.0094	74.6188	27.03	124.425	59.2321	94.1821	down
FB	evm.model.CHR_12A.216	376.784	-2.79215	0.602288	8.41399e-08	2.04668e-06	281.432	635.555	645.856	493.274	230.847	177.726	280.805	195.987	119.736	921.986	1568.86	2920.23	66.1351	91.5552	27.0746	82.4248	23.5084	92.7739	27.4494	37.6455	32.8222	26.1473	20.0344	42.9603	down
FB	evm.model.CHR_19A.757	2037.8	-2.59695	0.557607	8.42731e-08	2.04831e-06	5107.02	827.679	2319.16	5669.44	5614.65	9469.26	2896.3	1755.45	956.902	2036.39	3339.65	1000.29	262.43	508.02	364.661	1171.05	1386.09	1288.23	349.619	437.629	364.905	380.489	702.946	698.93	down
FB	evm.model.CHR_11A.765	23.5567	4.07733	0.902846	8.52702e-08	2.07092e-06	1.21307	3.4308	2.04062	0	0	1.18484	0	2.10739	5.93735	0	0	0	56.2852	39.0784	65.1483	35.7693	26.2209	113.979	52.0094	30.9231	51.164	30.6555	21.7765	26.4371	up
FB	evm.model.CHR_7A.420	41.6225	6.46931	1.42844	8.8256e-08	2.13842e-06	0	0	0	7.68738	3.16229	4.73937	0	0	0	0	0	0	18.9963	45.7776	19.4599	31.8813	66.0043	55.6644	23.8376	30.9231	25.0993	87.4583	415.496	162.753	up
FB	evm.model.CHR_24A.168	1140.16	-3.70653	0.816611	8.82391e-08	2.13842e-06	1014.13	138.947	1359.05	4075.59	1688.66	5235.82	2644.58	1926.15	1893.02	624.011	1222.89	280.967	26.7355	92.6717	25.3825	630.628	1769.46	736.89	352.508	427.546	196.933	83.8518	633.261	284.199	down
FB	evm.model.CHR_22A.259	54.8413	2.59041	0.557433	8.87024e-08	2.14755e-06	4.85227	29.1618	6.12185	2.56246	11.068	10.6636	33.0949	42.1477	28.6972	9.35348	14.1211	35.1208	78.7993	111.653	109.991	62.985	100.363	98.0753	101.129	94.7861	112.947	74.8354	78.3955	65.2666	up
FB	evm.model.CHR_11A.304	138.521	2.67521	0.576942	8.88685e-08	2.1499e-06	18.196	32.5926	75.5029	44.8431	55.3401	35.5453	25.0719	4.21477	15.8329	12.0259	0	6.50386	348.968	414.231	217.443	279.933	191.684	170.527	132.913	236.629	117.774	320.079	341.456	227.194	up
FB	evm.model.CHR_23A.31	18110.7	-2.00334	0.425373	9.06462e-08	2.18949e-06	6225.47	7041.71	15680.1	7800.13	7799.79	4779.65	4946.18	3479.29	3181.43	88652.3	82360.2	104284	3297.61	935.649	2107.59	3364.64	2358.07	3330.14	791.698	1177.77	1563.88	31789.7	23597	24113.1	down
FB	evm.model.CHR_5A.39	523.355	1.28592	0.27211	9.13776e-08	2.20544e-06	203.795	322.495	230.59	181.935	197.643	184.835	316.909	460.464	481.915	259.225	172.278	230.237	589.588	660.984	743.706	476.664	444.851	743.959	1342.13	903.493	1586.08	550.897	629.777	646.056	up
FB	evm.model.CHR_24A.411.1	311.655	-3.50118	0.769818	9.20467e-08	2.21847e-06	121.307	448.576	1806.97	954.517	398.449	1502.38	479.374	212.846	247.389	386.165	192.048	93.6556	56.2852	58.0594	45.6884	27.9933	94.0336	60.9657	65.0117	100.164	103.293	12.6228	6.96849	4.95695	down
FB	evm.model.CHR_1A.1212	36.7171	3.03853	0.661781	9.20605e-08	2.21847e-06	0	5.14619	6.12185	12.8123	6.32458	4.73937	10.0288	16.8591	13.8538	2.67242	0	0	37.9925	35.7288	48.2267	65.3178	56.0585	22.9726	35.3953	49.7459	38.6143	192.949	94.0746	125.576	up
FB	evm.model.CHR_4A.1208	219.485	2.65282	0.573048	9.31139e-08	2.24211e-06	24.2614	113.216	73.4622	29.4683	14.2303	26.0665	79.2271	48.4699	33.645	97.5434	80.4906	223.733	707.787	215.49	689.557	356.915	188.067	349.007	304.11	372.422	588.868	199.261	216.894	235.455	up
FB	evm.model.CHR_22A.176	62.3042	-2.52556	0.544006	9.38736e-08	2.2569e-06	82.4886	60.8966	79.5841	65.3427	109.099	120.854	62.1783	86.4028	78.1751	130.949	192.048	78.0463	8.44278	6.69916	16.9216	12.4415	34.3584	44.1781	13.0023	18.1505	25.0993	41.4751	40.0688	88.399	down
FB	evm.model.CHR_14A.297	240.072	1.2573	0.266026	9.38138e-08	2.2569e-06	72.7841	76.3352	87.7466	179.372	196.062	167.063	383.098	222.329	303.794	30.7329	31.0665	31.2185	201.22	254.568	155.679	289.264	260.401	432.061	710.795	815.429	668.027	72.1305	62.7164	57.8311	up
FB	evm.model.CHR_6A.600	1308.26	-3.13024	0.684386	9.58362e-08	2.3023e-06	5291.4	468.304	935.623	1373.48	1220.64	1879.16	757.171	378.276	314.679	5093.64	3108.06	4621.64	147.045	259.034	197.137	1372.45	551.543	361.377	106.186	196.295	224.928	1131.55	737.789	670.841	down
FB	evm.model.CHR_9A.583	1776.97	-2.42335	0.521274	9.65847e-08	2.31669e-06	2546.23	2210.29	2446.7	1967.97	1663.37	1799.77	2678.68	1836.59	1739.64	6167.95	4352.14	5735.1	472.796	175.295	483.959	1464.98	596.751	288.041	457.972	405.362	1294.54	703.273	513.055	646.882	down
FB	evm.model.CHR_22A.527	122.016	1.9993	0.425715	9.6567e-08	2.31669e-06	21.8352	61.7543	49.9951	23.0621	3.16229	10.6636	111.319	67.4364	61.3526	18.707	4.23634	18.2108	204.737	170.829	237.749	122.082	163.655	190.849	244.878	190.917	191.141	274.998	237.8	247.022	up
FB	evm.model.CHR_22A.365	12795.3	-1.08843	0.227554	9.7731e-08	2.34056e-06	17359	11572.9	23049.8	20785.4	23271.3	20885.2	11197.1	10109.1	10633.8	23244.7	17230.6	16418.3	7668.86	7955.25	7343.15	12680.2	8463.92	7752.37	6665.87	7663.56	7746.03	9654.67	8345.63	9389.3	down
FB	evm.model.CHR_16A.1864	857.356	-1.66267	0.353852	9.95422e-08	2.37968e-06	1223.99	1504.4	1826.35	1183.86	1494.18	1380.34	688.975	1150.63	1042.99	817.761	536.604	654.288	263.133	743.607	296.129	379.465	226.946	295.993	1629.63	1179.78	1677.79	127.13	139.37	113.184	down
FB	evm.model.CHR_7A.1057	1941.29	1.82576	0.388552	9.95507e-08	2.37968e-06	897.671	654.424	784.618	1807.82	1666.53	1522.52	1223.51	1210.69	1895	942.029	1310.44	1065.33	2777.68	3292.64	3219.34	3591.7	3856.28	2201.83	3750.45	4439.48	995.284	1243.35	1092.31	1150.01	up
FB	evm.model.CHR_1A.188	565.201	1.67096	0.355612	9.95947e-08	2.37968e-06	138.29	366.237	521.378	180.653	197.643	250.002	249.716	217.061	183.068	320.691	293.72	413.645	1188.32	1459.3	976.379	677.283	1008.15	996.657	700.682	976.767	747.187	522.946	561.834	417.21	up
FB	evm.model.CHR_9A.845	892.009	-2.72418	0.59244	1.03524e-07	2.46786e-06	1501.78	1242.81	2213.05	2042.28	2155.1	1656.41	1282.68	1545.77	1587.25	1436.43	1485.54	807.779	176.595	261.267	176.831	36.5469	93.1294	404.671	630.614	287.719	336.91	16.2294	20.9055	9.91391	down
FB	evm.model.CHR_12A.919	10042.8	2.32185	0.499923	1.04531e-07	2.48996e-06	2246.6	1803.74	1570.26	12411.3	17269.3	8418.3	6848.63	10645.5	14429.7	5978.21	6354.52	3054.21	7410.65	18269.7	7338.92	3753.44	8743.31	9809.3	25793.8	27965.9	9803.21	14166.4	8228.04	8715.15	up
FB	evm.model.CHR_12A.1349	231.664	-5.91714	1.32875	1.06866e-07	2.54362e-06	211.074	170.682	812.166	1581.04	85.3819	2444.33	104.299	60.0605	28.6972	36.0777	7.06057	5.20309	9.84991	2.23305	0	0	0	0	0	0	0	0.901632	0.871061	0	down
FB	evm.model.CHR_23A.975	290.605	1.07919	0.226229	1.07103e-07	2.54732e-06	154.06	223.859	293.849	242.153	202.387	207.347	195.561	276.068	253.327	126.94	156.745	153.491	461.539	597.342	456.884	356.137	361.668	295.993	275.939	373.094	290.573	357.046	367.588	294.939	up
FB	evm.model.CHR_9A.1223	305.883	1.51686	0.32414	1.07306e-07	2.55018e-06	138.29	166.394	313.235	201.153	278.282	152.845	175.503	171.752	136.559	165.69	176.514	187.311	539.634	829.579	571.106	392.684	374.326	443.548	335.894	274.275	201.76	454.422	391.106	269.328	up
FB	evm.model.CHR_23A.402	3609.58	2.07841	0.445585	1.08377e-07	2.57367e-06	1743.18	1563.58	1596.78	1206.92	1176.37	1004.75	1247.58	1252.84	1222.1	904.615	1344.33	4053.2	9701.46	5570.35	8514.97	4705.99	3575.08	2040.14	5429.2	4399.15	7995.09	4988.73	4196.77	7196.67	up
FB	evm.model.CHR_7A.697	402.228	3.22431	0.710639	1.08615e-07	2.57733e-06	16.983	66.9005	63.2591	161.435	177.088	109.005	26.0748	27.396	77.1855	45.4312	16.9454	46.8278	325.047	1069.63	377.353	346.806	336.351	692.712	405.962	766.356	90.7436	1830.31	1155.03	1422.65	up
FB	evm.model.CHR_17A.1143	1848.34	-1.12206	0.236528	1.09016e-07	2.58489e-06	2235.68	2273.76	3464.97	3158.23	2599.4	3215.66	1707.9	1780.74	2519.41	2283.59	2002.38	1987.58	927.299	1501.73	1005.99	1010.87	985.544	1312.97	1441.82	1075.59	1544.57	1380.4	1469.48	1474.69	down
FB	evm.model.CHR_8A.921	1476.75	-3.28384	0.724881	1.09286e-07	2.58931e-06	1049.3	99.4931	264.26	316.464	664.081	334.125	1835.26	542.652	677.847	4947.99	8969.75	15151.4	41.5103	25.6801	44.8424	12.4415	10.85	25.6233	91.0164	58.485	105.224	77.5403	69.6849	26.4371	down
FB	evm.model.CHR_10A.1762	2335.06	-1.4414	0.308411	1.10458e-07	2.61308e-06	3947.32	2163.12	3697.6	4909.67	5243.08	4771.36	1187.4	1862.93	2791.54	2679.1	3672.91	2765.44	897.046	1215.9	1199.74	1574.63	1774.88	1081.48	1793.6	1876.9	1416.18	935.894	1255.2	1328.46	down
FB	evm.model.CHR_23A.702	930.746	-3.04173	0.668517	1.11022e-07	2.6241e-06	3326.23	560.935	2565.06	2635.49	1762.98	2092.43	213.612	80.0807	115.778	232.501	134.151	205.522	194.888	319.327	107.452	3495.28	2328.23	508.048	248.489	145.204	77.2286	385.898	320.55	282.546	down
FB	evm.model.CHR_10A.871	508.147	2.63276	0.573211	1.11189e-07	2.62436e-06	117.668	283.898	32.6499	14.0935	12.6492	15.4029	722.07	933.572	494.779	37.4139	111.557	40.3239	965.291	1268.37	1037.3	344.474	243.221	546.041	1787.82	1373.39	1010.73	256.965	219.507	326.333	up
FB	evm.model.CHR_4A.228	367.683	-3.75641	0.838335	1.12151e-07	2.64306e-06	834.591	154.386	972.354	857.143	1185.86	978.679	438.256	77.9733	55.4152	665.433	779.487	167.8	47.1389	46.8941	13.5373	328.144	310.13	78.637	27.4494	28.2342	65.6443	169.507	347.553	194.147	down
FB	evm.model.CHR_12A.993	6372.15	-1.70569	0.364983	1.12636e-07	2.65246e-06	6506.9	3851.07	9684.77	14995.5	16874	11843.7	3827.97	4325.41	6724.04	13906	10089.6	9866.35	1388.13	2854.96	1285.2	4963.37	3780.33	2904.27	2591.08	2781.74	2006.98	5838.07	5037.34	5004.87	down
FB	evm.model.CHR_12A.955	114.085	-1.82166	0.389965	1.13283e-07	2.66568e-06	93.4063	162.105	242.834	253.684	251.402	203.793	163.469	151.732	182.079	259.225	230.175	228.936	43.621	60.2924	22.8442	24.1054	29.8376	20.3219	19.5035	41.0067	34.7529	3.60653	8.71061	6.60927	down
FB	evm.model.CHR_5A.768	17.3019	7.09831	1.57551	1.13432e-07	2.66716e-06	0	0	0	0	0	0	0	0	0	0	0	0	64.728	36.8454	40.6119	19.4398	11.7542	56.5479	42.6188	33.6121	98.4665	6.31142	3.48424	0.826159	up
FB	evm.model.CHR_13A.111	1425.75	-1.70547	0.365284	1.15017e-07	2.70238e-06	1925.14	2015.59	2939.51	3122.36	2711.67	1703.8	938.691	1245.47	1575.38	2590.91	3020.51	2497.48	657.833	388.551	849.467	955.661	824.602	654.719	630.614	797.279	1353.43	216.392	221.249	381.685	down
FB	evm.model.CHR_24A.109	60.4635	-3.24718	0.718102	1.15214e-07	2.70495e-06	190.452	115.789	94.8887	108.905	178.67	219.196	193.555	65.329	39.5823	34.7415	5.64846	22.1131	16.8856	3.34958	11.8452	23.3278	9.94586	19.4383	36.1176	30.9231	26.0647	2.7049	0	1.65232	down
FB	evm.model.CHR_13A.60	280.389	-2.52013	0.548188	1.15971e-07	2.72067e-06	844.296	645.847	908.075	515.055	512.291	571.094	176.506	152.785	356.241	769.658	449.053	128.776	87.9456	133.983	126.912	71.5385	32.5501	34.4589	28.1718	6.72242	25.0993	53.1963	47.0373	52.048	down
FB	evm.model.CHR_18A.698	454.355	-6.66022	1.48984	1.18729e-07	2.78117e-06	33.9659	809.668	6652.41	40.9994	3.16229	125.593	26.0748	67.4364	19.7912	42.7588	234.411	49.4293	29.5497	11.1653	1.69216	66.873	153.709	1579.81	450.748	455.108	34.7529	0	10.4527	4.95695	down
FB	evm.model.CHR_4A.567	193.548	-1.45856	0.313089	1.18658e-07	2.78117e-06	285.071	319.064	489.748	242.153	104.356	246.447	189.543	142.249	155.361	308.665	305.017	360.314	124.531	112.769	126.912	148.52	111.213	98.9589	63.567	59.1573	97.5011	209.179	167.244	177.624	down
FB	evm.model.CHR_3A.669	2128.82	-1.12318	0.237656	1.18873e-07	2.78245e-06	3983.72	2503.62	3486.4	2149.9	2030.19	2097.17	2678.68	1660.62	1291.37	2850.14	3021.93	3482.17	1652.67	1142.21	1489.1	2005.41	1690.8	1995.08	1497.44	1611.36	1813.91	1728.43	1711.63	1517.65	down
FB	evm.model.CHR_9A.1329	204.792	-7.93517	1.75383	1.1897e-07	2.7826e-06	1612.17	41.1695	154.067	358.744	698.867	646.924	4.0115	0	3.95823	700.175	59.3088	65.0386	0	0	3.38433	258.161	28.9334	0	0	0	0	111.802	59.2321	109.053	down
FB	evm.model.CHR_21A.907	24.0912	-5.6812	1.28699	1.20596e-07	2.81852e-06	36.392	80.6237	268.341	23.0621	20.5549	48.5785	4.0115	25.2886	8.90602	0	0	0	0.703565	4.46611	0	4.66556	27.1251	2.65068	5.77882	9.41138	6.7575	0	0.871061	0	down
FB	evm.model.CHR_8A.1344	944.791	-1.28626	0.275461	1.20764e-07	2.82031e-06	1257.95	1304.56	2220.19	1174.89	1475.21	1240.53	1315.77	1249.68	1281.48	722.89	956.002	1247.44	558.631	727.975	530.494	556.756	816.464	508.048	731.021	574.767	472.06	536.471	681.17	534.525	down
FB	evm.model.CHR_12A.12	102.213	3.67853	0.823128	1.21879e-07	2.83354e-06	2.42614	12.0078	0	12.8123	6.32458	26.0665	24.069	63.2216	23.7494	8.01727	2.82423	0	104.128	80.3899	74.4552	46.6556	32.5501	63.6164	673.233	533.76	596.591	16.2294	40.0688	9.91391	up
FB	evm.model.CHR_12A.840	424.346	-3.64964	0.816169	1.21838e-07	2.83354e-06	1230.05	236.725	138.762	233.184	382.637	260.665	76.2185	42.1477	63.3317	2936.99	2437.31	718.026	49.2496	29.0297	16.9216	133.746	99.4586	14.137	40.4517	32.2676	34.7529	589.667	165.502	223.063	down
FB	evm.model.CHR_11A.1181	844.138	-1.35975	0.291911	1.21649e-07	2.83354e-06	753.315	1065.26	1673.31	1368.35	1645.97	1619.68	1193.42	980.988	1483.35	1139.79	1152.29	979.481	515.713	280.248	456.038	420.678	599.464	492.144	281.718	322.676	387.108	393.111	533.089	522.132	down
FB	evm.model.CHR_5A.567	1629.33	2.88044	0.633623	1.21697e-07	2.83354e-06	208.648	1234.23	240.793	125.561	107.518	97.157	401.15	649.075	235.515	367.458	186.399	567.136	4575.99	6670.13	4186.41	4146.12	3321.92	1489.68	2143.94	2143.78	1783.98	2401.05	1013.04	807.157	up
FB	evm.model.CHR_19A.431	556.859	-4.55791	1.0341	1.21771e-07	2.83354e-06	70.358	150.955	860.12	105.061	265.633	272.514	278.799	213.9	201.87	2153.97	1416.35	2972.26	9.84991	22.3305	0	228.612	185.355	60.0822	15.8918	10.7559	1.93072	519.34	2793.49	555.179	down
FB	evm.model.CHR_8A.1255.2	286.219	1.25237	0.26788	1.21666e-07	2.83354e-06	202.582	203.275	111.214	122.998	132.816	145.736	291.837	256.047	292.909	98.8796	79.0784	72.8432	391.182	491.272	445.885	362.358	263.113	421.459	645.783	486.703	564.734	254.26	341.456	190.843	up
FB	evm.model.CHR_10A.1825	259.033	1.3526	0.290397	1.22246e-07	2.83995e-06	121.307	93.4892	112.234	98.6547	147.047	120.854	73.2099	155.947	168.225	68.1468	120.03	114.468	298.312	321.56	284.284	434.674	427.672	419.692	502.035	459.141	646.79	297.539	310.969	420.515	up
FB	evm.model.CHR_16A.1068	217.07	8.97483	1.98979	1.2235e-07	2.84025e-06	0	0	0	0	0	0	0	0	0	0	0	0	500.938	66.9916	235.211	255.05	291.142	19.4383	0	0	11.5843	1557.12	1287.43	984.781	up
FB	evm.model.CHR_9A.701	421.125	2.04433	0.440591	1.23133e-07	2.85414e-06	78.8494	140.663	157.128	51.2492	25.2983	62.7966	50.1438	114.853	35.6241	159.009	142.624	202.92	685.272	414.231	684.481	559.867	471.072	951.595	480.364	488.047	811.866	878.189	1324.88	1135.97	up
FB	evm.model.CHR_13A.295	90.9934	2.35091	0.510501	1.2313e-07	2.85414e-06	46.0966	76.3352	15.3046	19.2185	15.8115	26.0665	24.069	64.2753	48.4883	5.34485	0	0	291.276	196.509	345.202	126.748	118.446	176.712	163.252	145.204	175.695	39.6718	41.8109	22.3063	up
FB	evm.model.CHR_24A.639	2968.54	1.19805	0.255692	1.24806e-07	2.88646e-06	1915.43	969.2	1064.18	2042.28	2555.13	2392.2	2041.85	1312.9	1627.82	1984.27	1506.73	1503.69	2587.71	3781.67	3354.72	4315.64	3517.22	3528.94	3322.1	3248.94	2509.93	6225.77	7264.65	6672.06	up
FB	evm.model.CHR_8A.752	458.092	-2.90344	0.639782	1.24717e-07	2.88646e-06	427	116.647	855.019	1099.3	341.528	616.118	244.702	82.1881	120.726	1381.64	1489.78	1904.33	53.471	55.8263	40.6119	195.953	287.526	100.726	46.2306	49.7459	135.15	379.587	458.178	512.219	down
FB	evm.model.CHR_10A.1149	1557.62	1.88435	0.40552	1.25681e-07	2.90453e-06	344.511	283.898	321.397	726.458	738.395	881.522	3201.18	2503.57	2732.17	78.8365	25.4181	136.581	1379.69	1447.02	1135.44	1706.82	3764.96	2452.77	2697.26	4021.35	2508.96	1993.51	1110.6	1190.5	up
FB	evm.model.CHR_15A.1328	3440.03	-2.80194	0.616433	1.26689e-07	2.92564e-06	13173.9	3882.8	14695.5	7606.66	7866.2	11338.9	4386.58	1433.02	1234.97	1301.47	917.875	1841.89	1255.16	419.814	2010.29	3398.08	1349.02	1401.33	553.322	799.295	905.505	366.063	222.992	199.93	down
FB	evm.model.CHR_19A.696	263.725	7.08093	1.58187	1.27465e-07	2.94138e-06	0	0	0	0	0	0	0	0	0	0	0	0	28.1426	84.856	28.7668	79.3145	65.1002	616.726	28.8941	57.8128	44.4065	830.403	1642.82	2822.16	up
FB	evm.model.CHR_2A.1230	750.901	-1.25305	0.268604	1.27779e-07	2.94642e-06	1388.96	1010.37	1211.11	1035.23	1400.9	1081.76	969.78	875.619	617.484	741.597	559.198	377.224	555.816	466.708	381.583	659.399	768.544	593.753	738.967	738.794	748.152	483.275	293.548	323.854	down
FB	evm.model.CHR_7A.789	1353.9	1.03433	0.217203	1.28739e-07	2.96635e-06	776.364	976.919	714.216	1085.2	1209.58	872.044	964.766	1270.75	1252.78	1729.06	1876.7	1240.94	1723.03	2042.13	1602.48	1064.52	1419.55	1803.35	2281.19	2201.59	1962.57	879.091	752.597	792.286	up
FB	evm.model.CHR_4A.945	1696.43	-2.02279	0.436801	1.29486e-07	2.98135e-06	773.938	1200.78	1882.47	1309.42	942.363	928.916	3576.25	1310.79	2588.68	3651.87	9513.42	7986.74	244.137	396.367	189.522	252.718	294.759	196.151	210.927	185.539	207.552	1032.37	1196.84	641.925	down
FB	evm.model.CHR_1A.82	182.533	-1.6491	0.355218	1.29765e-07	2.98555e-06	343.298	233.294	277.524	201.153	428.491	273.699	323.929	376.168	383.948	153.664	214.641	241.944	87.9456	51.3602	104.914	103.42	190.78	144.904	63.567	56.4683	72.4018	27.049	12.1949	14.0447	down
FB	evm.model.CHR_2A.852	282.894	2.38637	0.52076	1.33765e-07	3.0753e-06	47.3097	14.5809	43.8733	240.871	324.135	258.296	30.0863	46.3625	72.2377	283.277	316.314	468.278	167.449	327.142	157.371	71.5385	232.371	104.26	317.113	188.9	134.185	1184.74	926.809	831.942	up
FB	evm.model.CHR_9A.1810	7955.59	-3.95937	0.895611	1.35307e-07	3.10614e-06	5403.01	10214.3	4347.54	36076.9	43859.4	5516.62	1343.85	9853.08	38105.9	14505.9	7163.66	10961.6	263.837	511.369	153.987	125.97	721.527	175.829	395.849	415.445	718.226	36.9669	27.0029	36.351	down
FB	evm.model.CHR_20A.223	197.566	1.76465	0.380849	1.35756e-07	3.11416e-06	99.4716	60.8966	52.0358	170.404	205.549	85.3086	181.52	113.799	145.465	69.483	100.26	81.9486	182.927	356.172	266.516	286.932	270.346	456.801	252.101	354.271	290.573	270.49	224.734	163.579	up
FB	evm.model.CHR_10A.640	454.894	1.45791	0.31495	1.36884e-07	3.13772e-06	168.616	195.555	297.93	308.776	407.936	201.423	353.012	381.437	577.902	133.621	139.799	144.386	562.149	942.348	487.343	279.933	407.78	348.123	795.31	741.483	662.235	754.666	893.708	731.977	up
FB	evm.model.CHR_1A.956	186.794	-3.47796	0.779871	1.37851e-07	3.1552e-06	75.2102	212.709	551.987	166.56	39.5287	122.039	682.958	251.833	231.556	414.225	214.641	1101.75	13.3677	20.0975	23.6903	17.8846	32.5501	40.6438	16.6141	36.9733	41.5104	67.6224	26.1318	80.9636	down
FB	evm.model.CHR_10A.201	368.734	-1.88584	0.40801	1.40795e-07	3.22021e-06	1327.1	306.198	1012.15	573.991	553.401	398.107	201.578	366.685	439.364	148.319	149.684	136.581	230.066	190.926	210.674	278.378	188.067	261.534	258.602	247.385	214.309	499.504	324.906	332.116	down
FB	evm.model.CHR_1A.730	89.8593	-4.12466	0.937949	1.41697e-07	3.23846e-06	114.028	162.105	330.58	161.435	63.2458	151.66	352.009	139.087	79.1646	187.07	176.514	176.905	7.03565	11.1653	6.76866	1.55519	18.0834	8.83561	0	0	7.72286	0	0	1.65232	down
FB	evm.model.CHR_7A.395	172.625	1.68422	0.364352	1.42836e-07	3.2621e-06	69.1449	74.6198	67.3404	97.3735	104.356	90.048	174.5	80.0807	142.496	37.4139	107.321	78.0463	239.212	310.394	206.444	167.96	194.396	312.781	205.87	270.913	320.499	304.752	264.802	222.237	up
FB	evm.model.CHR_3A.767	21.4153	5.65291	1.2934	1.44708e-07	3.29997e-06	0	0	2.04062	10.2498	0	0	3.00863	0	1.97912	0	0	0	45.7317	45.7776	70.2248	41.99	23.5084	38.8767	26.727	39.6623	27.03	60.4093	30.4871	46.2649	up
FB	evm.model.CHR_1A.1141	491.117	-1.35435	0.293226	1.47724e-07	3.36628e-06	901.31	715.321	677.485	453.556	395.287	334.125	353.012	352.987	456.186	432.932	457.525	887.126	288.462	196.509	339.279	912.894	1028.04	679.459	322.892	337.465	272.231	319.178	276.997	396.556	down
FB	evm.model.CHR_8A.1019	58.3235	4.10395	0.935262	1.48642e-07	3.38471e-06	0	12.0078	4.08124	53.8117	9.48688	23.6968	96.276	25.2886	161.298	68.1468	84.7269	93.6556	110.46	230.004	62.6101	46.6556	21.7001	5.30137	13.7247	5.37793	11.5843	91.0648	85.364	83.4421	up
FB	evm.model.CHR_15A.35	6263.44	-5.51502	1.26536	1.49295e-07	3.39709e-06	66169.2	576.374	5862.69	10198.6	17651.9	13008.4	1512.34	674.364	599.672	248.535	177.926	132.679	313.79	339.424	358.739	31099.8	779.394	101.61	111.965	113.609	88.8129	83.8518	60.1032	58.6573	down
FB	evm.model.CHR_15A.364	602.05	-1.73083	0.375214	1.49495e-07	3.39915e-06	709.645	1291.69	783.597	491.992	653.013	702.611	800.294	997.847	1198.35	849.83	984.244	2342.69	296.905	283.598	170.909	172.626	228.755	209.404	140.859	207.05	191.141	309.26	223.863	209.018	down
FB	evm.model.CHR_17A.360	244.184	-2.72941	0.604331	1.49673e-07	3.40071e-06	1752.88	291.618	544.845	461.243	496.48	431.282	170.489	144.356	143.486	122.931	115.793	205.522	98.4991	84.856	133.681	292.375	135.625	39.7603	26.727	32.2676	28.9607	33.3604	45.2952	28.0894	down
FB	evm.model.CHR_7A.266	987.505	-2.36849	0.519701	1.51388e-07	3.43212e-06	1033.53	1458.95	1238.65	2276.75	2719.57	1330.58	472.354	890.371	2105.78	2188.71	1741.14	2055.22	171.67	140.682	296.129	140.744	255.88	333.986	755.581	465.191	1402.66	70.3273	54.8768	100.791	down
FB	evm.model.CHR_23A.68	2215.43	-1.63173	0.353997	1.51375e-07	3.43212e-06	1897.24	2573.1	2783.4	6213.97	5769.6	3228.69	2607.48	3950.3	5864.12	4624.63	2736.68	3293.55	560.741	1043.95	509.342	332.81	458.414	440.014	1002.63	1411.04	1302.27	171.31	212.539	182.581	down
FB	evm.model.CHR_9A.1134	3025.15	1.55419	0.337529	1.53965e-07	3.48799e-06	958.324	2813.25	1194.78	1643.82	1220.64	1605.46	3171.09	2213.81	2308.64	1119.75	1126.87	1333.29	6125.94	3877.7	6074.87	4266.65	3349.04	3399.06	2531.12	3939.34	3822.82	5298.89	4695.89	4512.48	up
FB	evm.model.CHR_16A.565	36.2153	-4.88596	1.12533	1.5591e-07	3.52949e-06	53.375	78.9083	75.5029	69.1864	79.0573	47.3937	14.0403	25.2886	65.3108	58.7933	124.266	75.4448	4.22139	0	0	0	3.61668	1.76712	18.7812	10.7559	59.8522	3.60653	0	0	down
FB	evm.model.CHR_24A.1537	18.7637	-6.42921	1.46425	1.56543e-07	3.53866e-06	29.1136	18.0117	24.4874	28.1871	41.1098	45.024	63.1811	26.3423	96.9767	5.34485	28.2423	27.3162	0	0	0	0	0	0	4.33412	5.37793	1.93072	3.60653	1.74212	0	down
FB	evm.model.CHR_12A.468	184.475	-3.46191	0.781234	1.57167e-07	3.55016e-06	235.335	204.132	714.216	484.305	540.752	398.107	210.604	113.799	178.12	303.32	297.956	120.972	8.44278	58.0594	13.5373	20.2174	227.851	56.5479	39.007	28.2342	25.0993	59.5077	33.1003	56.1788	down
FB	evm.model.CHR_15A.1273	210.35	2.78644	0.619445	1.57792e-07	3.56169e-06	24.2614	73.7621	12.2437	30.7495	63.2458	14.2181	160.46	115.906	114.789	745.606	852.917	619.167	310.976	470.058	169.216	191.288	98.5544	171.411	180.588	111.592	374.559	37.8685	48.7794	56.1788	up
FB	evm.model.CHR_23A.443	1145.43	2.20971	0.484003	1.59491e-07	3.5937e-06	1079.63	1005.22	387.717	776.426	762.112	1481.05	1484.26	775.518	759.98	820.434	533.779	676.401	3256.1	6839.84	3277.72	116.639	151.9	330.452	339.506	477.292	320.499	793.436	611.485	432.907	up
FB	evm.model.CHR_21A.314	4056.37	-1.0797	0.230245	1.60461e-07	3.61141e-06	4352.49	6521.94	4975.03	3815.5	4307.04	4328.23	6609.95	7895.32	5053.67	5467.78	6257.08	6183.87	2603.89	1870.18	2557.71	1687.38	1993.69	3100.42	3444.9	2959.88	3474.32	2565.14	2842.27	2485.09	down
FB	evm.model.CHR_22A.187	242.317	2.36444	0.520505	1.62229e-07	3.64591e-06	33.9659	90.0584	33.6702	38.4369	44.2721	47.3937	104.299	211.792	150.413	85.5175	88.9632	54.6324	386.257	179.761	403.581	290.042	291.142	376.397	339.506	430.235	521.293	567.126	867.577	179.276	up
FB	evm.model.CHR_23A.369	374.543	-1.32472	0.287957	1.64321e-07	3.69025e-06	487.653	520.623	1117.24	486.867	453.789	561.615	481.38	475.216	427.489	205.777	272.538	293.974	271.576	203.208	306.282	342.141	300.184	323.383	178.421	186.883	156.388	339.915	240.413	356.075	down
FB	evm.model.CHR_5A.27	303.515	-2.34132	0.515652	1.65919e-07	3.72346e-06	328.742	216.998	229.569	303.652	407.936	212.087	238.684	838.74	887.633	291.294	266.89	444.864	16.8856	70.3412	43.1502	76.2041	86.8002	68.9178	666.009	550.566	598.522	122.622	224.734	92.5298	down
FB	evm.model.CHR_2A.1229	181.814	-1.2177	0.263513	1.66409e-07	3.73175e-06	331.168	272.748	292.829	254.965	384.218	236.968	204.587	214.953	160.308	180.389	139.799	74.144	107.645	130.634	120.144	151.631	134.721	160.808	174.809	195.622	165.076	100.081	82.7508	92.5298	down
FB	evm.model.CHR_13A.294	109.542	2.47528	0.547361	1.6701e-07	3.74251e-06	21.8352	109.785	14.2843	16.656	22.136	11.8484	42.1208	67.4364	44.5301	2.67242	0	0	325.047	334.958	324.896	170.293	179.025	189.082	166.141	219.823	243.27	46.8849	37.4556	38.8295	up
FB	evm.model.CHR_6A.967	843.115	-1.02829	0.218242	1.6908e-07	3.78617e-06	1412.01	915.165	1195.8	1673.29	1361.37	1492.9	944.708	767.089	599.672	1225.31	1430.47	1031.51	488.978	561.613	575.336	735.603	533.46	485.959	369.845	347.549	443.099	592.372	479.955	571.702	down
FB	evm.model.CHR_11A.382	82.955	2.04121	0.446746	1.70347e-07	3.81178e-06	15.7699	38.5964	45.9139	33.312	33.2041	23.6968	54.1553	23.1812	20.7807	33.4053	8.47269	18.2108	147.045	163.013	169.216	170.293	186.259	120.164	101.852	105.542	78.194	146.966	161.146	92.5298	up
FB	evm.model.CHR_19A.602.1	373.21	1.52985	0.333996	1.72384e-07	3.8546e-06	84.9148	204.132	216.305	207.559	295.674	190.76	191.549	256.047	326.554	134.957	182.163	206.823	461.539	646.469	505.111	448.671	487.347	455.034	659.508	393.261	455.649	530.16	769.147	647.709	up
FB	evm.model.CHR_16A.696	1296.61	-1.38671	0.302631	1.7396e-07	3.88703e-06	2006.42	1021.52	2276.31	2759.77	2153.52	2836.51	1595.57	1607.94	1169.66	1541.99	1513.79	1533.61	577.627	727.975	555.876	960.327	1162.76	576.966	580.771	737.449	464.337	871.878	1054.85	831.116	down
FB	evm.model.CHR_10A.1308	931.109	-1.23382	0.267904	1.75546e-07	3.91964e-06	912.227	1849.2	1710.04	1308.14	1032.49	1625.6	2044.86	1863.98	1633.76	606.64	426.459	719.327	669.09	502.437	590.565	493.771	395.122	436.479	454.36	525.021	640.997	633.847	591.45	680.755	down
FB	evm.model.CHR_8A.175	138.94	3.6055	0.820945	1.75863e-07	3.92389e-06	9.70455	19.7271	6.12185	7.68738	15.8115	9.47874	144.414	107.477	96.9767	157.673	131.327	28.617	118.903	397.483	72.7631	63.7626	187.163	490.376	447.136	355.616	167.007	103.688	141.112	54.5265	up
FB	evm.model.CHR_11A.795	191.938	1.45644	0.318242	1.76033e-07	3.92485e-06	105.537	161.247	117.336	153.748	90.1253	120.854	188.541	140.141	167.235	26.7242	43.7756	48.1286	334.193	490.155	335.049	217.726	301.992	182.897	240.543	425.529	262.577	122.622	180.31	149.535	up
FB	evm.model.CHR_23A.727	110.832	3.50388	0.796345	1.77086e-07	3.9455e-06	4.85227	22.3002	30.6093	10.2498	0	11.8484	16.046	17.9128	17.812	66.8106	5.64846	22.1131	174.484	567.195	139.604	222.392	183.546	214.705	249.934	365.699	220.102	36.0653	42.682	17.3493	up
FB	evm.model.CHR_15A.1838	397.45	1.85342	0.405291	1.77377e-07	3.94914e-06	82.4886	166.394	64.2795	128.123	235.591	105.451	389.116	358.256	561.079	606.64	327.611	248.447	407.364	496.854	381.583	293.93	375.23	480.657	559.823	413.429	488.471	679.83	935.519	752.631	up
FB	evm.model.CHR_18A.332.1	1896.7	-3.18883	0.720722	1.81952e-07	4.04231e-06	5065.77	2183.7	4405.69	2131.97	1701.31	1676.55	2304.61	1333.98	631.338	5255.32	5289.78	9240.68	358.818	169.712	458.577	1555.19	222.426	171.411	65.0117	126.381	285.746	342.62	283.095	261.066	down
FB	evm.model.CHR_18A.52	1100.97	-1.28461	0.280189	1.83139e-07	4.06286e-06	2007.63	915.165	1518.22	1693.79	1642.81	1240.53	914.622	1147.47	1241.89	1626.17	2167.6	2488.38	616.323	471.174	593.95	618.186	971.077	621.144	747.635	737.449	904.54	477.865	473.857	585.747	down
FB	evm.model.CHR_14A.189	2093.76	-1.84598	0.4043	1.8355e-07	4.06907e-06	3089.69	2421.28	7891.07	3023.7	2855.55	2921.82	1901.45	1055.8	852.999	2386.47	2256.56	1852.3	1039.17	911.086	1345.27	1813.35	2582.31	1678.77	424.743	898.115	630.379	2361.37	2032.18	2024.92	down
FB	evm.model.CHR_10A.1759	805.204	1.69867	0.371836	1.83767e-07	4.07096e-06	574.994	952.903	393.839	334.401	485.412	296.211	508.458	486.806	533.372	208.449	175.102	219.83	1991.79	2862.77	2115.21	807.141	1002.72	1157.47	1222.22	1000.3	1012.66	543.684	265.674	173.493	up
FB	evm.model.CHR_20A.1615	98.6009	-4.07605	0.939569	1.85854e-07	4.11426e-06	80.0625	220.429	114.275	37.1557	39.5287	26.0665	307.883	254.994	174.162	432.932	53.6604	126.175	7.73922	4.46611	5.07649	0	3.61668	0	2.88941	0	0	311.965	43.553	119.793	down
FB	evm.model.CHR_4A.285	1777.55	-1.57786	0.345843	1.88051e-07	4.15993e-06	4141.42	2152.82	2603.83	4409.99	5410.68	3350.73	2864.21	2459.32	3180.44	1337.55	1071.8	498.196	926.595	595.109	1171.82	941.665	962.036	966.616	566.324	701.148	546.392	478.767	643.714	679.929	down
FB	evm.model.CHR_10A.144	822.729	-7.98781	1.81228	1.89257e-07	4.18362e-06	38.8182	488.888	1209.07	230.621	290.931	292.656	0	614.303	441.343	0	0	0	2.81426	0	0	9.33111	68.7168	537.205	4766.8	4494.61	6259.38	0	0	0	down
FB	evm.model.CHR_14A.1251	113.5	2.76301	0.620248	1.93787e-07	4.27766e-06	4.85227	25.731	8.16247	0	1.58115	2.36968	114.328	147.517	44.5301	149.656	121.442	98.8586	66.1351	157.43	111.683	114.306	130.2	121.931	193.59	149.91	309.88	104.589	321.421	223.889	up
FB	evm.model.CHR_19A.247	265.641	1.86026	0.408633	1.9461e-07	4.29276e-06	48.5227	172.397	132.64	7.68738	31.6229	22.512	103.296	163.322	154.371	44.095	77.6663	46.8278	493.199	476.757	491.574	332.032	493.676	526.603	533.096	420.151	624.586	389.505	308.356	280.894	up
FB	evm.model.CHR_12A.792	225.803	4.19367	0.971046	1.94754e-07	4.2929e-06	9.70455	53.1773	99.9903	0	6.32458	2.36968	80.23	20.0202	37.6032	130.949	141.211	49.4293	1613.27	467.825	2177.82	256.606	32.5501	24.7397	34.6729	20.1673	17.3764	88.3599	22.6476	32.2202	up
FB	evm.model.CHR_20A.1453	19.9329	-5.57014	1.29653	1.9551e-07	4.3065e-06	69.1449	26.5887	31.6296	23.0621	41.1098	54.5027	25.0719	35.8256	31.6658	33.4053	52.2483	20.8123	1.40713	0	0	1.55519	7.23335	3.53425	10.1129	6.72242	1.93072	0	0	0.826159	down
FB	evm.model.CHR_3A.234	580.523	-2.10314	0.464208	1.96984e-07	4.33282e-06	689.023	223.002	785.638	1291.48	1151.07	1527.26	634.82	224.437	235.515	1396.34	1489.78	833.795	80.2064	129.517	131.143	418.345	335.447	322.5	250.656	346.877	252.924	264.178	446.854	471.737	down
FB	evm.model.CHR_21A.883	13.9403	6.23114	1.44104	1.9698e-07	4.33282e-06	0	0	0	0	0	0	0	0	0	0	0	0	37.289	15.6314	18.6138	43.5452	19.8917	14.137	24.56	34.2843	29.9261	42.3767	27.8739	26.4371	up
FB	evm.model.CHR_10A.1303	1975.87	1.09582	0.23632	1.98647e-07	4.36321e-06	1401.09	1705.96	1032.55	716.208	964.499	760.669	819.349	1130.61	1175.59	1215.95	1091.56	1364.51	3085.13	2681.9	3690.61	2338.22	2183.57	3503.32	3086.61	2515.53	3355.58	2359.57	2391.93	2850.25	up
FB	evm.model.CHR_12A.1150	2796.18	-1.46297	0.321592	2.00303e-07	4.39647e-06	3095.75	2213.72	5293.36	6385.65	6427.36	4523.73	2819.08	2321.29	2510.51	4516.39	3403.2	3201.2	1049.72	1372.21	1084.68	2642.26	2765.85	1271.44	1116.76	955.255	1270.41	2554.32	2243.85	2070.35	down
FB	evm.model.CHR_12A.381_evm.model.CHR_12A.382	868.183	-1.05369	0.226326	2.05279e-07	4.50249e-06	769.085	1006.94	1368.23	1787.32	1906.86	1741.72	1051.01	1204.37	973.725	519.786	516.834	425.352	429.175	513.602	480.575	486.773	438.522	709.5	600.275	498.131	679.612	1089.17	847.542	792.286	down
FB	evm.model.CHR_10A.570	2197.62	3.18748	0.724992	2.05651e-07	4.50747e-06	283.858	953.761	93.8684	71.7489	72.7327	139.811	2743.87	3468.76	2499.62	61.4657	33.8908	2.60154	5793.16	3800.66	6159.48	4099.47	2204.36	4561.83	4363.73	4684.85	5372.22	659.995	306.613	310.636	up
FB	evm.model.CHR_1A.285	178.296	-1.85848	0.409497	2.07377e-07	4.54207e-06	194.091	116.647	287.727	228.059	271.957	298.58	131.377	102.208	144.475	566.554	281.011	245.846	37.289	58.0594	50.7649	113.529	103.075	64.5	50.5647	23.5285	24.1339	297.539	308.356	279.242	down
FB	evm.model.CHR_21A.1334	2659.82	3.65189	0.839923	2.08599e-07	4.56241e-06	44.8835	6.00389	4.08124	87.1237	34.7852	35.5453	124.357	50.5773	70.2586	5616.1	6646.83	12741.1	311.679	473.407	141.296	91.7559	41.5918	34.4589	2.16706	0	0	3770.62	20767	12740.2	up
FB	evm.model.CHR_13A.274	43.9423	7.84653	1.79137	2.08472e-07	4.56241e-06	0	0	0	0	0	0	1.00288	0	0	0	0	0	75.2815	116.119	96.4534	185.845	135.625	7.06849	1.44471	0	1.93072	330.899	41.8109	61.1358	up
FB	evm.model.CHR_8A.1062	725.166	-1.72738	0.380499	2.09437e-07	4.5775e-06	1213.07	643.274	639.734	1022.42	855.4	857.826	941.7	514.202	919.299	2558.84	1430.47	1737.83	275.798	216.606	179.369	482.885	347.201	297.76	593.051	493.425	387.108	400.325	156.791	239.586	down
FB	evm.model.CHR_20A.1271	33.6244	-4.53558	1.05937	2.10213e-07	4.59122e-06	52.1619	61.7543	47.9545	7.68738	41.1098	29.6211	38.1093	28.4497	39.5823	200.432	96.0238	62.437	4.22139	0	0	1.55519	0	10.6027	2.88941	5.37793	1.93072	34.262	22.6476	18.1755	down
FB	evm.model.CHR_20A.240	20.8916	5.98897	1.39512	2.12867e-07	4.64593e-06	0	0	0	0	0	0	0	0	0	0	0	0	21.107	18.9809	19.4599	41.99	34.3584	15.0205	27.4494	22.8562	11.5843	89.2616	84.4929	114.836	up
FB	evm.model.CHR_12A.551.1	982.913	-1.00985	0.215899	2.1394e-07	4.66277e-06	1293.13	1573.88	2145.71	1952.59	2115.57	1951.43	1286.69	1108.49	1194.4	832.46	598.737	556.73	863.978	841.861	639.638	730.16	805.614	558.411	498.423	619.807	445.03	359.751	310.098	307.331	down
FB	evm.model.CHR_3A.503	621.268	-1.65181	0.364431	2.16569e-07	4.71677e-06	796.986	783.937	1337.62	1716.85	1030.91	1303.33	739.119	674.364	909.403	1221.3	984.244	1139.48	257.505	346.123	230.98	283.044	210.671	140.486	299.054	211.084	147.7	63.1142	58.3611	24.7848	down
FB	evm.model.CHR_6A.597	11313.7	-3.10823	0.707666	2.16999e-07	4.72282e-06	12500.7	19650.7	17730.9	18151.2	32059.3	9271.39	2980.54	10680.2	22306.6	28744.6	34814.3	24553.4	1321.3	1876.88	1289.43	877.125	3432.22	3942.45	2831.62	3908.41	14988.1	721.305	1402.41	1494.52	down
FB	evm.model.CHR_24A.1046	18787.3	1.42413	0.314158	2.17503e-07	4.73045e-06	17054.5	12169	7239.09	12508.7	15243.8	10869.7	4285.29	6384.33	6042.24	23899.5	27468.5	40572.4	32589.8	26510.8	48012.6	18640.5	19651.2	24840.4	19645.1	20861	17532.8	11161.3	12209.7	15502.9	up
FB	evm.model.CHR_6A.45	1349.19	-3.46347	0.795257	2.18521e-07	4.74927e-06	2302.4	1552.43	5790.25	3797.57	6375.18	3003.57	720.064	566.887	985.599	2410.53	1486.96	633.476	101.313	429.863	123.528	451.004	964.748	77.7534	89.5717	91.4249	21.2379	162.294	161.146	81.7897	down
FB	evm.model.CHR_18A.215	5181.14	1.09014	0.236052	2.21323e-07	4.80679e-06	3445.11	3890.52	2181.42	5487.51	5921.39	4776.1	3344.59	5437.06	6442.02	1845.31	1755.26	2050.02	7628.76	7700.68	6330.39	5062.91	5845.45	6708.88	9719.25	8779.48	8502.87	3344.15	4179.35	3968.87	up
FB	evm.model.CHR_23A.747	192.096	1.73773	0.383972	2.23246e-07	4.84518e-06	77.6364	33.4503	55.0967	161.435	110.68	154.029	60.1725	62.1679	46.5092	146.983	146.86	55.9332	199.813	225.538	192.061	318.813	424.959	321.616	298.332	327.382	151.561	355.243	384.138	299.896	up
FB	evm.model.CHR_3A.72	845.079	2.013	0.446582	2.27149e-07	4.92298e-06	180.747	642.416	309.154	134.529	194.481	145.736	868.49	894.585	531.392	310.001	108.733	174.303	1594.98	2368.15	1311.43	909.006	1273.07	1699.97	1316.13	2026.81	1255.93	712.289	724.723	594.834	up
FB	evm.model.CHR_15A.298	279.583	1.24785	0.274496	2.30184e-07	4.98527e-06	118.881	164.678	149.985	254.965	215.036	200.238	250.719	166.484	205.828	155.001	182.163	115.769	300.422	497.971	320.665	297.818	255.88	447.082	355.397	299.82	278.023	443.603	561.834	471.737	up
FB	evm.model.CHR_7A.946	1054.24	1.88264	0.417337	2.3331e-07	5.04625e-06	502.21	723.898	364.25	163.997	154.952	158.769	626.797	330.86	300.826	1429.75	1122.63	647.784	1895.4	1948.34	2833.53	1391.89	613.026	1176.02	717.296	536.449	381.316	3152.1	1517.39	2612.31	up
FB	evm.model.CHR_6A.61	744.277	-13.3247	3.84353	2.33324e-07	5.04625e-06	0	0	4.08124	2.56246	22.136	7.10905	0	679.632	1101.38	0	0	0	0	0	0	0	0	137.836	6846.46	3990.43	5071.02	0	0	0	down
FB	evm.model.CHR_10A.535	82.8869	-1.99836	0.44388	2.34178e-07	5.06118e-06	77.6364	174.113	222.427	138.373	140.722	106.636	169.486	124.336	172.183	133.621	104.497	81.9486	26.0319	51.3602	27.0746	15.5519	11.7542	36.226	39.007	35.6288	24.1339	29.7539	26.1318	20.654	down
FB	evm.model.CHR_10A.2092	923.215	-1.944	0.431688	2.37444e-07	5.1282e-06	744.824	2527.64	1422.31	1359.39	1027.74	1148.11	2428.96	2376.08	1877.19	1811.9	814.79	1272.15	355.3	330.492	379.891	331.254	226.042	540.739	101.129	159.321	215.275	316.473	180.31	209.844	down
FB	evm.model.CHR_8A.1365	1475.27	-1.76749	0.391799	2.37835e-07	5.13306e-06	3515.47	1234.23	3018.07	1793.72	1312.35	1503.56	1411.05	669.095	625.4	2610.96	2732.44	4469.45	565.666	700.062	759.782	1077.74	823.698	527.486	528.04	631.907	620.725	1464.25	1262.17	1549.05	down
FB	evm.model.CHR_5A.713	4412.56	-2.33512	0.523795	2.40374e-07	5.18425e-06	3192.8	7152.35	21069.4	7925.69	6354.63	9731.11	5114.66	2809.15	4430.25	2843.46	4181.27	5463.24	1850.38	1338.72	2034.83	2102.61	2348.13	3957.47	1261.23	2172.01	936.397	2158.51	3187.21	2285.98	down
FB	evm.model.CHR_22A.67	907.246	-4.59437	1.0821	2.41688e-07	5.20898e-06	12287.2	277.037	255.077	611.147	978.729	1167.07	405.162	293.98	313.69	351.424	638.276	525.512	108.349	138.449	109.991	2208.36	197.109	119.281	95.3505	175.455	114.878	108.196	146.338	147.882	down
FB	evm.model.CHR_11A.263	412.93	-1.85005	0.410719	2.42176e-07	5.21586e-06	492.506	655.282	668.302	794.363	744.72	745.266	557.599	581.639	672.899	435.605	727.239	762.252	144.231	169.712	130.297	50.5435	106.692	242.096	284.607	221.168	419.931	83.8518	123.691	95.8344	down
FB	evm.model.CHR_15A.1557	1860.17	1.3337	0.295245	2.43818e-07	5.24395e-06	673.253	408.265	920.319	2654.71	3149.64	2092.43	722.07	703.867	1058.83	698.838	838.796	590.55	1687.85	2343.59	1460.34	1913.66	1943.96	2344.97	1195.49	1238.94	1224.07	6177.98	3823.96	4777.68	up
FB	evm.model.CHR_7A.507	282.696	-4.1442	0.970829	2.44187e-07	5.24824e-06	565.29	259.025	1260.08	1153.11	1135.26	712.09	110.316	135.926	118.747	193.751	107.321	204.221	16.8856	55.8263	10.153	166.405	126.584	68.0342	11.5576	61.8462	0	43.2783	217.765	51.2219	down
FB	evm.model.CHR_13A.951	652.26	-4.59725	1.08373	2.45348e-07	5.26954e-06	67.9318	199.844	898.892	463.805	308.323	312.798	211.607	64.2753	77.1855	3222.94	994.129	2701.7	16.8856	11.1653	4.23041	55.2091	437.618	3.53425	4.33412	2.68897	3.86143	1742.85	2247.34	1601.1	down
FB	evm.model.CHR_1A.131	1472.66	-4.11676	0.964916	2.4863e-07	5.33635e-06	742.398	587.524	2589.54	1618.19	937.62	992.898	4162.93	1755.45	1827.71	2916.95	3334	11987.9	51.3603	63.642	43.1502	205.284	27.1251	42.4109	11.5576	26.2174	238.443	198.359	286.579	696.452	down
FB	evm.model.CHR_22A.1451	168.939	-1.73221	0.384932	2.50901e-07	5.37763e-06	217.139	347.368	605.043	151.185	113.843	150.475	493.415	309.786	225.619	104.224	230.175	189.913	109.053	83.7395	120.144	55.9867	38.8793	41.5274	44.0635	43.0235	48.2679	103.688	111.496	116.488	down
FB	evm.model.CHR_24A.988	788.838	-3.69278	0.859468	2.55215e-07	5.45878e-06	194.091	41.1695	91.8278	46.1243	104.356	35.5453	0	0	3.95823	3631.82	5436.64	7328.55	1.40713	8.93221	8.46082	9.33111	3.61668	0	0	1.34448	0	573.438	633.261	778.242	down
FB	evm.model.CHR_9A.773	2142.88	1.03328	0.223483	2.5696e-07	5.49233e-06	1583.05	1750.56	944.806	1005.77	1315.51	1190.77	1250.59	1490.98	1532.82	1301.47	1379.64	1707.91	3460.84	2865.01	2997.67	2239.47	2162.77	3187.01	4253.93	3254.32	4336.39	2155.8	1986.02	2076.14	up
FB	evm.model.CHR_22A.843	460.113	-2.79814	0.638012	2.57744e-07	5.50529e-06	1591.55	602.105	645.856	844.331	823.777	937.21	444.274	311.893	223.64	507.76	615.682	1080.94	129.456	111.653	84.6082	828.136	374.326	141.37	46.9529	24.2007	154.457	148.769	217.765	152.013	down
FB	evm.model.CHR_23A.361	15.6647	6.37159	1.49422	2.58449e-07	5.51654e-06	0	0	0	0	0	0	0	0	0	0	0	0	35.8818	6.69916	38.9198	26.4382	28.0292	36.226	10.1129	10.0836	23.1686	54.0979	42.682	63.6142	up
FB	evm.model.CHR_18A.317	5564.66	1.1377	0.249615	2.63468e-07	5.61981e-06	3880.61	5798.04	3452.73	3051.89	3347.29	3311.63	5905.93	5313.77	6740.87	1378.97	787.96	1044.52	11118.4	10973.2	8943.94	10786.8	9902.46	7019.01	6901.36	10187.8	8416.95	1884.41	1960.76	1442.47	up
FB	evm.model.CHR_18A.80	17.7679	6.51292	1.52833	2.68942e-07	5.72868e-06	0	0	0	0	0	0	0	0	0	0	0	0	31.6604	15.6314	44.8424	24.883	35.2626	95.4246	15.8918	47.0569	19.3072	30.6555	42.682	23.1325	up
FB	evm.model.CHR_20A.1676	248.206	3.76781	0.881432	2.71792e-07	5.78543e-06	145.568	32.5926	14.2843	38.4369	15.8115	18.9575	140.403	109.584	102.914	136.294	135.563	247.147	232.177	3007.92	385.814	97.9767	28.9334	40.6438	182.033	180.161	59.8522	138.851	174.212	290.808	up
FB	evm.model.CHR_22A.142	1108.25	-1.40095	0.312247	2.72782e-07	5.80252e-06	1096.61	1140.74	2718.1	1951.31	1389.83	1272.52	978.806	1090.57	1342.83	2049.75	1993.91	1475.08	492.496	716.81	505.957	552.868	680.839	507.164	469.529	479.308	442.134	1052.2	1141.09	1057.48	down
FB	evm.model.CHR_11A.21	765.479	1.0433	0.226629	2.74037e-07	5.82522e-06	498.571	536.919	483.626	340.807	357.339	396.922	498.429	509.987	481.915	593.278	693.348	943.059	1166.51	771.52	1397.73	1145.39	943.048	1094.73	902.941	817.446	1310.96	787.125	891.095	808.81	up
FB	evm.model.CHR_7A.260	1020.37	-6.2227	1.46868	2.7943e-07	5.93579e-06	5462.45	18.8694	165.29	3411.92	4667.54	6496.49	437.254	42.1477	5.93735	885.908	408.101	96.2571	0.703565	31.2627	11.8452	1401.22	756.789	60.9657	2.88941	2.68897	3.86143	43.2783	50.5215	24.7848	down
FB	evm.model.CHR_18A.712	20.8075	4.4806	1.06297	2.80198e-07	5.94803e-06	0	0.857699	2.04062	2.56246	6.32458	5.92421	0	1.05369	0	5.34485	7.06057	0	26.0319	32.3793	41.458	27.2157	79.5669	59.1986	44.7859	28.9064	24.1339	28.8522	41.8109	33.8725	up
FB	evm.model.CHR_11A.184	2071.36	-1.72034	0.384382	2.80459e-07	5.94949e-06	2986.57	2604.83	5296.42	1493.91	4450.93	2759.5	1173.36	1192.78	1426.94	4694.11	5680.94	5486.66	858.35	1314.15	769.089	900.452	556.968	531.904	550.433	474.603	908.402	1296.55	1119.31	1185.54	down
FB	evm.model.CHR_10A.1513	567.657	1.69919	0.379776	2.82583e-07	5.99045e-06	287.497	352.514	123.457	79.4363	134.397	59.2421	233.67	180.182	233.536	323.363	254.181	611.363	1027.91	908.852	845.236	921.447	1051.55	669.739	1067.64	990.884	1040.66	815.977	752.597	658.449	up
FB	evm.model.CHR_9A.635	44.817	-3.9021	0.917474	2.828e-07	5.99096e-06	137.077	21.4425	32.6499	138.373	226.104	90.048	61.1754	52.6847	99.9453	29.3966	63.5452	27.3162	4.22139	1.11653	3.38433	27.9933	6.32918	4.41781	2.16706	4.03345	1.93072	6.31142	17.4212	16.5232	down
FB	evm.model.CHR_9A.1309	70.3537	2.14227	0.482453	2.88309e-07	6.09934e-06	13.3438	17.154	37.7514	21.7809	22.136	26.0665	59.1696	36.8793	14.8434	12.0259	8.47269	31.2185	122.42	136.216	95.6073	194.398	123.871	130.767	50.5647	60.5018	61.7829	133.442	137.628	140.447	up
FB	evm.model.CHR_15A.1567	4384.8	-1.77088	0.396322	2.88518e-07	6.09958e-06	5460.02	7769.04	6282.04	9361.95	9105.82	6195.54	2470.08	4782.71	7416.73	9992.19	9490.82	7149.04	1933.4	1258.33	1870.69	721.606	1142.87	2212.44	2362.09	2989.46	3281.25	667.208	601.032	718.758	down
FB	evm.model.CHR_19A.546	143.486	2.66129	0.608501	2.91133e-07	6.14649e-06	75.2102	120.936	48.9748	15.3748	39.5287	29.6211	87.2501	204.416	110.83	22.7156	2.82423	9.1054	683.162	746.956	492.42	112.751	66.9085	102.493	220.318	65.8797	73.3672	36.9669	57.49	18.1755	up
FB	evm.model.CHR_1A.97	104.51	3.25553	0.756103	2.94984e-07	6.22357e-06	84.9148	17.154	8.16247	34.5932	67.9893	75.8299	27.0776	10.5369	7.91646	5.34485	8.47269	2.60154	490.385	387.435	500.035	316.48	124.775	72.452	55.6211	101.508	81.09	14.4261	4.3553	9.08775	up
FB	evm.model.CHR_16A.950	536.944	-2.0638	0.464552	2.96483e-07	6.25094e-06	584.699	795.087	860.12	1803.97	1565.33	771.332	257.739	690.169	1075.65	1197.25	523.895	885.826	141.417	193.159	126.912	115.084	150.996	182.014	193.59	199.656	214.309	107.294	80.1376	171.015	down
FB	evm.model.CHR_15A.100	48.227	-3.87409	0.912854	2.96844e-07	6.25429e-06	171.043	16.2963	20.4062	96.0923	96.4499	106.636	16.046	16.8591	39.5823	52.1122	53.6604	22.1131	4.22139	2.23305	3.38433	15.5519	23.5084	33.5753	155.306	34.2843	60.8175	27.049	51.3926	38.8295	down
FB	evm.model.CHR_4A.20	1503.63	-2.48563	0.566349	2.99222e-07	6.30011e-06	5660.18	1458.09	1849.82	1238.95	1051.46	1490.53	3932.27	3113.66	2220.57	486.381	252.769	729.733	419.325	377.386	520.341	4632.9	1982.84	806.691	385.014	448.385	602.383	700.568	727.336	999.652	down
FB	evm.model.CHR_1A.560	106.706	1.18119	0.261767	3.00054e-07	6.31336e-06	49.7358	71.189	73.4622	80.7175	64.827	69.9057	79.2271	77.9733	95.9871	30.7329	40.9513	33.8201	164.634	196.509	118.452	75.4265	92.2252	134.301	83.7929	80.669	92.6743	270.49	255.221	228.02	up
FB	evm.model.CHR_12A.1254	269.565	1.1479	0.25364	3.00913e-07	6.32714e-06	164.977	208.421	222.427	88.4049	80.6384	104.266	103.296	105.369	81.1437	69.483	59.3088	44.2262	544.559	341.657	533.878	472.776	307.417	385.233	249.212	316.626	388.074	609.503	459.92	528.742	up
FB	evm.model.CHR_16A.307	48.2996	2.72869	0.626412	3.03346e-07	6.37396e-06	7.27841	10.2924	13.264	2.56246	17.3926	16.5878	8.023	6.32216	1.97912	13.3621	45.1877	11.7069	66.1351	110.536	80.3778	76.9817	49.7293	28.274	102.574	79.3245	56.9561	125.327	131.53	97.4868	up
FB	evm.model.CHR_22A.134	252.539	2.73436	0.627914	3.04289e-07	6.38944e-06	95.8324	142.378	28.5686	189.622	374.732	79.3844	148.426	248.672	284.993	40.0863	63.5452	33.8201	728.19	968.028	523.725	92.5335	126.584	391.418	431.244	590.228	385.178	37.8685	26.1318	29.7417	up
FB	evm.model.CHR_21A.975	83.451	-3.8932	0.920201	3.11289e-07	6.53201e-06	109.176	41.1695	122.437	184.497	139.141	177.726	18.0518	12.6443	19.7912	48.1036	377.035	83.2494	7.03565	2.23305	3.38433	31.8813	19.8917	14.137	7.22353	6.72242	0	45.9832	322.293	209.018	down
FB	evm.model.CHR_7A.321	739.186	-1.62168	0.364186	3.11803e-07	6.53837e-06	638.074	481.169	1068.26	1483.66	1546.36	1116.12	647.857	599.551	882.685	1003.49	1876.7	1308.58	216.698	250.102	170.909	422.233	514.472	208.52	226.096	250.746	294.434	641.06	976.459	916.21	down
FB	evm.model.CHR_23A.117	1112.67	-1.62773	0.365639	3.13445e-07	6.56836e-06	1940.91	813.956	1849.82	2064.06	1876.82	1560.44	1226.52	869.297	1061.8	2037.72	2647.72	4159.87	495.31	393.017	445.885	511.656	386.984	274.788	468.807	428.218	672.854	112.704	209.926	194.974	down
FB	evm.model.CHR_22A.1001	603.642	-1.60724	0.361071	3.14134e-07	6.57837e-06	810.33	954.619	1523.32	274.183	404.773	619.672	771.211	376.168	379.99	736.252	670.755	574.941	366.557	214.373	386.66	497.659	396.93	544.274	241.266	289.736	328.222	1240.65	937.261	947.604	down
FB	evm.model.CHR_7A.342	13.9918	6.76534	1.5987	3.17294e-07	6.64005e-06	0	0	0	0	0	0	17.0489	2.10739	1.97912	0	0	0	21.8105	44.6611	49.0728	22.5502	23.5084	22.089	13.0023	13.4448	0.965358	35.1636	28.745	39.6556	up
FB	evm.model.CHR_21A.982	1348.52	-1.04094	0.22758	3.19046e-07	6.67221e-06	1754.1	1821.75	2201.83	1929.53	1568.5	2049.78	1936.55	1544.71	1495.22	1671.6	1831.51	1728.73	978.659	653.168	998.377	954.106	898.744	1059.39	658.063	614.429	1155.53	996.303	912.872	950.909	down
FB	evm.model.CHR_3A.547	204.896	-1.56679	0.352372	3.21446e-07	6.71788e-06	164.977	154.386	278.544	598.335	479.087	470.382	168.483	136.98	189.995	224.483	405.277	301.779	48.546	62.5255	71.0709	77.7593	104.884	50.363	44.7859	84.7025	95.5704	255.162	208.184	241.238	down
FB	evm.model.CHR_16A.1138	623.43	1.7338	0.390127	3.2266e-07	6.73657e-06	412.443	194.698	142.843	196.028	249.821	220.381	244.702	449.927	247.389	227.156	313.49	156.093	714.822	1299.64	791.933	889.566	1108.51	792.554	1713.42	1520.61	1117.88	542.782	713.399	702.235	up
FB	evm.model.CHR_15A.1903	1197.47	1.37583	0.308962	3.22775e-07	6.73657e-06	577.421	737.621	295.89	571.429	401.611	592.421	667.915	988.364	983.62	315.346	169.454	286.17	1222.8	1840.04	1516.18	1615.84	1761.32	1669.93	2625.75	1926.64	2073.59	1965.56	2057.45	1877.03	up
FB	evm.model.CHR_20A.114	801.116	-3.10972	0.723719	3.26546e-07	6.81069e-06	1412.01	334.503	821.349	3664.32	4716.56	3710.93	391.121	295.034	315.669	213.794	290.896	83.2494	52.7674	122.818	53.3032	1069.19	1201.64	72.452	67.1788	70.5854	46.3372	91.0648	86.235	43.7864	down
FB	evm.model.CHR_2A.1113	9221.59	3.86567	0.917141	3.35854e-07	6.99072e-06	559.224	21.4425	804.003	491.992	343.109	2062.81	21735.3	3604.68	3081.48	21189.6	15640.6	34875	11120.6	10947.5	6404.84	4715.32	7257.76	13038.7	4694.57	4750.73	3931.9	14931.9	23044.8	12070.2	up
FB	evm.model.CHR_7A.483	287.163	1.18112	0.263159	3.36995e-07	7.00977e-06	188.026	192.125	120.396	143.498	154.952	142.181	95.2731	103.262	146.455	249.872	179.339	234.139	369.372	351.706	503.419	380.243	323.692	435.596	556.211	344.188	617.829	335.407	356.264	368.467	up
FB	evm.model.CHR_11A.34	4127.66	-1.31397	0.295177	3.38127e-07	7.0286e-06	4609.66	3098.01	7374.79	8137.09	7379.21	8442	5162.8	3236.95	3806.83	9899.99	10314.1	10334.6	1507.04	2399.42	1660.86	2226.25	2663.68	1744.15	1336.35	1310.2	1426.8	261.473	425.078	306.505	down
FB	evm.model.CHR_17A.588	975.116	-1.06489	0.234299	3.40324e-07	7.06757e-06	1792.91	916.88	993.781	1533.63	1555.85	1573.47	1127.23	1018.92	1068.72	1437.76	1368.34	1198.01	629.691	434.329	588.027	732.492	784.819	651.185	795.31	826.185	1050.31	538.274	387.622	399.035	down
FB	evm.model.CHR_6A.94	1376.83	-3.41249	0.801888	3.40458e-07	7.06757e-06	1496.93	530.058	1771.26	5199.23	3184.43	6056.91	2180.25	910.391	742.168	3003.8	2831.29	2480.57	28.8462	209.907	27.0746	63.7626	173.6	16.7877	30.3388	40.3345	15.4457	559.012	1033.08	458.518	down
FB	evm.model.CHR_19A.894	257.857	-7.39393	1.74469	3.41675e-07	7.08336e-06	104.324	72.0467	434.652	163.997	575.537	355.453	0	0	0	165.69	316.314	36.4216	0	0	1.69216	203.729	182.642	0	0	0	0	596.88	1315.3	1663.88	down
FB	evm.model.CHR_8A.446	201.733	3.04241	0.709922	3.53097e-07	7.31526e-06	9.70455	13.7232	34.6905	12.8123	3.16229	16.5878	38.1093	21.0739	17.812	34.7415	14.1211	36.4216	126.642	393.017	103.222	124.415	323.692	171.411	502.757	305.198	181.487	1357.86	466.889	532.046	up
FB	evm.model.CHR_13A.209	1414.97	1.14642	0.255178	3.53972e-07	7.32849e-06	625.943	907.445	955.009	1053.17	860.143	1177.73	818.346	1258.11	1385.38	611.985	1052.03	694.612	2119.84	1871.3	1942.6	1506.97	1577.77	2131.15	1826.11	1899.75	2177.85	1640.07	2204.66	1661.41	up
FB	evm.model.CHR_12A.473	571.811	1.70749	0.385983	3.54372e-07	7.33189e-06	259.597	167.251	131.62	134.529	132.816	215.641	219.63	174.913	183.068	98.8796	115.793	113.167	825.282	511.369	711.555	2221.58	2192.61	775.767	641.449	601.656	1046.45	880.894	749.983	617.967	up
FB	evm.model.CHR_12A.898.2	645.967	4.02679	0.96212	3.58376e-07	7.40484e-06	24.2614	10.2924	16.3249	28.1871	31.6229	239.338	4010.5	760.766	625.4	3197.55	1814.57	2260.74	326.454	705.645	153.987	115.084	184.45	51.2466	34.6729	18.8228	19.3072	539.176	292.676	42.1341	up
FB	evm.model.CHR_4A.225	8993.98	-2.68956	0.622407	3.59358e-07	7.42019e-06	6822.3	11731.6	10036.8	17672	25489.7	7414.74	3936.28	9797.24	23859.2	17881.2	24418.3	20521	1162.29	1440.32	950.996	195.953	900.552	1111.52	7016.93	7638.01	14006.4	813.272	473.857	565.093	down
FB	evm.model.CHR_4A.1029	90.9352	-5.70449	1.37441	3.60268e-07	7.42581e-06	41.2443	132.086	636.673	74.3114	22.136	87.6783	389.116	113.799	116.768	304.656	138.387	2.60154	5.62852	0	3.38433	3.11037	52.4418	7.06849	7.22353	14.7893	11.5843	12.6228	3.48424	1.65232	down
FB	evm.model.CHR_4A.1081	139.529	3.08428	0.721256	3.60348e-07	7.42581e-06	80.0625	13.7232	5.10154	23.0621	9.48688	14.2181	6.01725	25.2886	14.8434	8.01727	8.47269	0	337.711	342.774	400.197	401.238	281.197	311.897	189.256	216.462	179.557	194.752	150.694	134.664	up
FB	evm.model.CHR_13A.304	345.587	-3.18585	0.747106	3.62215e-07	7.45932e-06	1513.91	900.584	1440.68	404.869	215.036	618.488	501.438	261.316	269.16	101.552	296.544	143.085	116.792	75.9238	128.605	570.753	202.534	35.3425	18.7812	10.7559	40.545	236.228	118.464	72.702	down
FB	evm.model.CHR_20A.1037	189.853	-1.61628	0.365976	3.67995e-07	7.57332e-06	190.452	273.606	422.408	608.584	431.653	440.761	221.635	198.094	218.692	163.018	162.393	94.9563	81.6136	107.187	71.0709	101.865	119.35	102.493	101.129	78.6523	161.215	45.9832	100.172	59.4834	down
FB	evm.model.CHR_20A.143	108.395	1.68362	0.381605	3.74221e-07	7.69634e-06	53.375	46.3157	40.8124	43.5618	55.3401	54.5027	37.1064	55.8457	85.102	25.388	56.4846	33.8201	109.053	273.549	126.066	155.519	130.2	139.603	262.214	291.753	231.686	90.1632	111.496	92.5298	up
FB	evm.model.CHR_20A.170	139.454	5.67503	1.3717	3.78235e-07	7.76861e-06	2.42614	0	0	0	3.16229	0	0	0	0	0	0	0	82.3171	59.1759	38.0737	7.77593	9.04169	3.53425	2.16706	18.8228	2.89607	1074.75	1259.55	783.199	up
FB	evm.model.CHR_10A.617	262.499	-2.06543	0.470891	3.78874e-07	7.77656e-06	585.912	277.894	828.491	119.154	66.4081	175.357	233.67	161.215	113.799	180.389	197.696	278.365	141.417	103.837	100.684	392.684	337.255	146.671	51.287	75.9633	98.4665	693.355	429.433	510.566	down
FB	evm.model.CHR_16A.1166	377.732	-2.96698	0.693768	3.79617e-07	7.78668e-06	288.71	77.1929	448.936	695.708	1185.86	389.813	260.748	171.752	588.787	1771.82	1770.79	1134.27	18.2927	44.6611	18.6138	1.55519	14.4667	10.6027	15.8918	30.9231	15.4457	45.0816	39.1977	26.4371	down
FB	evm.model.CHR_24A.1359	262.905	-3.63868	0.86522	3.81384e-07	7.81774e-06	458.54	234.152	905.014	1030.11	479.087	1949.07	32.092	51.631	5.93735	29.3966	15.5333	117.069	30.9569	23.4471	38.0737	62.985	130.2	37.9931	32.5059	51.0904	5.79215	274.096	148.08	166.884	down
FB	evm.model.CHR_5A.769	709.643	-2.20132	0.504126	3.85422e-07	7.8953e-06	2968.38	2373.25	922.359	1044.2	1165.3	1104.27	835.395	925.142	949.975	331.38	449.053	757.049	320.826	292.53	536.416	796.255	316.459	197.918	137.247	176.8	231.686	39.6718	72.2981	87.5728	down
FB	evm.model.CHR_12A.1490	1072.4	-2.75029	0.640023	3.86125e-07	7.90447e-06	1208.22	1012.94	1752.89	4147.34	5356.92	1149.3	284.817	621.679	2198.8	1761.13	1155.11	1173.3	218.105	142.915	108.299	325.034	566.01	254.466	403.073	291.753	631.344	369.669	221.249	383.338	down
FB	evm.model.CHR_21A.131	539.468	-2.22604	0.510232	3.86676e-07	7.91054e-06	433.065	497.465	1085.61	479.18	619.809	234.599	509.461	409.887	475.977	1268.06	915.05	1949.86	98.4991	150.731	114.221	163.294	149.188	35.3425	102.574	53.7793	64.679	906.14	1140.22	1090.53	down
FB	evm.model.CHR_19A.1349	440.907	-1.68567	0.382939	3.91277e-07	7.99939e-06	498.571	331.072	901.953	1306.85	1027.74	1234.61	337.969	242.349	211.765	705.52	742.772	295.275	121.717	165.246	192.061	255.828	337.255	338.404	178.421	116.298	167.007	254.26	289.192	329.637	down
FB	evm.model.CHR_20A.1330	71.815	-6.58185	1.57968	3.93848e-07	8.04665e-06	611.386	3.4308	54.0764	163.997	608.741	202.608	6.01725	2.10739	1.97912	5.34485	0	0	0	2.23305	1.69216	1.55519	8.13752	12.3699	0	1.34448	1.93072	1.80326	11.3238	21.4801	down
FB	evm.model.CHR_2A.703	111.363	-1.48631	0.337564	3.94522e-07	8.0551e-06	218.352	156.959	205.082	62.7803	77.4762	98.3419	82.2358	95.8861	83.1228	172.371	163.805	326.494	77.3922	36.8454	71.0709	55.2091	58.771	44.1781	45.5082	53.7793	53.0947	175.818	103.656	154.492	down
FB	evm.model.CHR_22A.746	2075.56	-1.24956	0.2819	3.94949e-07	8.05852e-06	2645.7	3087.72	4366.92	1560.54	1701.31	1830.58	2626.53	2406.63	2201.77	2027.03	1883.76	3418.43	1630.86	762.588	1515.33	1439.32	1456.62	1851.06	1912.07	1950.85	2253.14	1767.2	1741.25	1776.24	down
FB	evm.model.CHR_12A.70	433.929	-2.23545	0.513437	3.99737e-07	8.15086e-06	947.406	454.58	513.215	901.986	422.166	767.778	861.47	462.571	943.048	2.67242	28.2423	10.4062	148.452	68.1081	124.374	995.319	931.294	541.623	289.663	449.057	184.383	118.114	138.499	109.879	down
FB	evm.model.CHR_17A.368	37.8286	-5.8441	1.41577	4.01882e-07	8.1892e-06	33.9659	22.3002	112.234	60.2178	91.7065	33.1756	13.0374	10.5369	23.7494	82.8451	42.3634	113.167	0	0	1.69216	12.4415	56.0585	41.5274	0	6.72242	5.79215	19.8359	43.553	80.9636	down
FB	evm.model.CHR_6A.543.1	1711.07	-1.06633	0.236528	4.0446e-07	8.23633e-06	2006.42	1974.42	3491.5	1572.07	1867.33	2599.54	1759.04	1396.14	1204.29	2254.19	2540.39	2141.07	1268.53	999.291	1064.37	1593.29	1524.43	1359.8	1217.89	1122.64	1323.51	1466.95	1807.45	1511.04	down
FB	evm.model.CHR_20A.149	2954.16	-1.45613	0.331062	4.05343e-07	8.24557e-06	3836.94	2930.76	7556.41	6753.36	6541.2	7019	3442.87	3165.29	3817.71	1701	2248.09	2345.29	1488.74	1895.86	1347.81	2246.47	2236.91	1009.03	1553.06	1740.43	1258.83	1652.69	1583.59	1528.39	down
FB	evm.model.CHR_16A.633	343.254	1.71818	0.391088	4.05446e-07	8.24557e-06	106.75	162.105	231.61	230.621	208.711	209.717	103.296	165.43	160.308	34.7415	98.848	162.596	531.192	625.255	703.94	424.566	455.701	466.52	645.061	467.88	656.443	437.291	581.869	367.641	up
FB	evm.model.CHR_15A.1814	55.5114	2.94588	0.691238	4.08145e-07	8.29503e-06	7.27841	18.8694	1.02031	2.56246	1.58115	7.10905	12.0345	16.8591	4.94779	2.67242	5.64846	1.30077	106.942	46.8941	120.99	94.8663	95.8419	162.575	59.2329	53.1071	106.189	140.655	151.565	111.531	up
FB	evm.model.CHR_20A.78	782.316	-1.50638	0.342859	4.10884e-07	8.34352e-06	532.537	574.658	1079.49	433.056	414.26	328.201	725.079	362.47	378.011	3444.75	2201.49	3568.02	226.548	276.899	192.061	381.02	337.255	225.308	91.0164	98.1473	125.496	886.304	1073.15	820.376	down
FB	evm.model.CHR_19A.352	309.897	-4.05823	0.978086	4.11069e-07	8.34352e-06	88.554	491.461	1738.61	1150.54	600.836	605.454	34.0978	47.4162	144.475	959.4	608.622	372.021	9.84991	83.7395	3.38433	21.7726	9.04169	24.7397	112.687	52.4349	56.9561	54.9995	103.656	62.7881	down
FB	evm.model.CHR_6A.149	329.621	-7.59631	1.81339	4.17067e-07	8.44867e-06	3944.9	18.8694	114.275	276.746	110.68	556.876	32.092	2.10739	3.95823	0	8.47269	5.20309	2.81426	6.69916	0	2580.05	177.217	5.30137	0	0	0	10.8196	50.5215	3.30464	down
FB	evm.model.CHR_23A.832	40.2475	-6.37344	1.53884	4.16957e-07	8.44867e-06	4.85227	20.5848	46.9342	43.5618	60.0836	33.1756	120.345	109.584	159.319	118.923	127.09	117.069	0	0	0	0	0	4.41781	0	0	0	0	0	0	down
FB	evm.model.CHR_17A.1113	19.4029	6.64042	1.59868	4.17919e-07	8.45783e-06	0	0	0	0	0	0	0	2.10739	0	0	0	0	39.3997	41.3115	25.3825	13.2191	18.0834	68.0342	114.854	77.98	61.7829	0.901632	2.61318	0	up
FB	evm.model.CHR_22A.324	8483.32	-2.33807	0.539934	4.18064e-07	8.45783e-06	405.165	667.29	655.038	181.935	398.449	97.157	443.271	261.316	328.533	55462.1	36014.6	78203.7	136.492	37.9619	108.299	153.963	137.434	72.452	17.3365	16.1338	19.3072	15816.4	6282.09	7683.28	down
FB	evm.model.CHR_15A.168	181.339	2.24849	0.518055	4.20882e-07	8.50373e-06	23.0483	110.643	77.5435	55.0929	36.3664	36.7301	104.299	69.5437	152.392	92.1986	112.969	45.527	372.89	557.147	274.131	241.831	407.78	325.151	146.638	180.161	190.175	213.687	383.267	142.925	up
FB	evm.model.CHR_13A.877.2	102.102	-3.17409	0.751266	4.29008e-07	8.65664e-06	70.358	126.939	120.396	58.9366	15.8115	71.0905	417.196	535.276	379.99	26.7242	31.0665	33.8201	5.62852	11.1653	10.153	13.9967	18.0834	121.931	135.802	147.893	96.5358	0	0	1.65232	down
FB	evm.model.CHR_1A.824	62.5014	-2.07555	0.476598	4.31698e-07	8.70526e-06	78.8494	133.801	111.214	133.248	137.56	142.181	139.4	122.228	148.434	62.8019	21.1817	72.8432	26.0319	14.5148	24.5364	8.55352	33.4542	16.7877	10.1129	19.495	20.2725	7.21305	8.71061	6.60927	down
FB	evm.model.CHR_16A.1545	7070.53	-2.27594	0.525948	4.38211e-07	8.82139e-06	446.409	892.864	1805.95	213.965	351.014	127.963	923.648	366.685	439.364	39983.4	41329.8	72403.6	213.884	144.032	184.446	272.935	193.492	115.747	130.023	92.7694	206.587	2323.51	2996.45	3534.31	down
FB	evm.model.CHR_17A.598	216.865	-1.44466	0.329687	4.38311e-07	8.82139e-06	173.469	317.349	325.479	271.621	281.444	284.362	270.776	225.49	272.128	424.915	360.089	400.638	122.42	71.4577	76.9935	38.102	92.2252	91.0068	100.407	77.98	83.9861	290.325	212.539	339.551	down
FB	evm.model.CHR_12A.596	287.077	2.8751	0.676328	4.41418e-07	8.8774e-06	21.8352	6.86159	40.8124	133.248	148.628	218.011	242.696	90.6176	61.3526	1050.26	903.754	525.512	191.37	221.072	236.903	444.783	531.651	67.1507	33.2282	49.7459	34.7529	559.012	466.889	609.705	up
FB	evm.model.CHR_9A.1344	1311.74	1.10586	0.247728	4.47356e-07	8.98595e-06	652.631	600.389	1181.52	886.611	825.358	753.56	483.386	370.9	437.384	654.744	1090.15	962.571	2033.3	1610.03	1986.6	1929.21	2271.27	1669.05	1152.15	1308.85	1038.72	2618.34	2625.38	2339.68	up
FB	evm.model.CHR_14A.622	1026.06	-1.40219	0.320138	4.48495e-07	8.99716e-06	1839.01	982.923	1464.14	1980.78	1609.61	2449.07	1182.39	656.451	668.941	999.486	1205.95	1083.54	458.021	430.979	584.643	1136.06	841.781	591.986	412.463	307.887	529.981	1245.15	1016.53	947.604	down
FB	evm.model.CHR_15A.1466	3051.38	-1.80378	0.412982	4.48256e-07	8.99716e-06	2610.52	1889.51	6487.12	10949.4	8424.35	8796.27	2103.03	1496.24	1866.31	3367.25	4068.3	2928.04	816.136	1191.33	756.398	2028.74	3849.05	1324.46	1581.23	1460.11	1172.91	1381.3	1348.4	1336.73	down
FB	evm.model.CHR_5A.396	4069.58	4.52447	1.10422	4.48876e-07	8.99899e-06	241.401	1084.99	42.853	1262.01	2219.93	787.92	6372.27	7483.33	8964.4	446.295	426.459	1354.1	4793.39	41730.2	1328.35	1083.19	2145.59	387.883	9017.85	5044.5	655.478	295.735	294.419	207.366	up
FB	evm.model.CHR_3A.422	1893.52	-1.55352	0.35538	4.52228e-07	9.06034e-06	3246.17	1452.94	3291.52	2996.8	2806.53	3566.37	1853.31	1531.02	1517.98	3662.56	3739.28	2157.98	818.95	865.308	760.628	1960.31	2243.24	806.691	1321.91	1099.12	1065.75	764.584	1005.2	910.427	down
FB	evm.model.CHR_6A.69	3439.97	-2.71383	0.636672	4.55354e-07	9.1112e-06	9691.2	875.71	3116.02	10577.8	10903.6	14297.5	3197.17	1316.06	1460.59	3955.19	2958.38	1666.29	617.027	527	514.418	5213.76	4194.44	1329.76	794.588	1085	882.337	1080.15	1433.77	871.598	down
FB	evm.model.CHR_5A.744	6088.75	-4.21479	1.02512	4.56247e-07	9.12317e-06	2511.05	1621.05	3001.75	30353.6	57756.1	4407.61	663.903	5097.77	22098.8	10679	3634.78	2497.48	43.621	169.712	47.3806	77.7593	600.368	98.9589	216.706	162.682	152.527	73.9338	59.2321	104.096	down
FB	evm.model.CHR_8A.194	128.013	-2.03081	0.467257	4.5728e-07	9.13794e-06	179.534	140.663	355.067	249.84	151.79	187.205	124.357	94.8324	55.4152	148.319	265.478	205.522	43.621	49.1272	49.0728	108.863	40.6876	36.226	31.7835	42.3512	49.2332	114.507	163.759	185.06	down
FB	evm.model.CHR_8A.1002	2739.63	-2.31899	0.538075	4.61095e-07	9.20564e-06	3909.72	4327.95	3507.82	7190.26	9599.14	3478.7	940.697	2817.58	5784.95	5590.71	3722.33	4678.88	598.734	904.386	453.5	222.392	623.876	505.397	1658.52	1425.15	2944.34	274.096	296.161	295.765	down
FB	evm.model.CHR_8A.1364	504.05	-1.77623	0.407175	4.61261e-07	9.20564e-06	1318.61	415.126	982.557	563.741	491.736	511.852	393.127	150.678	162.287	877.891	840.208	1570.03	217.402	232.237	247.902	365.469	349.913	264.185	166.863	237.301	220.102	494.094	470.373	553.526	down
FB	evm.model.CHR_22A.929	441.076	-3.2286	0.768631	4.63546e-07	9.23934e-06	327.528	649.278	3933.29	235.746	184.994	208.532	32.092	134.873	102.914	1898.76	1035.08	520.309	97.7956	82.623	212.367	40.4348	49.7293	47.7123	80.1811	72.6021	63.7136	357.948	113.238	104.096	down
FB	evm.model.CHR_3A.179	3653.29	-1.5427	0.353384	4.64937e-07	9.26111e-06	3568.85	3706.97	5242.35	8836.65	8939.8	5469.23	3511.07	3379.19	4532.17	7365.2	5207.88	6821.25	928.002	2080.09	856.235	780.703	742.323	880.027	1116.03	1610.02	1379.5	4939.14	2288.28	3497.96	down
FB	evm.model.CHR_13A.1038	1764.24	-2.75821	0.649011	4.69642e-07	9.34883e-06	3026.61	2860.43	4217.96	2398.46	3899.11	2259.49	2130.11	1053.69	810.448	3921.78	3641.84	5476.25	323.64	174.178	682.788	1375.56	1028.04	170.527	735.355	455.108	1300.34	66.7208	182.923	150.361	down
FB	evm.model.CHR_9A.1552	1735.91	1.16638	0.263914	4.80862e-07	9.56604e-06	983.798	927.172	879.506	922.486	975.567	1197.88	810.323	1249.68	1146.9	1024.87	684.876	624.37	2178.24	2176.11	2413.03	2336.67	1611.23	2643.62	3840.03	2313.86	2473.25	3162.92	2158.49	2927.08	up
FB	evm.model.CHR_22A.260	111.422	1.92789	0.444021	4.84917e-07	9.64053e-06	48.5227	56.6081	28.5686	20.4997	26.8795	33.1756	63.1811	64.2753	35.6241	17.3707	80.4906	71.5424	181.52	264.617	142.988	124.415	193.492	179.363	158.195	170.077	235.547	168.605	168.115	140.447	up
FB	evm.model.CHR_14A.689	471.759	1.85156	0.42614	4.89579e-07	9.72697e-06	162.551	403.118	273.443	38.4369	44.2721	63.9815	409.173	311.893	211.765	58.7933	132.739	187.311	1066.6	981.427	1426.49	528.763	466.551	445.315	618.334	743.499	305.053	918.763	682.912	841.03	up
FB	evm.model.CHR_9A.416	222.2	-1.33799	0.306594	4.99919e-07	9.91335e-06	323.889	282.183	222.427	330.557	526.522	363.746	326.937	345.611	650.139	247.199	230.175	182.108	83.0207	100.487	115.913	111.196	92.2252	147.555	125.689	108.903	131.289	85.655	85.364	114.01	down
FB	evm.model.CHR_8A.144	128.07	-1.12214	0.253185	4.99757e-07	9.91335e-06	207.435	187.836	183.656	228.059	221.36	250.002	305.877	244.457	284.993	86.8537	91.7875	128.776	83.7243	82.623	80.3778	26.4382	53.346	61.8493	69.3458	86.0469	55.0254	18.0326	20.9055	14.8709	down
FB	evm.model.CHR_19A.77	38.8768	-2.94725	0.699713	5.01897e-07	9.93986e-06	70.358	66.0428	93.8684	90.9673	115.424	138.627	61.1754	64.2753	64.3212	49.4398	42.3634	26.0154	4.92496	4.46611	13.5373	0	1.80834	1.76712	3.61176	2.68897	0	0.901632	14.808	1.65232	down
FB	evm.model.CHR_23A.389	382.352	-1.41328	0.324545	5.01684e-07	9.93986e-06	479.162	422.846	725.44	1174.89	1174.79	1154.04	322.926	273.96	387.907	248.535	214.641	317.388	153.377	255.685	147.218	257.383	222.426	113.096	151.694	175.455	100.397	241.637	235.186	226.368	down
FB	evm.model.CHR_5A.621	6488.19	1.58328	0.364205	5.0302e-07	9.95575e-06	2729.4	2831.26	3202.75	6465.09	7420.32	5683.69	2911.35	3718.48	4305.57	2631	4465.11	1620.76	6877.35	14619.8	7849.11	5712.2	7802.07	7630.44	9389.86	6630.32	4432.92	13716.5	10994.5	12076.8	up
FB	evm.model.CHR_6A.176	1815.22	1.54876	0.356304	5.05656e-07	9.996e-06	550.733	1157.04	707.074	292.12	273.538	267.774	820.352	1158.01	1248.82	642.718	669.342	671.198	2814.26	1694.89	3366.56	2340.55	1546.13	4036.11	4971.23	3219.37	5163.7	2144.98	1768.25	2040.61	up
FB	evm.model.CHR_14A.1188	1013.22	-1.6989	0.391109	5.05698e-07	9.996e-06	1281	1201.64	2057.96	1345.29	856.981	697.872	1488.27	838.74	1208.25	2239.49	2578.52	2260.74	377.111	298.113	562.645	723.161	491.868	232.377	545.376	699.804	913.228	451.718	457.307	509.74	down
FB	evm.model.CHR_14A.762	3833.84	-1.90297	0.439133	5.06983e-07	1.0015e-05	9865.88	2496.76	7212.56	4134.53	5184.58	5285.58	2403.89	1366.64	1275.54	5771.1	7619.77	8296.32	1508.44	1496.15	1537.33	5405.82	3840.91	1662.86	609.666	806.69	742.36	3693.08	5349.18	4446.39	down
FB	evm.model.CHR_17A.889	260.27	-1.43375	0.329608	5.09259e-07	1.00536e-05	252.318	259.025	497.911	463.805	485.412	389.813	212.61	139.087	145.465	418.234	618.506	340.802	123.827	101.604	112.529	287.709	283.005	164.342	67.1788	92.0971	57.9215	235.326	268.287	229.672	down
FB	evm.model.CHR_5A.245	95.1832	1.34337	0.308192	5.10142e-07	1.00646e-05	77.6364	56.6081	36.7311	49.968	53.759	68.7208	74.2128	100.101	105.883	22.7156	18.3575	39.0232	141.417	132.867	197.983	159.406	132.009	162.575	133.635	86.7192	130.323	97.3762	108.883	97.4868	up
FB	evm.model.CHR_4A.1309	271.709	-1.7314	0.399002	5.13657e-07	1.01275e-05	451.261	421.988	542.804	344.651	316.229	213.272	246.707	252.886	210.776	475.691	554.961	412.345	135.085	80.3899	159.91	149.298	127.488	212.055	180.588	125.709	456.614	128.933	160.275	161.101	down
FB	evm.model.CHR_19A.100	831.894	1.38459	0.318175	5.14896e-07	1.01455e-05	490.08	778.791	791.76	425.368	314.648	520.146	605.737	574.263	449.259	235.173	377.035	543.723	2419.56	1213.66	2284.42	718.496	669.085	654.719	839.374	941.138	1170.01	915.156	1022.63	1011.22	up
FB	evm.model.CHR_9A.248	220.682	-1.5134	0.348451	5.15894e-07	1.01582e-05	376.051	464.015	647.896	122.998	166.02	149.29	353.012	450.981	234.525	120.259	62.1331	72.8432	186.445	118.352	163.294	101.087	97.6502	211.171	199.369	227.218	228.79	192.048	172.47	178.45	down
FB	evm.model.CHR_1A.1161	168.678	-1.82917	0.422048	5.16197e-07	1.01582e-05	131.011	223.002	380.575	293.402	270.376	231.044	394.13	307.678	643.212	77.5003	148.272	152.19	56.2852	77.0403	48.2267	67.6506	106.692	92.7739	51.287	88.7359	89.7783	29.7539	49.6505	38.0033	down
FB	evm.model.CHR_9A.1337	2910.54	-2.41137	0.564652	5.1728e-07	1.01731e-05	2706.36	640.701	2092.65	4083.28	2959.91	4104.29	1646.72	1128.51	744.147	14043.6	12132.9	2812.27	246.248	352.822	240.287	1315.69	2868.93	2250.43	1017.07	649.385	407.381	4513.57	3701.14	3194.76	down
FB	evm.model.CHR_17A.517.1	61.545	3.70073	0.897578	5.20501e-07	1.02259e-05	12.1307	22.3002	10.2031	43.5618	9.48688	47.3937	12.0345	77.9733	126.663	5.34485	11.2969	2.60154	138.602	261.267	422.195	12.4415	57.8668	10.6027	59.2329	72.6021	55.9907	1.80326	3.48424	0	up
FB	evm.model.CHR_10A.215	917.526	-2.40846	0.564134	5.20799e-07	1.02259e-05	960.75	1157.89	2915.02	609.866	714.678	691.948	1655.75	611.142	359.209	4066.09	2329.99	3283.15	320.826	192.043	264.824	454.114	297.472	175.829	65.0117	119.659	159.284	132.54	309.227	174.32	down
FB	evm.model.CHR_8A.902.3	650.428	-1.55811	0.35902	5.20954e-07	1.02259e-05	1465.39	515.477	1006.02	1118.51	790.573	1151.67	755.165	650.129	338.429	888.58	964.475	963.872	265.948	289.18	353.662	577.751	326.405	319.849	260.047	252.763	267.404	623.929	774.373	690.669	down
FB	evm.model.CHR_1A.1547	462.757	4.42917	1.08971	5.21638e-07	1.02328e-05	77.6364	8.57699	2.04062	23.0621	3.16229	7.10905	2.00575	6.32216	3.95823	66.8106	39.5392	13.0077	1276.97	330.492	1253.89	798.588	253.167	180.246	10.1129	56.4683	162.18	2816.7	1548.75	2165.36	up
FB	evm.model.CHR_19A.766	2265.51	1.19969	0.273387	5.24115e-07	1.02749e-05	1146.35	1458.09	747.886	930.173	1005.61	1240.53	1844.29	1979.89	1668.39	2836.78	2424.6	1744.33	2316.84	3768.28	2267.5	2591.72	2631.13	3702.12	3841.47	4168.57	3483.01	1853.76	2455.52	2265.33	up
FB	evm.model.CHR_6A.221	2468.03	-4.51369	1.11221	5.25565e-07	1.02951e-05	13887.2	120.078	246.915	8412.56	14563.9	9184.9	963.763	638.538	729.304	1725.05	1327.39	593.152	97.092	281.365	30.459	2420.65	1235.09	492.144	845.153	675.603	515.501	68.524	94.0746	84.2682	down
FB	evm.model.CHR_10A.2057	731.819	1.71142	0.394864	5.26759e-07	1.03072e-05	211.074	652.709	400.981	162.716	137.56	196.684	276.794	291.873	175.152	209.785	179.339	346.005	1726.55	1675.91	1289.43	755.042	1084.1	959.548	1631.07	2527.63	1300.34	519.34	540.929	313.114	up
FB	evm.model.CHR_12A.627	180.967	1.58237	0.364945	5.29125e-07	1.0347e-05	104.324	95.2046	42.853	89.6861	110.68	114.93	95.2731	47.4162	92.0289	97.5434	111.557	113.167	253.283	341.657	216.597	292.375	268.538	224.425	226.096	241.335	304.088	416.554	255.221	188.364	up
FB	evm.model.CHR_7A.933	45.496	4.52697	1.11648	5.31832e-07	1.03868e-05	2.42614	3.4308	0	7.68738	3.16229	4.73937	18.0518	33.7182	37.6032	10.6897	0	0	59.0995	117.235	33.8433	24.883	30.7417	158.157	207.315	154.616	147.7	14.4261	17.4212	4.95695	up
FB	evm.model.CHR_9A.1554	28.0765	-6.77579	1.65466	5.31766e-07	1.03868e-05	37.6051	5.14619	61.2185	106.342	31.6229	197.869	69.1984	35.8256	31.6658	45.4312	29.6544	20.8123	0	0	0	0	0	0	1.44471	0	0	0	0	0	down
FB	evm.model.CHR_12A.559	1787.23	-1.45728	0.335899	5.329e-07	1.0392e-05	2992.64	1643.35	3527.21	4433.06	4868.35	4931.31	1028.95	1183.3	1188.46	1731.73	1645.11	1732.63	820.357	1110.94	756.398	1231.71	1345.4	440.014	1071.25	1183.15	999.145	1111.71	896.322	1021.13	down
FB	evm.model.CHR_6A.394.2	1550.88	-1.09442	0.246852	5.33104e-07	1.0392e-05	1532.11	1880.08	2969.1	2531.71	2839.74	2433.67	1100.15	1223.34	1464.55	2358.41	2611	2505.29	932.927	802.782	1044.07	969.658	799.285	1214.01	900.051	685.014	1196.08	1043.19	1052.24	1132.66	down
FB	evm.model.CHR_4A.1239	377.536	-2.21712	0.516945	5.32704e-07	1.0392e-05	152.847	263.314	262.219	138.373	191.319	131.517	252.725	342.45	316.658	2314.32	1484.13	2622.36	47.1389	16.7479	57.5336	27.9933	21.7001	29.1575	92.4611	63.1907	220.102	0	4.3553	8.26159	down
FB	evm.model.CHR_21A.432	1076.54	1.93917	0.449035	5.34057e-07	1.04041e-05	315.398	759.063	267.321	96.0923	189.738	187.205	426.222	594.283	622.432	586.597	408.101	375.923	1992.5	1660.27	2308.96	984.432	1206.16	3040.33	2182.23	1499.77	2523.44	1298.35	1070.53	1241.72	up
FB	evm.model.CHR_6A.1240	2097.24	-2.10555	0.489514	5.35235e-07	1.04204e-05	2230.83	2627.13	2495.68	6361.31	6987.08	2164.71	1165.34	2662.68	5222.89	4457.6	2136.53	2990.47	453.8	486.805	509.342	404.348	654.618	576.966	1214.27	1431.2	2237.7	330.899	199.473	332.116	down
FB	evm.model.CHR_15A.321	2447.48	-2.39862	0.562964	5.42983e-07	1.05647e-05	3136.99	3537.15	3651.69	7892.38	8144.48	3651.68	1102.16	1509.94	4253.12	6186.66	3984.99	4296.45	420.732	848.56	339.279	995.319	1013.57	253.582	340.95	357.633	689.265	825.895	531.347	775.763	down
FB	evm.model.CHR_20A.517	341.983	4.46899	1.1031	5.45092e-07	1.0597e-05	2.42614	78.9083	22.4468	0	3.16229	4.73937	40.115	23.1812	13.8538	0	2.82423	0	998.359	1519.59	1001.76	2485.19	655.522	65.3835	47.6753	81.3412	44.4065	683.437	199.473	233.803	up
FB	evm.model.CHR_24A.1103	205.779	-2.08238	0.484325	5.45329e-07	1.0597e-05	281.432	152.67	399.961	484.305	581.862	663.512	146.42	96.9398	96.9767	261.897	539.428	187.311	50.6567	40.1949	76.1474	76.2041	104.884	51.2466	106.908	77.98	110.051	55.9012	128.917	166.884	down
FB	evm.model.CHR_11A.767	306.724	3.79132	0.924205	5.46082e-07	1.0605e-05	36.392	22.3002	4.08124	102.498	192.9	161.139	56.161	80.0807	59.3735	53.4485	39.5392	18.2108	127.345	993.708	114.221	426.121	608.506	438.246	339.506	508.215	21.2379	920.566	838.832	1198.76	up
FB	evm.model.CHR_1A.342	631.582	3.54981	0.862026	5.6482e-07	1.09347e-05	24.2614	54.8927	45.9139	2390.78	4912.62	862.565	80.23	143.302	354.262	40.0863	28.2423	5.20309	322.233	1434.74	285.13	246.497	819.177	280.089	951.338	854.419	185.349	293.932	190.762	351.944	up
FB	evm.model.CHR_2A.853	291.158	-5.08606	1.26351	5.65442e-07	1.09399e-05	2193.23	248.733	6.12185	525.304	532.846	516.591	99.2846	208.631	130.622	5.34485	5.64846	39.0232	19.6998	7.81568	16.9216	1173.39	224.234	30.0411	172.642	178.816	54.06	197.457	269.158	132.185	down
FB	evm.model.CHR_24A.14	229.112	2.94051	0.703195	5.71011e-07	1.10407e-05	24.2614	177.544	28.5686	2.56246	9.48688	2.36968	42.1208	52.6847	27.7076	2.67242	0	0	836.539	770.403	698.864	580.862	254.071	600.822	422.576	391.917	231.686	181.228	101.914	57.8311	up
FB	evm.model.CHR_20A.1411	389.545	1.71654	0.397947	5.76282e-07	1.11219e-05	218.352	325.926	209.163	147.341	166.02	209.717	167.48	203.363	149.423	140.302	134.151	238.041	909.71	423.163	1473.88	461.89	350.818	626.445	434.134	377.128	577.284	594.175	382.396	428.776	up
FB	evm.model.CHR_6A.386	982.767	-5.75741	1.42845	5.78206e-07	1.11451e-05	220.778	6.00389	484.647	3750.16	8082.82	5298.61	180.518	102.208	168.225	402.2	180.751	97.5579	0	4.46611	3.38433	104.197	4283.05	56.5479	30.3388	28.2342	77.2286	5.40979	17.4212	1.65232	down
FB	evm.model.CHR_5A.108	27.0951	2.75088	0.654822	5.78013e-07	1.11451e-05	4.85227	5.14619	4.08124	0	1.58115	0	11.0316	10.5369	7.91646	0	0	0	45.0282	39.0784	36.3815	49.7659	18.9875	70.6849	45.5082	47.0569	55.9907	87.4583	34.8424	74.3543	up
FB	evm.model.CHR_9A.1003	1499.81	-2.03738	0.47504	5.8259e-07	1.12192e-05	2444.33	1008.65	1529.44	1688.66	1249.11	1844.8	4306.35	2467.75	2377.91	1803.89	1724.19	972.977	448.875	108.303	477.19	1521.75	1015.38	1184.86	1160.82	1343.81	1178.7	1986.29	995.623	1155.8	down
FB	evm.model.CHR_2A.59	454.416	1.1441	0.260715	5.8398e-07	1.12355e-05	137.077	335.36	265.28	149.904	135.979	159.954	463.328	325.591	335.46	522.459	368.562	512.504	628.284	572.778	566.875	349.139	395.122	452.383	512.87	429.562	483.644	1081.96	869.319	852.596	up
FB	evm.model.CHR_1A.1074	77.6152	3.60703	0.879156	5.86196e-07	1.12711e-05	0	12.0078	6.12185	0	0	0	4.0115	35.8256	3.95823	237.846	197.696	473.481	95.6849	122.818	101.53	17.107	48.8251	15.9041	15.8918	14.7893	19.3072	176.72	106.269	156.97	up
FB	evm.model.CHR_3A.247	46.0061	1.98337	0.462202	5.90397e-07	1.13378e-05	18.196	18.8694	8.16247	21.7809	3.16229	8.29389	43.1236	45.3088	43.5405	25.388	32.4786	10.4062	75.985	75.9238	56.6875	71.5385	53.346	65.3835	35.3953	43.6957	73.3672	100.081	90.5903	83.4421	up
FB	evm.model.CHR_15A.1207	140.111	5.12726	1.27726	5.90101e-07	1.13378e-05	0	6.86159	0	48.6867	12.6492	33.1756	24.069	193.88	150.413	66.8106	8.47269	13.0077	108.349	156.314	148.91	68.4282	1141.06	252.699	346.729	400.656	181.487	0	0	0	up
FB	evm.model.CHR_1A.117	81.6307	1.54746	0.358916	5.92162e-07	1.13647e-05	55.8011	22.3002	41.8327	115.311	177.088	107.821	47.1351	68.49	102.914	42.7588	46.5998	53.3316	134.381	146.265	105.76	92.5335	117.542	100.726	62.8447	103.525	78.194	48.6881	42.682	44.6126	up
FB	evm.model.CHR_2A.461	778.392	1.24351	0.286009	5.92632e-07	1.13667e-05	346.938	470.877	430.57	343.37	439.559	395.737	794.277	916.713	1122.16	689.485	471.646	643.882	866.792	1490.56	866.388	554.424	887.894	1073.53	1336.35	1020.46	933.501	762.781	1013.04	810.462	up
FB	evm.model.CHR_19A.185	56.7181	-2.82922	0.67611	5.95087e-07	1.14067e-05	195.304	108.07	55.0967	25.6246	79.0573	74.645	85.2444	193.88	89.0602	159.009	104.497	80.6478	19.6998	8.93221	10.153	7.77593	18.0834	12.3699	20.2259	8.0669	5.79215	0	0	0	down
FB	evm.model.CHR_9A.1618	214.788	-2.46415	0.582754	5.99407e-07	1.14824e-05	224.418	136.374	414.245	430.493	874.374	188.39	45.1294	59.0068	125.674	717.545	543.664	623.07	23.9212	50.2437	40.6119	31.8813	35.2626	21.2055	43.3412	62.5185	31.8568	73.9338	176.825	180.929	down
FB	evm.model.CHR_20A.344	1069.48	-1.33022	0.307625	6.04388e-07	1.15707e-05	1896.03	1211.07	2033.48	1487.51	1214.32	1639.82	1348.87	898.8	845.082	1199.92	1526.5	1678	645.873	397.483	819.008	1316.46	845.398	716.568	334.449	443.68	347.529	911.55	1013.04	897.209	down
FB	evm.model.CHR_15A.436	520.915	2.05062	0.479796	6.16929e-07	1.18035e-05	188.026	441.715	286.707	404.869	455.37	437.207	225.647	298.195	523.476	227.156	242.884	74.144	1960.84	1572.07	929.844	166.405	167.271	174.062	1264.84	949.205	816.693	366.063	121.077	208.192	up
FB	evm.model.CHR_3A.178	4108.97	-1.50716	0.350268	6.19113e-07	1.1838e-05	4240.89	4577.54	6718.73	12370.3	11019	8638.68	5270.11	5128.32	7500.85	9229.21	5690.82	4824.56	1206.61	2609.32	1099.06	957.217	964.748	877.376	1322.63	2354.19	1655.59	108.196	114.109	137.142	down
FB	evm.model.CHR_1A.1533	125.252	-3.64263	0.89165	6.19716e-07	1.18422e-05	16.983	106.355	273.443	17.9372	37.9475	21.3272	4.0115	16.8591	1.97912	208.449	538.016	465.676	7.73922	4.46611	10.153	3.11037	6.32918	20.3219	33.9506	18.1505	12.5496	328.194	439.015	413.079	down
FB	evm.model.CHR_22A.465	1280.66	1.4968	0.347956	6.23604e-07	1.18974e-05	587.125	1172.47	444.855	338.245	433.234	400.477	1900.45	1594.24	1324.03	897.934	522.483	482.586	2777.68	2094.6	2049.21	1402	1990.98	1945.6	1090.75	2013.36	1420.04	1297.45	1390.21	1165.71	up
FB	evm.model.CHR_8A.525	510.173	3.57502	0.87396	6.23758e-07	1.18974e-05	2.42614	32.5926	53.0561	40.9994	9.48688	151.66	1459.18	432.014	249.369	1050.26	1366.93	1201.91	772.515	350.589	351.97	373.244	482.826	533.671	489.755	239.318	196.933	1008.93	928.551	465.954	up
FB	evm.model.CHR_6A.392	1153.9	2.82592	0.677579	6.31238e-07	1.20327e-05	257.17	620.974	142.843	1655.35	1611.19	795.029	951.728	1444.61	2047.39	955.391	933.408	226.334	2716.47	3750.41	2835.22	115.861	126.584	431.178	2567.96	2425.45	993.353	45.0816	32.2293	12.3924	up
FB	evm.model.CHR_14A.1039	15.4839	6.2493	1.55267	6.33656e-07	1.20619e-05	0	0	0	0	0	0	0	0	0	0	0	0	35.1783	15.6314	27.9207	19.4398	24.4126	50.363	36.84	47.0569	99.4318	4.50816	1.74212	9.08775	up
FB	evm.model.CHR_8A.1356.1	3540.44	-1.67007	0.389017	6.33935e-07	1.20619e-05	4610.87	2345.81	5125.01	15631	11722.6	10772.6	1819.22	2589.98	4217.49	2009.66	1529.32	1413.94	1062.38	1295.17	1004.3	2013.19	2896.05	1073.53	3264.31	3146.76	2251.21	848.436	1340.56	987.26	down
FB	evm.model.CHR_18A.191	2309.04	-1.62052	0.377571	6.40468e-07	1.21787e-05	4375.54	2744.64	5744.34	1495.2	2265.78	1591.24	928.662	895.639	595.714	3157.47	2379.41	3839.88	1673.08	861.958	1184.52	1854.56	1196.22	814.643	502.757	373.766	756.84	6122.98	5281.24	4780.98	down
FB	evm.model.CHR_15A.1324	2121.58	1.40626	0.32693	6.41414e-07	1.21892e-05	1099.04	1366.31	696.871	2873.8	4134.7	2032	1075.08	1362.43	2181.97	2945.01	2750.8	2777.15	3145.64	3403.17	2704.92	929.223	1397.85	1857.25	2779.61	2399.23	2466.49	1622.94	1330.11	1586.23	up
FB	evm.model.CHR_9A.1778	153.35	-2.33128	0.551328	6.45034e-07	1.22505e-05	196.517	209.279	357.108	117.873	129.654	177.726	265.762	181.235	91.0393	431.596	682.052	188.612	48.546	26.7966	49.0728	52.0987	41.5918	101.61	21.6706	33.6121	32.8222	37.8685	90.5903	115.662	down
FB	evm.model.CHR_20A.1319	1274.8	-2.13401	0.501844	6.48996e-07	1.23182e-05	1392.6	401.403	1634.53	6936.58	6353.04	4476.33	661.898	419.37	649.15	750.951	499.889	421.45	146.342	372.92	140.45	716.94	980.119	406.438	274.494	307.887	264.508	1074.75	792.665	520.48	down
FB	evm.model.CHR_8A.893	3593.65	-1.36087	0.316365	6.56254e-07	1.24484e-05	3449.97	4249.04	6859.54	2836.64	2616.8	1740.53	5014.38	3618.38	3463.45	9785.07	8507.99	15272.4	1788.46	1924.89	1440.03	1568.4	1525.33	1061.16	1526.33	1549.52	1842.87	1233.43	2033.06	1340.03	down
FB	evm.model.CHR_17A.828	42.472	7.0035	1.73152	6.57895e-07	1.24677e-05	0	0	0	0	3.16229	2.36968	0	4.21477	0	16.0345	2.82423	2.60154	21.107	60.2924	69.3787	20.2174	14.4667	282.74	136.525	57.8128	54.06	63.1142	132.401	76.0066	up
FB	evm.model.CHR_18A.909	55.1314	-5.86718	1.46682	6.58079e-07	1.24677e-05	21.8352	15.4386	565.251	69.1864	28.4606	229.859	2.00575	2.10739	7.91646	5.34485	79.0784	2.60154	0	4.46611	1.69216	23.3278	137.434	45.9452	13.0023	20.1673	13.515	9.01632	13.937	11.5662	down
FB	evm.model.CHR_20A.1622	12.6898	6.23164	1.55278	6.59726e-07	1.24913e-05	0	0	0	0	0	0	4.0115	0	2.96867	0	0	0	19.6998	40.1949	18.6138	12.4415	11.7542	23.8562	41.1741	31.5954	48.2679	16.2294	29.6161	4.13079	up
FB	evm.model.CHR_4A.1209	606.23	2.26658	0.535661	6.60433e-07	1.2497e-05	110.389	297.621	277.524	38.4369	28.4606	54.5027	164.472	138.034	83.1228	323.363	364.326	690.71	1648.45	472.291	1856.3	1242.59	489.155	1175.14	835.762	853.075	1522.37	581.553	541.8	760.066	up
FB	evm.model.CHR_11A.1091	398.328	2.40159	0.570104	6.6292e-07	1.25365e-05	49.7358	84.0545	59.1779	166.56	276.701	271.329	274.788	250.779	317.648	803.063	605.797	585.347	187.852	894.338	170.063	209.95	254.071	214.705	205.148	153.943	49.2332	1209.99	1447.7	817.897	up
FB	evm.model.CHR_18A.497	131.16	3.02782	0.732531	6.678e-07	1.26211e-05	31.5398	59.1812	8.16247	20.4997	22.136	28.4362	12.0345	50.5773	53.4361	2.67242	0	0	469.278	209.907	386.66	138.411	200.725	455.918	174.809	237.301	81.09	166.802	87.1061	251.152	up
FB	evm.model.CHR_18A.775	362.86	1.33777	0.311049	6.68887e-07	1.26339e-05	161.338	246.16	197.94	133.248	129.654	209.717	572.642	415.155	477.956	141.638	108.733	305.681	557.927	597.342	528.801	388.019	477.401	414.39	481.809	570.061	492.332	369.669	317.937	413.079	up
FB	evm.model.CHR_16A.1832	54.3627	-2.78541	0.670416	6.87212e-07	1.29721e-05	178.321	87.4853	189.777	53.8117	132.816	111.375	18.0518	18.9665	13.8538	116.25	139.799	41.6247	31.6604	8.93221	10.153	45.878	27.1251	13.2534	4.33412	2.01673	0	18.9343	12.1949	28.0894	down
FB	evm.model.CHR_1A.861	1621.7	-1.01859	0.230216	7.02997e-07	1.3262e-05	1899.66	1599.61	2474.25	2197.31	2039.68	2260.68	2337.7	1916.67	1879.17	2016.34	2937.2	2236.03	1077.86	561.613	1114.29	1287.69	1179.04	1348.31	889.938	965.339	990.457	1343.43	1182.9	1185.54	down
FB	evm.model.CHR_11A.913	18.4024	5.18051	1.30595	7.08057e-07	1.33421e-05	4.85227	0	1.02031	2.56246	3.16229	4.73937	6.01725	0	0	0	0	0	116.792	132.867	80.3778	10.8863	19.8917	1.76712	3.61176	3.36121	14.4804	5.40979	18.2923	11.5662	up
FB	evm.model.CHR_9A.624	641.745	1.12855	0.259154	7.08101e-07	1.33421e-05	289.923	413.411	527.5	129.404	129.654	161.139	362.038	220.222	209.786	223.147	223.114	327.794	871.014	963.562	1075.37	1480.54	970.173	1167.18	635.67	624.513	723.053	1207.29	1351.89	1114.49	up
FB	evm.model.CHR_15A.545	353.043	-6.26996	1.56975	7.11331e-07	1.33948e-05	13.3438	5.14619	51.0154	25.6246	6.32458	9.47874	34.0978	6.32216	11.8747	1322.85	2659.01	2905.92	0	0	0	3.11037	0	3.53425	11.5576	1.34448	3.86143	343.522	610.614	444.474	down
FB	evm.model.CHR_6A.29	274.982	1.94432	0.457452	7.12639e-07	1.34113e-05	13.3438	80.6237	39.792	34.5932	45.8532	31.9907	101.29	135.926	139.528	394.182	254.181	425.352	235.694	186.46	184.446	78.5369	75.046	168.76	302.666	174.783	260.647	987.287	1117.57	1131.01	up
FB	evm.model.CHR_17A.923	425.327	-1.26859	0.295007	7.15972e-07	1.34658e-05	505.849	652.709	810.125	536.835	597.673	425.358	547.57	630.108	815.396	368.794	441.992	361.615	238.509	237.82	271.592	307.927	236.892	410.856	435.579	233.268	538.67	200.162	212.539	190.017	down
FB	evm.model.CHR_20A.1323	110.543	1.51058	0.353793	7.17521e-07	1.34868e-05	57.0142	80.6237	48.9748	56.3741	63.2458	52.133	130.374	119.067	121.716	37.4139	12.709	31.2185	194.888	263.5	137.911	120.527	128.392	224.425	184.2	205.706	161.215	93.7697	55.7479	71.8758	up
FB	evm.model.CHR_7A.1060	14.5549	3.43642	0.844399	7.18784e-07	1.34942e-05	4.85227	1.7154	4.08124	6.40615	6.32458	2.36968	0	0	0	0	0	1.30077	94.2777	22.3305	38.0737	31.8813	26.2209	32.6918	16.6141	31.5954	24.1339	2.7049	1.74212	0	up
FB	evm.model.CHR_8A.526	5554.4	-2.18428	0.517393	7.18734e-07	1.34942e-05	4017.68	2566.23	8376.74	12064.1	7602.15	12874.5	8347.93	5203.14	4073.02	10438.5	16276	10687.1	574.109	1578.77	602.411	1590.95	3519.03	1005.49	801.811	703.165	577.284	5487.33	6620.06	7717.98	down
FB	evm.model.CHR_15A.1546	894.839	1.55131	0.363714	7.26895e-07	1.36382e-05	361.494	447.719	382.616	263.933	311.486	334.125	650.866	550.028	636.286	587.933	538.016	1165.49	1546.44	650.935	1710.78	491.439	249.551	554.876	560.546	544.516	592.73	2979.89	2648.02	2716.41	up
FB	evm.model.CHR_18A.133	491.083	-3.88171	0.965681	7.319e-07	1.37238e-05	2962.31	253.879	157.128	1268.42	1204.83	1395.74	428.228	223.383	387.907	539.829	401.041	491.692	42.9175	37.9619	76.1474	1078.52	445.755	68.9178	164.696	24.2007	55.9907	11.7212	38.3267	26.4371	down
FB	evm.model.CHR_8A.1232	513.316	-2.90975	0.705895	7.38974e-07	1.38481e-05	992.29	323.352	1544.75	1021.14	1019.84	844.792	175.503	152.785	49.4779	1889.4	523.895	946.962	57.6923	102.72	131.989	464.223	475.593	70.6849	60.6776	53.7793	52.1293	701.47	212.539	451.909	down
FB	evm.model.CHR_21A.1131	1473.01	1.04655	0.238297	7.47264e-07	1.39865e-05	748.463	803.664	655.038	1035.23	1331.32	973.94	788.26	952.539	1080.6	1226.64	1270.9	1069.23	1599.2	1403.47	1886.76	1453.32	1595.86	2136.45	2560.02	1570.36	2992.61	1747.36	2097.51	2373.55	up
FB	evm.model.CHR_12A.669	327.573	1.06006	0.241879	7.47973e-07	1.39913e-05	203.795	247.875	181.615	194.747	172.345	175.357	200.575	240.242	301.815	132.285	128.502	247.147	418.621	527	475.498	414.457	404.163	424.109	613.277	429.562	403.519	434.587	433.788	456.866	up
FB	evm.model.CHR_14A.714	627.938	-1.69627	0.398853	7.52067e-07	1.40437e-05	991.077	587.524	1108.06	688.021	766.856	1032	1259.61	873.512	848.051	602.631	601.561	715.424	242.73	267.966	219.981	811.807	437.618	237.678	202.259	351.582	300.226	825.895	410.27	688.19	down
FB	evm.model.CHR_8A.208	3655.52	-2.45895	0.589059	7.5213e-07	1.40437e-05	7929.83	1555.87	4783.21	8817.43	8289.95	6613.79	1352.88	2283.35	2238.38	9166.41	8976.81	8937.6	402.439	1288.47	411.196	3049.72	2902.38	1677.88	1165.15	332.087	301.192	2125.15	1604.49	1526.74	down
FB	evm.model.CHR_8A.856	28.9028	-5.16957	1.30834	7.51341e-07	1.40437e-05	12.1307	13.7232	377.514	37.1557	15.8115	4.73937	4.0115	6.32216	11.8747	58.7933	39.5392	29.9177	2.81426	2.23305	1.69216	3.11037	3.61668	0	5.05647	1.34448	0	19.8359	21.7765	20.654	down
FB	evm.model.CHR_21A.643	5273.27	1.23468	0.287414	7.63173e-07	1.42413e-05	2786.42	2412.71	3633.32	2805.89	2452.36	3170.64	3134.99	2946.13	2812.32	1652.89	2753.62	3013.89	8099.44	6196.72	8366.06	4712.99	4344.53	3721.56	2464.67	3213.32	1516.58	21648.2	14313.3	14385.9	up
FB	evm.model.CHR_15A.1024	225.033	-1.38782	0.325887	7.85493e-07	1.46402e-05	223.205	270.175	539.743	303.652	349.433	303.32	314.903	312.947	371.084	224.483	242.884	330.396	134.381	125.051	98.1455	139.189	144.667	223.541	128.579	136.465	125.496	93.7697	162.017	103.27	down
[truncated: 30,548 more rows]
