# Supplementary material for: Pangenome of water caltrop reveals structural variations and asymmetric subgenome divergence after allopolyploidization
Source: Hortic Res. 2023 Oct 13;10(11):uhad203. doi: 10.1093/hr/uhad203 (PMC10689057; doi:10.1093/hr/uhad203)
Supplement: Supplementary_TableS13-20_uhad203 [file supplementary_tables13-20_uhad203.xlsx]

## Sheet: Table S13
Table S13. Genomic variations between sungenomes and their presumed progenitor diploid genomes.
Comparison	SNP	InDel	Insertion	Deletion
TnA_NL-TnAt	1549762	262735	6836	6482
TnA_WL-TnAt	1588719	281104	7352	6038
A_Mean	1.56924e+06	271920	7094	6260
TiB_HR-TnBt	1922766	309055	7325	7121
TiB_YR-TnBt	4733029	558873	21101	17479
B_Mean	3.3279e+06	433964	14213	12300

## Sheet: Table S14
Table S14. Homeologous exchange regions in tetraploid Trapa natans.
Chrom	Start	End	Length (bp)	Type
CHR_14B	19530000	19636210	106210	A to B
CHR_7B	0	370000	370000	A to B
CHR_11B	3200000	3280000	80000	A to B
CHR_23B	11910000	11990000	80000	A to B
CHR_5B	12510000	12780000	270000	A to B
CHR_5B	12830000	12960000	130000	A to B
CHR_5B	13130000	13270000	140000	A to B
CHR_5B	13330000	13732934	402934	A to B
CHR_17B	4270000	4360000	90000	A to B
CHR_17B	18800000	18890000	90000	A to B
CHR_15B	10000	100000	90000	A to B
CHR_6B	1210000	1400000	190000	A to B
CHR_16B	18640000	18830000	190000	A to B
CHR_16B	21260000	21380000	120000	A to B
CHR_21B	0	170000	170000	A to B
CHR_12B	2090000	2170000	80000	A to B
CHR_12B	14590000	14700000	110000	A to B
CHR_12B	23320000	23430000	110000	A to B
CHR_10B	380000	460000	80000	A to B
CHR_10B	630000	830000	200000	A to B
CHR_10B	1030000	1170000	140000	A to B
CHR_10B	1660000	1750000	90000	A to B
CHR_9B	2200000	2290000	90000	A to B
CHR_1B	8980000	9060000	80000	A to B
CHR_1B	16810000	16900000	90000	A to B
CHR_1B	21250000	21330000	80000	A to B
CHR_16A	16880000	16980000	100000	B to A
CHR_12A	16290000	16530000	240000	B to A
CHR_12A	25840000	25930000	90000	B to A
CHR_1A	10190000	10330000	140000	B to A
CHR_1A	13290000	13510000	220000	B to A
CHR_21A	6230000	6340000	110000	B to A
CHR_21A	8290000	8450000	160000	B to A
CHR_21A	8810000	8910000	100000	B to A
CHR_10A	5950000	6070000	120000	B to A
CHR_15A	7630000	7720000	90000	B to A
CHR_15A	21500000	22150000	650000	B to A
CHR_13A	4890000	4970000	80000	B to A
CHR_22A	9650000	9800000	150000	B to A
CHR_22A	12860000	12960000	100000	B to A
CHR_19A	20000	280000	260000	B to A
CHR_24A	7680000	7770000	90000	B to A
CHR_20A	12450000	12550000	100000	B to A
CHR_20A	13200000	13300000	100000	B to A
CHR_14A	2910000	3100000	190000	B to A
CHR_14A	3150000	3240000	90000	B to A
CHR_14A	17960000	18090000	130000	B to A
CHR_17A	8670000	8810000	140000	B to A
CHR_17A	16910000	17010000	100000	B to A
CHR_4A	12770000	12850000	80000	B to A
CHR_4A	14860000	15030867	170867	B to A
CHR_3A	11330000	11430000	100000	B to A
CHR_7A	7950000	8050000	100000	B to A
CHR_6A	13250000	13340000	90000	B to A
CHR_5A	13090000	13180000	90000	B to A
CHR_5A	13230000	13560000	330000	B to A
CHR_23A	9890000	10000000	110000	B to A
CHR_23A	10600000	10680000	80000	B to A
CHR_18A	0	180000	180000	B to A
CHR_18A	5400000	5520000	120000	B to A
CHR_2A	330000	410000	80000	B to A

## Sheet: Table S15
Table S15. Genes that are located in homeologous exchange regions from the B subgenome to the A subgenome in tetraploid Trapa natans.
Trapa gene id	Arabidopsis thaliana id	Gene description	Gene name
evm.model.CHR_12A.1584	AT1G20575	Encodes the catalytic core of the dolichol phosphate mannase synthase (DPMS) complex. It is not active on its own but requires the presence of DPMS2 and DPMS3 for full activity. It is localized in the ER and mediates isoprenyl-linked glycan biogenesis, stress response, and ammonium hypersensitivity.	DOLICHOL PHOSPHATE MANNOSE SYNTHASE 1 (DPMS1)
evm.model.CHR_12A.1658	AT1G27170	transmembrane receptors / ATP binding protein
evm.model.CHR_12A.158	ATCG00480	chloroplast-encoded gene for beta subunit of ATP synthase	ATP SYNTHASE SUBUNIT BETA (PB)
evm.model.CHR_2A.741	AT1G17710	Encodes a phosphoethanolamine/phosphocholine phosphatase. It is likely to be involved in the liberation of inorganic phosphate from intracellular sources. Expression is upregulated in the shoot of cax1/cax3 mutant.	PHOSPHOETHANOLAMINE/PHOSPHOCHOLINE PHOSPHATASE 1 (PEPC1)
evm.model.CHR_2A.742	AT1G17720	type 2A protein serine/threonine phosphatase 55 kDa B	(ATB BETA)
evm.model.CHR_2A.729	AT3G13750	beta-galactosidase, glycosyl hydrolase family 35 The mRNA is cell-to-cell mobile.	BETA GALACTOSIDASE 1 (BGAL1)
evm.model.CHR_2A.728	AT2G07180	Protein kinase superfamily protein	PBS1-LIKE 17 (PBL17)
evm.model.CHR_3A.89	AT3G23560	Member of the multidrug and toxic compound extrusion (MATE) family, protects roots from inhibitory compounds.	ABERRANT LATERAL ROOT FORMATION 5 (ALF5)
evm.model.CHR_3A.893	AT1G19840	SAUR-like auxin-responsive protein family	SMALL AUXIN UPREGULATED RNA 53 (SAUR53)
evm.model.CHR_3A.892	AT3G27230	S-adenosyl-L-methionine-dependent methyltransferases superfamily protein
evm.model.CHR_3A.891	AT1G19860	Zinc finger C-x8-C-x5-C-x3-H type family protein
evm.model.CHR_17A.752	AT5G25010	enhanced disease resistance-like protein (DUF1336)
evm.model.CHR_17A.754	AT4G15830	ARM repeat superfamily protein
evm.model.CHR_17A.753	AT5G10750	enhanced disease resistance-like protein (DUF1336)
evm.model.CHR_6A.1136	AT1G59970	Matrix metalloproteinase important for root development and root bacterial communities. Modulates auxin/ABA signaling rendering the plant sensitive to drought stress and recruiting differential root bacterial communities.	(AT5-MMP)
evm.model.CHR_6A.1137	AT1G21240	encodes a wall-associated kinase The mRNA is cell-to-cell mobile.	WALL ASSOCIATED KINASE 3 (WAK3)
evm.model.CHR_6A.114	AT3G46530	Confers resistance to the biotrophic oomycete, Peronospora parasitica. Encodes an NBS-LRR type R protein with a putative amino-terminal leucine zipper. Fungal protein ATR13 induces RPP13 gene expression and disease resistance. The mRNA is cell-to-cell mobile.	RECOGNITION OF PERONOSPORA PARASITICA 13 (RPP13)
evm.model.CHR_24A.458	AT2G20870	cell wall protein precursor
evm.model.CHR_5A.163	ATCG01250	NADH dehydrogenase ND2	(NDHB.2)
evm.model.CHR_18A.9	AT1G66480	Involved in chloroplast avoidance movement under intermediate and high light intensities; PADRE protein up-regulated after infection by S. sclerotiorun.
evm.model.CHR_18A.32	AT5G15680	ARM repeat superfamily protein
evm.model.CHR_18A.13	AT1G67050	membrane-associated kinase regulator
evm.model.CHR_18A.518	AT3G06840	hypothetical protein
evm.model.CHR_18A.515	AT3G06780	glycine-rich protein
evm.model.CHR_18A.517	AT3G16720	RING-H2 protein induced after exposure to chitin or inactivated crude cellulase preparations. The mRNA is cell-to-cell mobile.	ARABIDOPSIS TOXICOS EN LEVADURA 2 (ATL2)
evm.model.CHR_18A.16	AT5G16150	Encodes a putative plastidic glucose transporter.	PLASTIDIC GLC TRANSLOCATOR (PGLCT)
evm.model.CHR_18A.21	AT1G06620	encodes a protein whose sequence is similar to a 2-oxoglutarate-dependent dioxygenase The mRNA is cell-to-cell mobile.
evm.model.CHR_18A.35_evm.model.CHR_18A.36	AT5G38860	Encodes BES1-INTERACTING MYC-LIKE 3 (BIM3), a PAR1 (PHYTOCHROME RAPIDLY REGULATED 1)-interacting protein that positively modulates the shade avoidance syndrome in Arabidopsis seedlings.	BES1-INTERACTING MYC-LIKE PROTEIN 3 (BIM3)
evm.model.CHR_18A.3	AT3G30530	basic leucine-zipper 42	BASIC LEUCINE-ZIPPER 42 (bZIP42)
evm.model.CHR_18A.3	AT5G37710	alpha/beta-Hydrolases superfamily protein
evm.model.CHR_18A.22	AT5G15900	Encodes a member of the TBL (TRICHOME BIREFRINGENCE-LIKE) gene family containing a plant-specific DUF231 (domain of unknown function) domain. TBL gene family has 46 members, two of which (TBR/AT5G67 and TBL3/AT5G136) have been shown to be involved in the synthesis and deposition of secondary wall cellulose, presumably by influencing the esterification state of pectic polymers. A nomenclature for …
evm.model.CHR_18A.514	AT4G16070	lipase class 3 family protein
evm.model.CHR_18A.52	AT5G57460	TPLATE complex subunit involved in clathirin mediated endocytosis.	TPLATE COMPLEX MUNISCIN-LIKE (TML)
evm.model.CHR_18A.567	AT5G15490	Encodes one of four UDP-glucose dehydrogenase UGD) genes. Mutation of this gene in combination with UGD2 leads to swollen plant cell walls and severe developmental defects associated with changes in pectic polysaccharides.	UDP-GLUCOSE DEHYDROGENASE 3 (UGD3)
evm.model.CHR_18A.6	AT5G16715	protein EMBRYO DEFECTIVE 2247	EMBRYO DEFECTIVE 2247 (EMB2247)
evm.model.CHR_18A.4_evm.model.CHR_18A.5	AT1G66330	senescence-associated family protein
evm.model.CHR_18A.19	AT1G66930	Protein kinase superfamily protein
evm.model.CHR_18A.24	AT5G15900	Encodes a member of the TBL (TRICHOME BIREFRINGENCE-LIKE) gene family containing a plant-specific DUF231 (domain of unknown function) domain. TBL gene family has 46 members, two of which (TBR/AT5G67 and TBL3/AT5G136) have been shown to be involved in the synthesis and deposition of secondary wall cellulose, presumably by influencing the esterification state of pectic polymers. A nomenclature for …
evm.model.CHR_18A.566	AT3G28857	Encodes a atypical member of the bHLH (basic helix-loop-helix) family transcriptional factors.	PACLOBUTRAZOL RESISTANCE 5 (PRE5)
evm.model.CHR_18A.33	AT5G38840	SMAD/FHA domain-containing protein
evm.model.CHR_18A.2	AT5G38200	Class I glutamine amidotransferase-like superfamily protein
evm.model.CHR_18A.1	AT4G21710	Encodes the unique second-largest subunit of DNA-dependent RNA polymerase II; the ortholog of budding yeast RPB2 and a homolog of the E. coli RNA polymerase beta subunit.	(NRPB2)
evm.model.CHR_18A.27.5	AT1G67170	Coiled coil domain protein required for phase separation of FCA.	FLX-LIKE 2 (FLL2)
evm.model.CHR_18A.34	AT3G30380	alpha/beta-Hydrolases superfamily protein
evm.model.CHR_18A.37	AT3G02230	RGP1 is a UDP-arabinose mutase that catalyzes the interconversion between the pyranose and furanose forms of UDP-L-arabinose. It appears to be required for proper cell wall formation. rgp1/rgp2 (at5g1565) double mutants have a male gametophyte lethal phenotype. RGP1 fusion proteins can be found in the cytosol and peripherally associated with the Golgi apparatus. The mRNA is cell-to-cell mobile.	REVERSIBLY GLYCOSYLATED POLYPEPTIDE 1 (RGP1)
evm.model.CHR_18A.2	AT3G02850	Encodes SKOR, a member of Shaker family potassium ion (K+) channel. This family includes five groups based on phylogenetic analysis (FEBS Letters (27) 581: 2357): I (inward rectifying channel): AKT1 (AT2G2665), AKT5 (AT4G325) and SPIK (also known as AKT6, AT2G256); II (inward rectifying channel): KAT1 (AT5G4624) and KAT2 (AT4G1829); III (weakly inward rectifying channel): AKT2 (AT4G222); IV (regu…	STELAR K+ OUTWARD RECTIFIER (SKOR)
evm.model.CHR_18A.23	AT5G15900	Encodes a member of the TBL (TRICHOME BIREFRINGENCE-LIKE) gene family containing a plant-specific DUF231 (domain of unknown function) domain. TBL gene family has 46 members, two of which (TBR/AT5G67 and TBL3/AT5G136) have been shown to be involved in the synthesis and deposition of secondary wall cellulose, presumably by influencing the esterification state of pectic polymers. A nomenclature for …
evm.model.CHR_18A.1	AT5G38110	This gene is predicted to encode a silencing group A protein. Plant lines expressing RNAi constructs directed against SGA1 have reduced levels of agrobacterium-mediated root transformation. Its expression is regulated during cell cycle progression through E2F transcription factors Functions redundantly with AT1G6674 during gametogenesis	ANTI- SILENCING FUNCTION 1B (ASF1B)
evm.model.CHR_18A.25	AT3G19660	hypothetical protein
evm.model.CHR_18A.8	AT3G03380	Encodes a putative DegP protease. The mRNA is cell-to-cell mobile.	DEGRADATION OF PERIPLASMIC PROTEINS 7 (DEG7)
evm.model.CHR_18A.7	AT5G17480	pollen calcium-binding protein 1	POLLEN CALCIUM-BINDING PROTEIN 1 (PC1)
evm.model.CHR_18A.38	AT5G38970	Encodes a polypeptide involved in the C-6 oxidation of brassinosteroids. Heterologous expression of the protein in yeast conferred the ability to catalyze multiple reactions in which the C-6 position of 6-deoxocastasterone, 6-deoxotyphasterol, 3-dehydro-6-deoxoteasterone and 6-deoxoteasterone are oxidized.	BRASSINOSTEROID-6-OXIDASE 1 (BR6OX1)
evm.model.CHR_18A.513	AT3G56891	Identified as a potential heavy metal-associated protein (HMP).	HEAVY METAL ASSOCIATED PROTEIN 32 (ATHMP32)
evm.model.CHR_18A.564	AT5G18860	Encodes a purine nucleoside hydrolase active in the apoplast. It might play a role in salvaging extracellular ATP. NSH3 transcript levels rise in response to jasmonic acid and wounding.	NUCLEOSIDE HYDROLASE 3 (NSH3)
evm.model.CHR_18A.18	AT5G38210	Protein kinase family protein
evm.model.CHR_18A.11	AT1G66840	Encodes a coiled-coil protein WEB2 (weak chloroplast movement under blue light 2, also named PMI2/plastid movement impaired 2). Involved in chloroplast avoidance movement under intermediate and high light intensities. WEB2, together with another coiled-coil protein WEB1 (AT2G2657), maintains the chloroplast photorelocation movement velocity.	PLASTID MOVEMENT IMPAIRED 2 (PMI2)
evm.model.CHR_18A.15	AT5G16140	Peptidyl-tRNA hydrolase family protein
evm.model.CHR_18A.14	AT5G38300	homeobox Hox-B3-like protein
evm.model.CHR_18A.17	AT5G38280	putative receptor serine/threonine kinase PR5K (PR5K) mRNA, PR5-like receptor kinase
evm.model.CHR_18A.28	AT2G24762	Encodes a member of the GDU (glutamine dumper) family proteins involved in amino acid export: At4g3173 (GDU1), At4g2576 (GDU2), At5g57685 (GDU3), At2g24762 (GDU4), At5g2492 (GDU5), At3g3725 (GDU6) and At5g3877 (GDU7).	GLUTAMINE DUMPER 4 (GDU4)
evm.model.CHR_18A.519	AT5G49120	DUF581 family protein, putative (DUF581)
evm.model.CHR_18A.12	AT1G67070	Encodes a protein with phosphomannose isomerase activity that is involved in synthesis of ascorbic acid. Expression is induced after 24 hours of dark treatment, in senescing leaves and treatment with exogenous photosynthesis inhibitor. Induction of gene expression was suppressed in excised leaves supplied with sugar. The authors suggest that the gene's expression pattern is responding to the leve…	DARK INDUCIBLE 9 (DIN9)
evm.model.CHR_18A.563	AT5G07830	Belongs to the plant glycoside hydrolase family 79. Encodes a protein with several posttranslational modification sites including O-&#946;-GlcNAc attachment sites and serine-, threonine- and tyrosine-phosphorylation sites, suggesting that this protein is extensively modified posttranslationally. The protein is predicted (WoLF PSORT program) to be membrane-associated. It is involved in cell elonga…	GLUCURONIDASE 2 (GUS2)
evm.model.CHR_4A.1384	AT3G15010	Encodes a flowering repressor that represses flowering by promoting the transcription of the flowering repressor gene FLM, thereby preventing early flowering and hypocotyl and petiole elongation.	UBP1-ASSOCIATED PROTEIN 2C (UBA2C)
evm.model.CHR_4A.1376	AT3G18380	DNA-BINDING TRANSCRIPTION FACTOR 2	SAWADEE HOMEODOMAIN HOMOLOG 2 (SHH2)
evm.model.CHR_4A.1374	AT5G53980	Encodes a homeodomain leucine zipper class I (HD-Zip I) protein.	HOMEOBOX PROTEIN 52 (HB52)
evm.model.CHR_4A.1393	AT1G78590	Encodes a NADH kinase which can synthesize NADPH from NADH; also utilizes NAD+ as substrate although NADH is the preferred substrate.
evm.model.CHR_4A.1383	AT5G20040	Encodes tRNA isopentenyltransferase AtIPT9.	ISOPENTENYLTRANSFERASE 9 (IPT9)
evm.model.CHR_4A.139	AT1G29800	RING/FYVE/PHD-type zinc finger family protein
evm.model.CHR_4A.1361	AT1G53040	tRNA (met) cytidine acetyltransferase, putative (DUF616)
evm.model.CHR_4A.1357	AT3G15380	Encodes a member of a choline transporter-like protein family that facilitates choline transport, localizes to the trans-Golgi network, and during cytokinesis is associated with the phragmoplast. Loss-of-function results in an altered choline metabolite profile, defects in sieve plate and sieve pore formation and impaired phloem transport.	CHOLINE TRANSPORTER-LIKE 1 (CHER1)
evm.model.CHR_4A.1375	AT3G15090	GroES-like zinc-binding alcohol dehydrogenase family protein
evm.model.CHR_4A.1391	AT3G14840	Encodes LRR-RLK protein that is localized to the plasma membrane and is involved in regulation of plant innate immunity to microbes. LIK1 is phosphorylated by CERK1, a kinase involved in chitin perception. The mRNA is cell-to-cell mobile.	LYSM RLK1-INTERACTING KINASE 1 (LIK1)
evm.model.CHR_4A.1369	AT3G15210	Encodes a member of the ERF (ethylene response factor) subfamily B-1 of ERF/AP2 transcription factor family (ATERF-4). The protein contains one AP2 domain. Acts as a negative regulator of JA-responsive defense gene expression and resistance to the necrotrophic fungal pathogen Fusarium oxysporum and antagonizes JA inhibition of root elongation. The mRNA is cell-to-cell mobile.	ETHYLENE RESPONSIVE ELEMENT BINDING FACTOR 4 (ERF4)
evm.model.CHR_4A.1377	AT1G53190	Encodes a RING-type E3 ligase that positively regulates CIN-like TCP activity to promote leaf development by mediating the degradation of the TCP repressor TIE1.	TIE1-ASSOCIATED 33 RING-TYPE E3 LIGASE 1 (TEAR1)
evm.model.CHR_4A.1359	AT3G15352	Encodes protein similar to yeast COX17, a copper-binding protein that mediates the delivery of Cu to the mitochondria for the assembly of a functional cytochrome oxidase complex.
evm.model.CHR_4A.1394	AT3G14400	Encodes a ubiquitin-specific protease.	UBIQUITIN-SPECIFIC PROTEASE 25 (UBP25)
evm.model.CHR_4A.1371_evm.model.CHR_4A.1372	AT5G53950	Transcriptional activator of the NAC gene family, with CUC1 redundantly required for embryonic apical meristem formation, cotyledon separation and expression of STM. Proper timing of CUC2 expression is required to maintain the phyllotactic pattern initiated in the meristem. CUC2 expression in leaf sinus region is required for serration and the extent of serration is modulated by mir164A mediated …	CUP-SHAPED COTYLEDON 2 (CUC2)
evm.model.CHR_4A.1356	AT3G15430	Regulator of chromosome condensation (RCC1) family protein
evm.model.CHR_4A.1363	AT3G15350	G14 enzyme
evm.model.CHR_4A.1367	AT5G53890	Encodes a leucine-rich repeat receptor kinase (LRR-RK) involved in the perception of phytosulfokine (PSK), which is a 5-aa tyrosine-sulfated peptide that primarily promotes cellular proliferation.	PHYTOSYLFOKINE-ALPHA RECEPTOR 2 (PSKR2)
evm.model.CHR_4A.1358	AT3G15353	metallothionein, binds to and detoxifies excess copper and other metals, limiting oxidative damage	METALLOTHIONEIN 3 (MT3)
evm.model.CHR_4A.1362	AT1G53050	Protein kinase superfamily protein
evm.model.CHR_4A.1388	AT1G53320	Member of plant TLP family. TLP7 is tethered to the PM but detaches upon stimulus and translocates to the nucleus. Has DNA binding activity but lacks conservation of the transcription activation domain.	TUBBY LIKE PROTEIN 7 (TLP7)
evm.model.CHR_4A.1364	AT4G27500	interacts with H+-ATPase, and regulates its activity The mRNA is cell-to-cell mobile.	PROTON PUMP INTERACTOR 1 (PPI1)
evm.model.CHR_4A.1368	AT4G27540	prenylated RAB acceptor 1.H	PRENYLATED RAB ACCEPTOR 1.H (PRA1.H)
evm.model.CHR_4A.136	AT1G53040	tRNA (met) cytidine acetyltransferase, putative (DUF616)
evm.model.CHR_4A.1385	AT3G14980	IDM1 is a histone H3 acetyltransferase that is capable of recognizing methylated DNA through its MBD domain and recognizing unmethylated histone H3K4 through its PHD domain. It negatively regulates DNA demethylation, preventing DNA hypermethylation of highly homologous multicopy genes and other repetitive sequences.	REPRESSOR OF SILENCING 4 (ROS4)
evm.model.CHR_4A.1386	AT3G14980	IDM1 is a histone H3 acetyltransferase that is capable of recognizing methylated DNA through its MBD domain and recognizing unmethylated histone H3K4 through its PHD domain. It negatively regulates DNA demethylation, preventing DNA hypermethylation of highly homologous multicopy genes and other repetitive sequences.	REPRESSOR OF SILENCING 4 (ROS4)
evm.model.CHR_4A.137	AT3G15190	chloroplast 3S ribosomal protein S2	PLASTID RIBOSOMAL PROTEIN S2 (PRPS2)
evm.model.CHR_4A.1382	AT3G15030	Arabidopsis thaliana TCP family transcription factor. Regulated by miR319. Involved in heterchronic regulation of leaf differentiation.	TCP FAMILY TRANSCRIPTION FACTOR 4 (TCP4)
evm.model.CHR_4A.1378	AT5G54080	Encodes a homogentisate 1,2-dioxygenase that can convert homogentisate to malylacetoacetate and is likely to be involved in tyrosine catabolism.	HOMOGENTISATE 1,2-DIOXYGENASE (HGO)
evm.model.CHR_4A.1387	AT2G42610	LIGHT-DEPENDENT SHORT HYPOCOTYLS-like protein (DUF64)	LIGHT SENSITIVE HYPOCOTYLS 1 (LSH1)
evm.model.CHR_22A.72	AT1G76980	patatin-like phospholipase domain protein
evm.model.CHR_22A.626	AT4G09550	Encodes a gamma-tubulin complex protein that plays a role in gamma-tubulin complex localization, spindle stability and chromosomal segregation.	ATGCP3 INTERACTING PROTEIN 1 (GIP1)
evm.model.CHR_22A.73_evm.model.CHR_22A.74	AT3G13772	Encodes an Arabidopsis Transmembrane nine (TMN) protein. Transmembrane nine (TM9) proteins are localized in the secretory pathway of eukaryotic cells and are involved in cell adhesion and phagocytosis. Overexpression of this protein in yeast alters copper and zinc homeostasis.	TRANSMEMBRANE NINE 7 (TMN7)
evm.model.CHR_14A.862	AT5G06560	myosin-binding protein (Protein of unknown function, DUF593)	(MYOB7)
evm.model.CHR_14A.459	AT5G10625	flowering-promoting factor-like protein
evm.model.CHR_14A.858	AT2G36680	Modifier of rudimentary (Mod(r)) protein
evm.model.CHR_14A.843	AT5G60680	transcription initiation factor TFIID subunit (Protein of unknown function, DUF584)
evm.model.CHR_14A.867	AT2G14095	hypothetical protein
evm.model.CHR_14A.852	AT2G37000	TCP family transcription factor
evm.model.CHR_14A.86	AT2G36620	RPL24A encodes ribosomal protein L24, homolog of cytosolic RPL24, found in archaea and higher eukaryotes. Arabidopsis has two RPL24 homologs, RPL24A (AT2G3662) and RPL24B (AT3G532).	RIBOSOMAL PROTEIN L24 (RPL24A)
evm.model.CHR_14A.846	AT5G03290	Encodes a catalytic subunit of the mitochondrially-localized NAD+- dependent isocitrate dehydrogenase. The mRNA is cell-to-cell mobile.	ISOCITRATE DEHYDROGENASE V (IDH-V)
evm.model.CHR_14A.845	AT5G03280	Involved in ethylene signal transduction. Acts downstream of CTR1. Positively regulates ORE1 and negatively regulates mir164A,B,C to regulate leaf senescence. A maternally expressed imprinted gene. Mutations in ein2 block ethylene stimulation of flavonol synthesis. The mRNA is cell-to-cell mobile.	ETHYLENE INSENSITIVE 2 (EIN2)
evm.model.CHR_14A.865	AT4G33650	Encodes a protein with high sequence similarity to the dynamin superfamily. Among those members ADL2 was most closely related to Dnm1p of yeast and likely a member of the Vps1p subfamily. Widely expressed in various tissues with highest expression in flower tissues. Localizes to the chloroplast, mitochondrion and peroxisome. Involved in peroxisome and mitochondria fission in combination with DRP3…	DYNAMIN-RELATED PROTEIN 3A (DRP3A)
evm.model.CHR_14A.844	AT2G37195	acyl-CoA-binding domain protein
evm.model.CHR_14A.868	AT1G17840	Encodes a plasma membrane-localized ATP-binding cassette transporter, that is required for cutin transport to the extracellular matrix. The mRNA is cell-to-cell mobile.	ATP-BINDING CASSETTE G11 (ABCG11)
evm.model.CHR_14A.842	AT5G60670	Ribosomal protein L11 family protein	RIBOSOMAL PROTEIN LIKE 12C (RPL12C)
evm.model.CHR_14A.866	AT5G64350	Encodes FK56-binding protein 12 (FKBP12 or FKP12). FKP12 overexpression dramatically enhances rapamycin sensitivity, whereas rapamycin inhibition is relieved in transgenic plants deficient in FKP12.	FK56-BINDING PROTEIN 12 (FKBP12)
evm.model.CHR_14A.85	AT2G37010	member of NAP subfamily	NON-INTRINSIC ABC PROTEIN 12 (NAP12)
evm.model.CHR_14A.854	AT5G03415	Encodes a homolog of the animal DP protein. DP, in animals, forms a heterodimer with E2F and plays a central role in G1/S transition in the cell division cycle. DPB has been shown to interact with non phosphorylated E2Fc; when E2Fc is phosphorylated, the formation of the E2Fc/DPB heterodimer is lost.	(DPB)
evm.model.CHR_14A.864	AT5G09570	Twin CX9C domain protein. Induced by low phosphate or iron, drought and heat stress. Loss of both At12cys-1 and At12cys-2 lead to enhanced tolerance to drought and light stress and increased anti-oxidant capacity.	(AT12CYS-2)
evm.model.CHR_14A.863	AT5G17050	The At5g175 encodes a anthocyanidin 3-O-glucosyltransferase which specifically glucosylates the 3-position of the flavonoid C-ring. Anthocyanidins such as cyanidin and pelargonidin as well as flavonols such as kaempferol and quercetin are accepted substrates.	UDP-GLUCOSYL TRANSFERASE 78D2 (UGT78D2)
evm.model.CHR_14A.425	AT2G19210	Leucine-rich repeat transmembrane protein kinase protein
evm.model.CHR_14A.839_evm.model.CHR_14A.84	AT5G03070	Putative importin alpha isoform. When overexpressed can rescue the impa-4 decreased transformation susceptibility phenotype.	IMPORTIN ALPHA ISOFORM 9 (IMPA-9)
evm.model.CHR_14A.426	AT4G29990	Leucine-rich repeat transmembrane protein kinase protein
evm.model.CHR_14A.841	AT3G09770	Encodes a ubiquitin E3 ligase LOG2 (LOSS OF GDU2). Required for GLUTAMINE DUMPER1(GDU1)-induced amino secretion.	LOSS OF GDU 2 (LOG2)
evm.model.CHR_14A.857	AT3G45980	Encodes a histone 2B (H2B) protein. This protein can be ubiquitinated in planta, and this modification depends on the HUB1 and HUB2 E3 ubiquitin ligases as well as the UBC1 and UBC2 E2 ubiquitin conjugating enzymes. Lysine 146 appears to be the site of the ubiquitin addition.	(HTB9)
evm.model.CHR_14A.856	AT3G45980	Encodes a histone 2B (H2B) protein. This protein can be ubiquitinated in planta, and this modification depends on the HUB1 and HUB2 E3 ubiquitin ligases as well as the UBC1 and UBC2 E2 ubiquitin conjugating enzymes. Lysine 146 appears to be the site of the ubiquitin addition.	(HTB9)
evm.model.CHR_14A.861	AT5G64410	oligopeptide transporter	OLIGOPEPTIDE TRANSPORTER 4 (OPT4)
evm.model.CHR_14A.855	AT2G36830	Encodes a tonoplast intrinsic protein, which functions as water channel. It has also been shown to be able to facilitate the transport of urea and hydrogen peroxide. Highly expressed in vascular tissues of the root, stem, cauline leaves and flowers but not in the apical meristems. The mRNA is cell-to-cell mobile.	GAMMA TONOPLAST INTRINSIC PROTEIN (GAMMA-TIP)
evm.model.CHR_14A.859	AT2G36650	CHUP1-like protein
evm.model.CHR_14A.849	AT2G37025	TRF-like 8	TRF-LIKE 8 (TRFL8)
evm.model.CHR_14A.847	AT5G03300	Encodes adenosine kinase 2 (ADK2), a typical, constitutively expressed housekeeping enzyme. Shows a high sequence identity with ADK1. Involved in salvage synthesis of adenylates and methyl recycling. Enzyme activity is substantially inhibited in roots, siliques and dry seeds by an unknown compound. May contribute to cytokinin interconversion. The mRNA is cell-to-cell mobile.	ADENOSINE KINASE 2 (ADK2)
evm.model.CHR_19A.13.1	AT3G61490	Pectin lyase-like superfamily protein	POLYGALACTURONASE CLADE F 9 (PGF9)
evm.model.CHR_19A.131	AT3G44600	Cyclophilin71 is a WD4 domain cyclophilin, which functions in gene repression, organogenesis and meristem development. CYP71 physically interacts with histone H3.	CYCLOPHILIN 71 (CYP71)
evm.model.CHR_19A.1311	AT5G22280	peptidyl-prolyl cis-trans isomerase G
evm.model.CHR_19A.1321	AT5G22060	Co-chaperonin similar to E. coli DnaJ	DNAJ HOMOLOGUE 2 (J2)
evm.model.CHR_19A.1331	AT5G20990	Involved in molybdenum cofactor (Moco) biosynthesis, inserting Mo into Molybdopterin. sir loss-of-function mutants are resistant to sirtinol, a modulator of auxin signaling.	(B73)
evm.model.CHR_19A.1341	AT5G53530	Homolog of yeast retromer subunit VPS26. Part of a retromer-like protein complex involved in endosome to lysosome protein transport.	VACUOLAR PROTEIN SORTING 26A (VPS26A)
evm.model.CHR_19A.1351	AT1G08490	Chloroplastic NifS-like protein that can catalyze the conversion of cysteine into alanine and elemental sulfur (S()) and of selenocysteine into alanine and elemental Se (Se()). Overexpression enhances selenium tolerance and accumulation.	CHLOROPLASTIC NIFS-LIKE CYSTEINE DESULFURASE (CPNIFS)
evm.model.CHR_19A.1361	AT3G14040	Pectin lyase-like superfamily protein
evm.model.CHR_19A.1391	AT5G19620	AtOEP8 is paralog to the chloroplastic protein translocation channel Toc75. Mutations in this locus result in embryo lethality.	OUTER ENVELOPE PROTEIN OF 8 KDA (OEP8)
evm.model.CHR_19A.55	AT2G35658	transmembrane protein
evm.model.CHR_19A.34	AT4G17770	Encodes an enzyme putatively involved in trehalose biosynthesis. The protein has a trehalose synthase (TPS)-like domain that may or may not be active as well as a trehalose phosphatase (TPP)-like domain. Phosphorylated TPS5 extracted from Arabidopsis cells binds directly to 14-3-3 isoforms. The mRNA is cell-to-cell mobile.	TREHALOSE PHOSPHATASE/SYNTHASE 5 (TPS5)
evm.model.CHR_19A.16	AT5G23990	Encodes a ferric chelate reductase that is expressed at low levels in roots,shoots and flowers, but not cotyledons.
evm.model.CHR_19A.39	AT5G46800	Seedling lethal mutation; Mitochondrial Carnitine Acyl Carrier-Like Protein	A BOUT DE SOUFFLE (BOU)
evm.model.CHR_19A.17	AT3G61480	Quinoprotein amine dehydrogenase, beta chain-like
evm.model.CHR_19A.27	AT2G35530	Encodes a G group bZIP transcription factor family member that can bind cis elements with an ACGT core, such as G-box, Hex, C-box and As-1. The protein is localized in the nucleus and can homodimerize and can heterodimerize with other G group members.	BASIC REGION/LEUCINE ZIPPER TRANSCRIPTION FACTOR 16 (bZIP16)
evm.model.CHR_19A.26	AT5G10280	Encodes a putative transcription factor (MYB92).	MYB DOMAIN PROTEIN 92 (MYB92)
evm.model.CHR_19A.53	AT4G17040	HON5 (At4g174) encodes the ClpR4 subunit of the chloroplast-localized Clp protease complex. hon mutations disturb plastid protein homeostasis, thereby activating plastid signaling and inducing stress acclimatization.	CLP PROTEASE R SUBUNIT 4 (CLPR4)
evm.model.CHR_19A.25	AT2G45740	member of the peroxin11 (PEX11) gene family, integral to peroxisome membrane, controls peroxisome proliferation. The mRNA is cell-to-cell mobile.	PEROXIN 11D (PEX11D)
evm.model.CHR_19A.2	AT4G00910	aluminum activated malate transporter family protein
evm.model.CHR_19A.51	AT5G47100	member of AtCBLs (Calcineurin B-like Calcium Sensor Proteins. CBL9 interacts with and targets CIPK23 to the plasma membrane in vivo.	CALCINEURIN B-LIKE PROTEIN 9 (CBL9)
evm.model.CHR_19A.32	AT5G46860	Syntaxin-related protein required for vacuolar assembly. A member of t-SNARE superfamily, homologous to yest Vam3p. Localized in the vacuolar membranes. The protein has a heptad repeat structure (residues164?22) in which hydrophobic amino acid residues appear at seven amino acid intervals. Such regions have a high potential to form an amphiphilic a-helix, intriguing for the intermolecular interac…	VACUOLAR MORPHOLOGY 3 (VAM3)
evm.model.CHR_19A.49	AT5G47060	hypothetical protein (DUF581)
evm.model.CHR_19A.21	AT2G45910	Plant U-box type E3 ubiquitin ligase (PUB).	(PUB33)
evm.model.CHR_19A.7	AT2G46390	predicted to encode subunit 8 of mitochondrial complex II and to participate in the respiratory chain	SUCCINATE DEHYDROGENASE 8 (SDH8)
evm.model.CHR_19A.1	AT4G01210	glycosyl transferase family 1 protein
evm.model.CHR_19A.14	AT3G61490	Pectin lyase-like superfamily protein	POLYGALACTURONASE CLADE F 9 (PGF9)
evm.model.CHR_19A.42	AT4G17950	AT-hook motif containing nuclear localized (AHL) DNA-binding protein; substrate of immune MAPKs. Phosphorylation regulates AHL13 protein stability and thereby its immune functions. Regulates key factors of jasmonic acid biosynthesis and signaling and affects immunity toward Pseudomonas syringae and Botrytis cinerea pathogens.	AT-HOOK MOTIF NUCLEAR LOCALIZED PROTEIN 13 (AHL13)
evm.model.CHR_19A.3	AT1G32200	Encodes a chloroplast glycerol-3-phosphate acyltransferase.Involved in the biosynthesis of chloroplast phosphatidylglycerol.	(ATS1)
evm.model.CHR_19A.35	AT5G16760	Encodes a inositol 1,3,4-trisphosphate 5/6-kinase. Catalyzes the phosphorylation of phytic acid (InsP6) to the symmetric InsP7 isomer 5-InsP7. Together with IPK1 modulate crosstalks between SA-dependent immunity and phosphate-starvation responses.	INOSITOL 1,3,4-TRISPHOSPHATE 5/6 KINASE 1 (ITPK1)
evm.model.CHR_19A.52	AT4G17600	Encodes Lil3:1 (light-harvesting-like) protein. Belongs to the Lhc super-gene family encodes the light-harvesting chlorophyll a/b-binding (LHC) proteins that constitute the antenna system of the photosynthetic apparatus. A generic LHC motif is present in Lil3:1. The mRNA is cell-to-cell mobile.	LIGHT-HARVESTING-LIKE 3:1 (LIL3:1)
evm.model.CHR_19A.37	AT4G17900	PLATZ transcription factor family protein	(PLATZ11)
evm.model.CHR_19A.28	AT2G35530	Encodes a G group bZIP transcription factor family member that can bind cis elements with an ACGT core, such as G-box, Hex, C-box and As-1. The protein is localized in the nucleus and can homodimerize and can heterodimerize with other G group members.	BASIC REGION/LEUCINE ZIPPER TRANSCRIPTION FACTOR 16 (bZIP16)
evm.model.CHR_19A.54	AT4G17570	Encodes a member of the GATA factor family of zinc finger transcription factors.	GATA TRANSCRIPTION FACTOR 26 (GATA26)
evm.model.CHR_19A.11	AT4G01290	Protein with evolutionarily conserved eIF4E-binding motif in its N-terminal domain that can form mRNA cap?binding complexes and has the potential for regulating gene expression as a translation factor associated plant-specific cell cycle regulator.	CONSERVED BINDING OF EIF4E 1 (CBE1)
evm.model.CHR_19A.19.1	AT2G46040	Encodes a transcriptional activator that is involved in pollen development. ARID1 is expressed in nuclear bodies of microspore, vegetative and generative cells, and binds to and activates DUO during microgametogenesis.
evm.model.CHR_19A.12	AT4G01370	Encodes a nuclear and cytoplasmically localized MAP kinase involved in mediating responses to pathogens. Its substrates include MKS1 and probably MAP65-1.The MAP65-1 interaction is involved in mediating cortical microtuble organization. Required for male-specific meiotic cytokinesis. The mRNA is cell-to-cell mobile.	MAP KINASE 4 (MPK4)
evm.model.CHR_19A.23	AT1G01770	propionyl-CoA carboxylase
evm.model.CHR_19A.24	AT4G00560	NAD(P)-binding Rossmann-fold superfamily protein
evm.model.CHR_19A.8	AT4G23790	Encodes a member of the TBL (TRICHOME BIREFRINGENCE-LIKE) gene family containing a plant-specific DUF231 (domain of unknown function) domain. TBL gene family has 46 members, two of which (TBR/AT5G67 and TBL3/AT5G136) have been shown to be involved in the synthesis and deposition of secondary wall cellulose, presumably by influencing the esterification state of pectic polymers. Functions as a mann…	TRICHOME BIREFRINGENCE-LIKE 24 (TBL24)
evm.model.CHR_19A.41	AT2G33620	AT hook motif DNA-binding family protein	AT-HOOK MOTIF NUCLEAR LOCALIZED PROTEIN 1 (AHL1)
evm.model.CHR_19A.22	AT2G45900	Phosphatidylinositol N-acetyglucosaminlytransferase subunit P-like protein	TON1 RECRUITING MOTIF 13 (TRM13)
evm.model.CHR_19A.6	AT5G53200	Encodes a R3MYB transcription inhibitor that regulates trichome patterning. Mutants produce trichome clusters whereas other transcriptional inhibitors involved in this patterning are involved in trichome density regulation. Natural hypofunctional alleles producing trichome development in fruits have been found.	TRIPTYCHON (TRY)
evm.model.CHR_19A.38	AT4G17870	Encodes a member of the PYR (pyrabactin resistance )/PYL(PYR1-like)/RCAR (regulatory components of ABA receptor) family proteins with 14 members. PYR/PYL/RCAR family proteins function as abscisic acid sensors. Mediate ABA-dependent regulation of protein phosphatase 2Cs ABI1 and ABI2.	PYRABACTIN RESISTANCE 1 (PYR1)
evm.model.CHR_19A.43	AT4G17960	phospholipid hydroperoxide glutathione peroxidase
evm.model.CHR_19A.4	AT4G01040	Glycosyl hydrolase superfamily protein
evm.model.CHR_19A.5	AT4G01050	hydroxyproline-rich glycoprotein family protein, contains a rhodanese homology domain. Required for anchoring the FNR flavoenzyme to the thylakoid membranes and sustaining high efficiency photosynthetic linear electron flow.The mRNA is cell-to-cell mobile.
evm.model.CHR_19A.3.1	AT4G00840	DHHC-type zinc finger family protein
evm.model.CHR_19A.311	AT4G19950	polyadenylate-binding protein 1-B-binding protein
evm.model.CHR_19A.321	AT1G44130	Eukaryotic aspartyl protease family protein
evm.model.CHR_19A.341	AT1G22700	Encodes a TPR protein with homology to Ycf37 from Synechocystis that is localized to the thylakoid membrane and is involved in photosystem I biogenesis.	(PYG7)
evm.model.CHR_19A.361	AT3G26690	Encodes AtNUDT13, a mitochondrial Nudix hydrolase specific for long-chain diadenosine polyphosphates.	NUDIX HYDROLASE HOMOLOG 13 (NUDX13)
evm.model.CHR_19A.371	AT4G38240	Encodes N-acetyl glucosaminyl transferase I, the first enzyme in the pathway of complex glycan biosynthesis.	COMPLEX GLYCAN LESS 1 (CGL1)
evm.model.CHR_19A.381	AT4G35070	SBP (S-ribonuclease binding protein) family protein
evm.model.CHR_19A.391	AT1G19910	vacuolar H+-pumping ATPase 16 kDa proteolipid (ava-p2)	(AVA-P2)
evm.model.CHR_19A.9	AT2G46340	Encodes a member of the SPA (suppressor of phyA-15) protein family (SPA1-SPA4). SPA proteins contain an N-terminal serine/threonine kinase-like motif followed by a coiled-coil structure and a C-terminal WD-repeat domain. SPA1 is a PHYA signaling intermediate, putative regulator of PHYA signaling pathway. Light responsive repressor of photomorphogenesis. Involved in regulating circadian rhythms an…	SUPPRESSOR OF PHYA-15 1 (SPA1)
evm.model.CHR_19A.15	AT1G01580	Encodes the low-iron-inducible ferric chelate reductase responsible for reduction of iron at the root surface. It is likely to be the major Fe(III) chelate reductase in Arabidopsis iron metabolism. Coordinately regulated with IRT1, the major transporter responsible for high-affinity iron uptake from the soil, at both transcriptional and posttranscriptional levels. Steady state mRNA levels are reg…
evm.model.CHR_19A.29	AT1G32160	Interacts with chloroplast chaperone CLPC1, which unfolds and delivers substrates to the stromal CLPPRT protease complex for degradation.	(DUF76?1)
evm.model.CHR_19A.47.2	AT4G18020	Encodes pseudo-response regulator 2 (APRR2) that interacts with a calcium sensor (CML9).	(APRR2)
evm.model.CHR_19A.2	AT1G01610	bifunctional sn-glycerol-3-phosphate 2-O-acyltransferase/phosphatase. Involved in cutin assembly and is functionally redundant with GPAT8.	GLYCEROL-3-PHOSPHATE SN-2-ACYLTRANSFERASE 4 (GPAT4)
evm.model.CHR_19A.46	AT1G32400	TOM2A encodes a 28 amino acid putative four-pass transmembrane protein with a C-terminal farnesylation signal, essential for efficient multiplication of tobacco mosaic viruses.	TOBAMOVIRUS MULTIPLICATION 2A (TOM2A)
evm.model.CHR_19A.45	AT1G32460	hypothetical protein
evm.model.CHR_19A.4	AT2G35270	Direct target of AGAMOUS. Regulates patterning and differentiation of reproductive organs.	AT-HOOK MOTIF NUCLEAR LOCALIZED PROTEIN 21 (AHL21)
evm.model.CHR_19A.1	AT2G46520	cellular apoptosis susceptibility protein, putative / importin-alpha re-exporter	(XPO2)
evm.model.CHR_19A.18	AT4G00335	RING-H2 finger B1A	RING-H2 FINGER B1A (RHB1A)
evm.model.CHR_19A.48.2	AT1G32740	SBP (S-ribonuclease binding protein) family protein
evm.model.CHR_1A.763	AT2G34650	Encodes a protein serine/threonine kinase that may act as a positive regulator of cellular auxin efflux, as a a binary switch for PIN polarity, and as a negative regulator of auxin signaling. Recessive mutants exhibit similar phenotypes as pin-formed mutants in flowers and inflorescence but distinct phenotypes in cotyledons and leaves. Expressed in the vascular tissue proximal to root and shoot m…	PINOID (PID)
evm.model.CHR_1A.82	AT3G61610	Galactose mutarotase-like superfamily protein
evm.model.CHR_1A.762	AT3G21460	Encodes a member of the CC-type glutaredoxin (ROXY) family that has been shown to interact with the transcription factor TGA2 and suppress ORA59 promoter activity.	(ROXY3)
evm.model.CHR_15A.217	AT5G62090	Encodes a protein that functions with LUH to promote Al binding to the root cell wall.	SEUSS-LIKE 2 (SLK2)
evm.model.CHR_15A.199	AT2G31090	Encodes a signalling peptide influencing lateral organ separation.	TAXIMIN 1 (TAX1)
evm.model.CHR_15A.231	AT2G32400	Glr5	GLUTAMATE RECEPTOR 5 (GLR5)
evm.model.CHR_15A.24	AT4G03430	Encodes a nuclear protein similar to the human U5 small ribonucleoprotein-associated 12-kD protein and to the yeast pre-mRNA splicing factors Prp1p and Prp6p. STA1 expression is upregulated by cold stress, and the sta1-1 mutant is defective in the splicing of the cold-induced COR15A gene. Luciferase imaging was used to isolate a recessive mutant, sta1-1, with enhanced stability of the normally un…	STABILIZED 1 (STA1)
evm.model.CHR_15A.1986	AT2G42610	LIGHT-DEPENDENT SHORT HYPOCOTYLS-like protein (DUF64)	LIGHT SENSITIVE HYPOCOTYLS 1 (LSH1)
evm.model.CHR_15A.271	AT4G31990	Encodes a plastid-localized aspartate aminotransferase. Does not display any PAT (glutamate/aspartate-prephenate aminotransferase) activity even in the presence of a high concentration of prephenate.	ASPARTATE AMINOTRANSFERASE 5 (ASP5)
evm.model.CHR_15A.211	AT3G47430	member of the peroxin11 (PEX11) gene family, located on the peroxisome membrane, controls peroxisome proliferation. The mRNA is cell-to-cell mobile.	PEROXIN 11B (PEX11B)
evm.model.CHR_15A.259	AT4G01680	Encodes a putative transcription factor (MYB55).	MYB DOMAIN PROTEIN 55 (MYB55)
evm.model.CHR_15A.281	AT3G49290	One of four ABI-like proteins.	ABL INTERACTOR-LIKE PROTEIN 2 (ABIL2)
evm.model.CHR_15A.293	AT1G71230	Encodes a subunit of the COP9 complex, similar to JAB1, a specific mammalian coactivator of AP-1 transcription. Involved in protein deneddylation. Double mutants with CSN5A are constitutively photomorphogenic (de-etiolated) and have abnormal auxin responses.	COP9-SIGNALOSOME 5B (CSN5B)
evm.model.CHR_15A.296	AT5G23860	beta-tubulin, preferentially expressed in endodermal and phloem cells of primary roots and in the vascular tissues of leaves, stems, and flowers. The mRNA is cell-to-cell mobile.	TUBULIN BETA 8 (TUB8)
evm.model.CHR_15A.211	AT5G51300	Encodes a nuclear localized splicing factor homolog that is involved in alternative splicing of some mRNAs.	ARABIDOPSIS SF1 HOMOLOG (ATSF1)
evm.model.CHR_15A.245	AT2G04880	Encodes WRKY1, a member of the WRKY transcription factors in plants involved in disease resistance, abiotic stress, senescence as well as in some developmental processes. WRKY1 is involved in the salicylic acid signaling pathway. The crystal structure of the WRKY1 C-terminal domain revealed a zinc-binding site and identified the DNA-binding residues of WRKY1. The mRNA is cell-to-cell mobile.	ZINC-DEPENDENT ACTIVATOR PROTEIN-1 (ZAP1)
evm.model.CHR_15A.219_evm.model.CHR_15A.22	AT5G28470	Encodes a member of the nitrate/peptide NTR/PTR family of transporters is required for accumulation and transport of pollen-specific flavonol 3-O-sophorosides, characterized by a glycosidic &#946;-1,2-linkage, to the pollen surface of Arabidopsis.	FLAVONOL SOPHOROSIDE TRANSPORTER 1 (FST1)
evm.model.CHR_15A.266	AT4G10450	Ribosomal protein L6 family
evm.model.CHR_15A.267	AT5G24470	Encodes a pseudo-response regulator whose mutation affects various circadian-associated biological events such as flowering time in the long-day photoperiod conditions, red light sensitivity of seedlings during early photomorphogenesis, and the period of free-running rhythms of certain clock-controlled genes including CCA1 and APRR1/TOC1 in constant white light. Acts as transcriptional repressor …	PSEUDO-RESPONSE REGULATOR 5 (PRR5)
evm.model.CHR_15A.212	AT2G20860	LIP1,Lipoic acid synthase,	LIPOIC ACID SYNTHASE 1 (LIP1)
evm.model.CHR_15A.244	AT3G07810	RNA-binding (RRM/RBD/RNP motifs) family protein
evm.model.CHR_15A.2111	AT5G35980	Encodes a dual specificity protein kinase which phosphorylates substract proteins on Ser/Thr and Tyr residues. Some substrates include annexin family proteins. YAK1 mutations suppress TOR deficiency in Arabidopsis and consequences of lst8 mutations. The YAK1 protein is phosphorylated by the TOR kinase.	YEAST YAK1-RELATED GENE 1 (YAK1)
evm.model.CHR_15A.287	AT5G53200	Encodes a R3MYB transcription inhibitor that regulates trichome patterning. Mutants produce trichome clusters whereas other transcriptional inhibitors involved in this patterning are involved in trichome density regulation. Natural hypofunctional alleles producing trichome development in fruits have been found.	TRIPTYCHON (TRY)
evm.model.CHR_15A.236	AT2G05810	ARM repeat superfamily protein
evm.model.CHR_15A.223	AT2G20900	diacylglycerol kinase 5	DIACYLGLYCEROL KINASE 5 (DGK5)
evm.model.CHR_15A.26	AT2G14830	Ist1p	IST1-LIKE 1 (ISTL1)
evm.model.CHR_15A.2	AT4G22930	Encodes dihydroorotase (PYR4).	PYRIMIDIN 4 (PYR4)
evm.model.CHR_15A.294.1	AT5G52440	HCF16; nuclear gene for chloroplast. Thylakoid membrane delta pH translocation pathway component protein; related to Escherichia coli TatA and TatB The mRNA is cell-to-cell mobile.	HIGH CHLOROPHYLL FLUORESCENCE 16 (HCF16)
evm.model.CHR_15A.215	AT5G52180	transmembrane protein 161AB protein
evm.model.CHR_15A.297	AT4G25590	actin depolymerizing factor 7	ACTIN DEPOLYMERIZING FACTOR 7 (ADF7)
evm.model.CHR_15A.284	AT5G53420	Member of ASML2 family of CCT domain proteins.There is a preferential accumulation of RNA isoforms CCT11.1 and CCT11.2 in response to N-treatment, each isoform has different targets.	CONSTANS, CO-LIKE AND TOC1 MOTIF; (CCT11)
evm.model.CHR_15A.26	AT5G24630	This gene is predicted to encode a protein that forms part of the topoisomerase VI complex. BIN4 is a nuclear-localized protein that can bind DNA. bin4 mutants are brassinolide-insensitive dwarves with severely reduced cell size in leaves, roots, and hypocotyls. Proper development of root hairs and trichomes is also disrupted in bin4 mutants and they have elevated levels of double strand breaks i…	BRASSINOSTEROID-INSENSITIVE4 (BIN4)
evm.model.CHR_15A.216	AT5G07270	hypothetical protein	XB3 ORTHOLOG 3 IN ARABIDOPSIS THALIANA (XBAT33)
evm.model.CHR_15A.22	AT1G03700	Uncharacterized protein family (UPF497)	CASP-LIKE PROTEIN 1C2 (CASPL1C2)
evm.model.CHR_15A.246	AT3G63450	RNA-binding (RRM/RBD/RNP motifs) family protein
evm.model.CHR_15A.1992	AT2G42360	RING/U-box superfamily protein	ARABIDOPSIS T??XICOS EN LEVADURA 41 (ATL41)
evm.model.CHR_15A.258	AT3G62100	Encodes a member of the Aux/IAA family of proteins implicated in auxin signaling. IAA3 lacks the conserved degron (domain II) found in many family members. IAA3 transcripts are induced by auxin treatment and accumulate preferentially in the quiescent center cells of the root meristem. Overexpression of IAA3 leads to defects in gravitropism, root development, root meristem maintenance, and cotyled…	INDOLE-3-ACETIC ACID INDUCIBLE 3 (IAA3)
evm.model.CHR_15A.256	AT3G62190	Chaperone DnaJ-domain superfamily protein
evm.model.CHR_15A.275	AT4G27745	Yippee family putative zinc-binding protein
evm.model.CHR_15A.292	AT5G23940	Encodes PERMEABLE LEAVES3 (PEL3), a putative acyl-transferase. Mutation in this locus results in altered trichome phenotype (trcichomes become tangled during leaf expansion). Additional phenotype includes altered cuticle layer.	PERMEABLE LEAVES3 (PEL3)
evm.model.CHR_15A.242	AT3G14040	Pectin lyase-like superfamily protein
evm.model.CHR_15A.1991	AT3G15030	Arabidopsis thaliana TCP family transcription factor. Regulated by miR319. Involved in heterchronic regulation of leaf differentiation.	TCP FAMILY TRANSCRIPTION FACTOR 4 (TCP4)
evm.model.CHR_15A.289	AT5G24030	Encodes a protein with ten predicted transmembrane helices. The SLAH3 protein has similarity to the SLAC1 protein involved in ion homeostasis in guard cells. Although it is not expressed in guard cells, it can complement an slac1-2 mutant suggesting that it performs a similar function. SLAH3:GFP localizes to the plasma membrane.	SLAC1 HOMOLOGUE 3 (SLAH3)
evm.model.CHR_15A.28	AT1G03600	PSB27 is a chloroplast lumen localized protein that is involved in adaptation to changes in light intensity.	(PSB27)
evm.model.CHR_15A.1988	AT2G42580	Encodes a member of the TTL family and contains a thioredoxin like domain and three tandom TPRs. Interacts physically with BRL2/VH1 and appears to play a role in brassiosteroid and auxin signaling. Belongs to one of the 36 carboxylate clamp (CC)-tetratricopeptide repeat (TPR) proteins (Prasad 21, Pubmed ID: 285688) with potential to interact with Hsp9/Hsp7 as co-chaperones. The TTL family is requ…	TETRATRICOPETIDE-REPEAT THIOREDOXIN-LIKE 3 (TTL3)
evm.model.CHR_15A.232.1	AT4G04450	Member of WRKY Transcription Factor; Group II-b. Interacts with lncRNA APOLO to trigger root hair cell expansion in response to cold.Regulates expression of genes involved in leaf senescence.	(WRKY42)
evm.model.CHR_15A.228	AT4G27310	Encodes an atypical B-box domain protein that negatively regulates photomorphogenic development by interfering with the binding of the transcription factor HY5 to target gene promoters. Degradation of BBX28 in darkness is dependent on COP1 and occurs via the 26S proteasome pathway. BBX28 acts as a key factor in the COP1-HY5 regulatory hub by maintaining proper HY5 activity to ensure normal photom…	B-BOX DOMAIN PROTEIN 28 (BBX28)
evm.model.CHR_15A.248	AT5G35740	Carbohydrate-binding X8 domain superfamily protein
evm.model.CHR_15A.214.1	AT4G28190	Encodes a novel Cys-rich protein with a B-box like domain that acts as a negative regulator of meristem cell accumulation in inflorescence and floral meristems as loss-of-function ult1 mutations cause inflorescence meristem enlargement, the production of extra flowers and floral organs, and a decrease in floral meristem determinacy. Acts opposite to CLF which represses AG, but preventing depositi…	ULTRAPETALA1 (ULT1)
evm.model.CHR_15A.226	AT1G03940	HXXXD-type acyl-transferase family protein
evm.model.CHR_15A.213	AT3G46580	Protein containing a putative methyl-CpG-binding domain.Has sequence similarity to human MBD proteins.	METHYL-CPG-BINDING DOMAIN PROTEIN 5 (MBD5)
evm.model.CHR_15A.254_evm.model.CHR_15A.255	AT3G53480	Negative regulator of auxin polar transport inhibitors. ABCG37 regulates auxin distribution and homeostasis in roots by excluding IBA from the root apex, but does not act directly in basipetal transport. ABCG37 and ABCG36 act redundantly at outermost root plasma membranes and, transport IBA out of the cells. Also involved in root transmembrane secretion of fluorescent phenolics involved in Fe upt…	ATP-BINDING CASSETTE G37 (ABCG37)
evm.model.CHR_15A.212	AT3G48900	Encodes one of two GEN1 homologs in Arabidopsis. It is a member of the class IV Rad2/XPG family of nucleases that processes Holliday junctions in a manner analogous to the HJ resolvases of phages, archaea, and bacteria.	(SEND1)
evm.model.CHR_15A.219	AT5G51970	Encodes a sorbitol dehydrogenase that exhibits greatest oxidative activity with sorbitol, ribitol and xylitol as substrates. SDH can be thiolated in vitro.	SORBITOL DEHYDROGENASE (ATSDH)
evm.model.CHR_15A.218	AT1G12580	phosphoenolpyruvate carboxylase-related kinase 1	PHOSPHOENOLPYRUVATE CARBOXYLASE-RELATED KINASE 1 (PEPKR1)
evm.model.CHR_15A.214	AT5G52200	Encodes an inhibitor of protein phosphatase one (PP1).	INHIBITOR-2 (I-2)
evm.model.CHR_15A.272	AT5G24400	Encodes a protein with 6-phosphoglucunolactonase activity that localizes to the chloroplasts and the peroxisome. However, mutant phenotypes observed in pgl3 mutant plants can be complemented with a chloroplast-targeted version of the protein. PGL3 likely functions in the oxidative branch of the pentose phosphate pathway. pgl3 mutant phenotypes suggest that it is important in pathogen defense and …	EMBRYO DEFECTIVE 224 (emb224)
evm.model.CHR_15A.243	AT5G47530	Auxin-responsive family protein
evm.model.CHR_15A.263	AT1G18010	Major facilitator superfamily protein
evm.model.CHR_15A.1993	AT3G58120	Encodes a member of the BZIP family of transcription factors. Forms heterodimers with the related protein AtbZIP34. Binds to G-boxes in vitro and is localized to the nucleus in onion epidermal cells.	(BZIP61)
evm.model.CHR_15A.249	AT2G05250	DNAJ heat shock N-terminal domain-containing protein
evm.model.CHR_15A.24	AT2G44310	Calcium-binding EF-hand family protein
evm.model.CHR_15A.221	AT4G10265	Member of the wound-induced polypeptide (WIP) family.	WOUND-INDUCED POLYPEPTIDE 3 (WIP3)
evm.model.CHR_15A.229	AT4G03210	Encodes a member of xyloglucan endotransglucosylase/hydrolases (XTHs) that catalyze the cleavage and molecular grafting of xyloglucan chains function in loosening and rearrangement of the cell wall. Gene is expressed in shoot apex region, flower buds, flower stalks and internodes bearing flowers.	XYLOGLUCAN ENDOTRANSGLUCOSYLASE/HYDROLASE 9 (XTH9)
evm.model.CHR_15A.2112	AT1G08580	hypothetical protein
evm.model.CHR_15A.288	AT4G27950	Encodes a member of the ERF (ethylene response factor) subfamily B-5 of ERF/AP2 transcription factor family. The protein contains one AP2 domain. There are 7 members in this subfamily. CRF proteins relocalize to the nucleus in response to cytokinin.	CYTOKININ RESPONSE FACTOR 4 (CRF4)
evm.model.CHR_15A.253	AT1G02500	encodes a S-adenosylmethionine synthetase. SAM1 is regulated by protein S-nitrosylation. The covalent binding of nitric oxide (NO) to the Cys114 residue inhibits the enzyme activity.	S-ADENOSYLMETHIONINE SYNTHETASE 1 (SAM1)
evm.model.CHR_15A.291	AT5G23940	Encodes PERMEABLE LEAVES3 (PEL3), a putative acyl-transferase. Mutation in this locus results in altered trichome phenotype (trcichomes become tangled during leaf expansion). Additional phenotype includes altered cuticle layer.	PERMEABLE LEAVES3 (PEL3)
evm.model.CHR_15A.25	AT4G26680	Tetratricopeptide repeat (TPR)-like superfamily protein
evm.model.CHR_15A.21	AT4G25540	encodes a DNA mismatch repair homolog of human MutS gene, MSH6. There are four MutS genes in Arabidopsis, MSH2, MSH3, MSH6, and MSH7, which all act as heterodimers and bind to 51-mer duplexes. MSH2*MSH3 heterodimers bound 'insertion-deletion' DNA with three nucleotides (+AAG) or one nucleotide (+T) looped out much better than they bound DNA with a base/base mispair (T/G).	HOMOLOG OF DNA MISMATCH REPAIR PROTEIN MSH3 (MSH3)
evm.model.CHR_15A.216	AT2G20830	folic acid binding / transferase
evm.model.CHR_15A.298	AT5G52290	Encodes a protein with similarity to XPF endonucleases. Loss of function mutations have defects in meiosis- specifically a reduction in the number of chiasmata. As a result both pollen and embryo sacs are abnormal and plants have severely reduced fertility.	SHORTAGE IN CHIASMATA 1 (SHOC1)
evm.model.CHR_15A.227	AT4G28100	transmembrane protein	ENDODERMIS7 (EN7)
evm.model.CHR_15A.247	AT3G07760	Ortholog of Peach WEEP gene containing a sterile alpha motif. In peach, WEEP is responsible for pendulous branching phenotype. However in Arabidopsis no morphological branching defect has been observed in mutant lines.	WEEP (WEEP)
evm.model.CHR_15A.251	AT3G62240	RING/U-box superfamily protein	(SRH1)
evm.model.CHR_15A.234	AT4G15415	B' regulatory subunit of PP2A (AtB'gamma)	(ATB' GAMMA)
evm.model.CHR_15A.233	AT4G15440	Encodes a hydroperoxide lyase. Also a member of the CYP74B cytochrome p45 family. In the ecotype Columbia (Col) the gene contains a 1-nucleotide deletion in its first exon that causes it to code for a truncated protein that results in a non-functional hydroperoxide lyase.	HYDROPEROXIDE LYASE 1 (HPL1)
evm.model.CHR_15A.241	AT5G35700	Encodes FIMBRIN5, an actin bundling factor required for pollen germination and pollen tube growth. Different members of the fimbrin/plastin family have diverged biochemically during evolution to generate either tight actin bundles or loose networks with distinct biochemical and biophysical properties. FIM4 generates both actin bundles and branched actin filaments whereas FIM5 only generates actin…	FIMBRIN5 (FIM5)
evm.model.CHR_15A.27	AT4G03420	hypothetical protein (DUF789)
evm.model.CHR_15A.276	AT3G61850	Zinc finger transcription factor of the Dof family involved in the control of seed germination.	DOF AFFECTING GERMINATION 1 (DAG1)
evm.model.CHR_15A.21	AT4G28300	Encodes a protein with 13.6% proline amino acids that is predicted to localize to the cell wall. The mRNA is cell-to-cell mobile.	FLOE1 (FLOE1)
evm.model.CHR_15A.238	AT1G50640	encodes a member of the ERF (ethylene response factor) subfamily B-1 of ERF/AP2 transcription factor family (ATERF-3). The protein contains one AP2 domain. There are 15 members in this subfamily including ATERF-3, ATERF-4, ATERF-7, and leafy petiole.	ETHYLENE RESPONSIVE ELEMENT BINDING FACTOR 3 (ERF3)
evm.model.CHR_15A.749	AT1G05180	Encodes a subunit of the RUB1 activating enzyme that regulates the protein degradation activity of Skp1-Cullin-Fbox complexes, primarily, but not exclusively, affecting auxin responses. Acts alongside AS1 to exclude BP expression from leaves. Promotes degradation of the cytokinin response repressor ARR5. Affects expression of key DNA repair and meiotic genes, signifcant role in DNA repair.	AUXIN RESISTANT 1 (AXR1)
evm.model.CHR_15A.268	AT5G53650	ABC transporter A family protein
evm.model.CHR_15A.1989	AT3G58610	ketol-acid reductoisomerase
evm.model.CHR_15A.29	AT4G28000	P-loop containing nucleoside triphosphate hydrolases superfamily protein
evm.model.CHR_15A.279	AT5G53050	alpha/beta-Hydrolases superfamily protein
evm.model.CHR_15A.1995	AT1G03840	MGP is a nuclear-localized putative transcription factor with three zinc finger domains. MGP can interact with three proteins implicated in root patterning: SCR, SHR, and JKD in Y2H assays, and these interactions depend on the first zinc finger in MGP. MGP appears to be a direct transcriptional target of SHR and SCR, based on promoter binding assays, though it is not expressed in the QC, based on…	MAGPIE (MGP)
evm.model.CHR_15A.262	AT1G04635	ribonuclease P family protein / Rpp14 family protein	EMBRYO DEFECTIVE 1687 (EMB1687)
evm.model.CHR_15A.277	AT5G53490	thylakoid lumenal 17.4 kDa protein, chloroplast, identical to SP:P8176 Thylakoid lumenal 17.4 kDa protein, chloroplast precursor (P17.4) {Arabidopsis thaliana}. Putative pentapeptide protein.	THYLAKOID LUMENAL 17.4 KDA PROTEIN (TL17)
evm.model.CHR_15A.285.2	AT5G53420	Member of ASML2 family of CCT domain proteins.There is a preferential accumulation of RNA isoforms CCT11.1 and CCT11.2 in response to N-treatment, each isoform has different targets.	CONSTANS, CO-LIKE AND TOC1 MOTIF; (CCT11)
evm.model.CHR_15A.239	AT2G04560	transferases, transferring glycosyl groups	LIPID X B (LPXB)
evm.model.CHR_15A.257	AT3G62110	Putative membrane-bound polygalacturonase from clade F carrying probable hydrophobic transmembrane regions and N-terminal cytoplasmic tail with 3 or more amino acid residues.	POLYGALACTURONASE CLADE F 1 (PGF1)
evm.model.CHR_15A.278	AT5G53060	Encodes a KH domain-containing putative RNA-binding protein RCF3. Functions as a upstream regulator for heat stress-responsive gene expression and thermotolerance and mediation of jasmonate signalling.Also shown to interact with HYL1 and is a component of the nuclear dicing body and to function in primary miRNA processing.	REGULATOR OF CBF GENE EXPRESSION 3 (RCF3)
evm.model.CHR_15A.274	AT2G46620	P-loop containing nucleoside triphosphate hydrolases superfamily protein
evm.model.CHR_15A.235	AT2G32970	G1/S-specific cyclin-E protein
evm.model.CHR_15A.29_evm.model.CHR_15A.21	AT4G03415	Encodes a myristoylated 2C-type protein phosphatase that interacts with AGB1 and is localized to the plasma membrane.	2C-TYPE PROTEIN PHOSPHATASE 52 (PP2C52)
evm.model.CHR_15A.299	AT5G52290	Encodes a protein with similarity to XPF endonucleases. Loss of function mutations have defects in meiosis- specifically a reduction in the number of chiasmata. As a result both pollen and embryo sacs are abnormal and plants have severely reduced fertility.	SHORTAGE IN CHIASMATA 1 (SHOC1)
evm.model.CHR_15A.295.6	AT1G30825	Involved in trichome maturation. mutant displays enlarged trichomes	DISTORTED TRICHOMES 2 (DIS2)
evm.model.CHR_15A.283	AT3G49240	Encodes NUWA, an imprinted gene that controls mitochondrial function in early seed development. It is expressed in both the mitochondrion and chloroplast and is also involved in RNA editing in the mitochondrion and chloroplast as a core member of E+-type PPR editosomes.	NUWA (NUWA)
evm.model.CHR_15A.215	AT1G03520	Core-2/I-branching beta-1,6-N-acetylglucosaminyltransferase family protein
evm.model.CHR_15A.23	AT1G05200	Encodes a putative glutamate receptor GLR3 with dual localization in plastid and plasma membrane.	GLUTAMATE RECEPTOR 3.4 (GLR3.4)
evm.model.CHR_15A.1999	AT5G44240	Expression is upregulated in the shoot of cax1/cax3 mutant. The mRNA is cell-to-cell mobile.	AMINOPHOSPHOLIPID ATPASE 2 (ALA2)
evm.model.CHR_15A.1994	AT5G54010	Encodes a flavonoid 3-O-glucoside:2&#8243;-O-glucosyltransferase that determines pollen-specific flavonol structure.	UDP-GLYCOSYLTRANSFERASE 79B6 (UGT79B6)
evm.model.CHR_15A.252	AT3G15580	Encodes APG8, a component of autophagy conjugation pathway. Delivered to the lumens of vacuole under nitrogen-starvation condition.	AUTOPHAGY 8H (APG8H)
evm.model.CHR_15A.218	AT2G20820	hypothetical protein
evm.model.CHR_15A.282	AT5G52990	SNARE-like superfamily protein
evm.model.CHR_15A.23	AT4G28290	hypothetical protein
evm.model.CHR_15A.1987	AT2G42590	14-3-3 gene. Binds calcium and displays induced structural changes.	GENERAL REGULATORY FACTOR 9 (GRF9)
evm.model.CHR_15A.269	AT5G53620	RNA polymerase II degradation factor
evm.model.CHR_21A.784	AT4G02080	A member of ARF-like GTPase family. A thaliana has 21 members, in two subfamilies, ARF and ARF-like (ARL) GTPases.	SECRETION-ASSOCIATED RAS SUPER FAMILY 2 (SAR2)
evm.model.CHR_21A.87	ATCG00270	PSII D2 protein	PHOTOSYSTEM II REACTION CENTER PROTEIN D (PSBD)
evm.model.CHR_2A.182	AT1G08230	Codes for a H+-driven, high affinity gamma-aminobutyric acid (GABA) transporter. Localized at the plasma membrane. In planta, AtGAT1 expression was highest in flowers and under conditions of elevated GABA concentrations such as wounding or senescence.
evm.model.CHR_2A.184	AT1G08230	Codes for a H+-driven, high affinity gamma-aminobutyric acid (GABA) transporter. Localized at the plasma membrane. In planta, AtGAT1 expression was highest in flowers and under conditions of elevated GABA concentrations such as wounding or senescence.
evm.model.CHR_2A.185	AT1G08230	Codes for a H+-driven, high affinity gamma-aminobutyric acid (GABA) transporter. Localized at the plasma membrane. In planta, AtGAT1 expression was highest in flowers and under conditions of elevated GABA concentrations such as wounding or senescence.
evm.model.CHR_23A.532	AT3G07840	Pectin lyase-like superfamily protein
evm.model.CHR_23A.484	AT4G33090	encodes an aminopeptidase, a ortholog of mouse microsomal AP (EC 3.4.11.2).	AMINOPEPTIDASE M1 (APM1)
evm.model.CHR_23A.485	AT4G33090	encodes an aminopeptidase, a ortholog of mouse microsomal AP (EC 3.4.11.2).	AMINOPEPTIDASE M1 (APM1)
evm.model.CHR_23A.937	AT2G20562	Encodes a putative signalling peptide with similarity to TAX1. No known function has been demonstrated yet.	TAXIMIN 2 (TAX2)
evm.model.CHR_23A.533	AT3G07840	Pectin lyase-like superfamily protein
evm.model.CHR_23A.486	AT4G33090	encodes an aminopeptidase, a ortholog of mouse microsomal AP (EC 3.4.11.2).	AMINOPEPTIDASE M1 (APM1)
evm.model.CHR_23A.936	AT1G79680	Encodes a twin-domain, kinase-GC signaling molecule that may function in biotic stress responses that is critically dependent on the second messenger cGMP.	WALL ASSOCIATED KINASE (WAK)-LIKE 1 (WAKL1)
evm.model.CHR_23A.487	AT5G04760	R-R-type MYB protein which plays negative roles in salt stress and is required for ABA signaling in Arabidopsis.	DIVARICATA2 (DIV2)
evm.model.CHR_1A.161	AT2G42975	myosin-G heavy chain-like protein
evm.model.CHR_1A.154	AT4G19660	Encodes NPR4, a ankyrin repeat BTB/POZ domain-containing protein with 36% sequence identity with NPR1. Mutants are more susceptible to the bacterial pathogen Pseudomonas syringe pv. tomato DC3 and to the fungal pathogen Erysiphe cichoracearum, but do not differ markedly from wild type in interaction with virulent and avirulent strains of the oomycete Peronospora parasitica. NPR4 is required for b…
evm.model.CHR_1A.143	AT5G18120	Encodes a protein disulfide isomerase-like (PDIL) protein, a member of a multigene family within the thioredoxin (TRX) superfamily. This protein also belongs to the adenosine 5'-phosphosulfate reductase-like (APRL) group.	APR-LIKE 7 (APRL7)
evm.model.CHR_1A.163	AT3G59110	Protein kinase superfamily protein
evm.model.CHR_1A.159	AT1G06570	Mutation of the PDS1 locus disrupts the activity of p-hydroxyphenylpyruvate dioxygenase (HPPDase), the first committed step in the synthesis of both plastoquinone and tocopherols in plants.	PHYTOENE DESATURATION 1 (PDS1)
evm.model.CHR_1A.153	AT2G30800	Has RNA or DNA helicase activity and expressed specifically in tapetum and vascular tissue. First identified member of a new group of the mle helicase group of the DEAH family.	HELICASE IN VASCULAR TISSUE AND TAPETUM (HVT1)
evm.model.CHR_1A.152	AT5G08560	WRDR26 is a WD-4 repeat containing protein initially identified as an interacting partner RanBPM. Its expression is induced by abiotic stress as well as various plant growth regulators including IAA, ABA and ethylene. Role as a novel modulator of redox homeostatis, responding to developmental and stress signals to regulate leaf senescence.	(WDR26)
evm.model.CHR_1A.166	AT1G06530	Encodes PEROXISOMAL AND MITOCHONDRIAL DIVISION FACTOR2. Involved in mitochondrial morphogenesis.	PEROXISOMAL AND MITOCHONDRIAL DIVISION FACTOR 2 (PMD2)
evm.model.CHR_1A.1297	AT2G46150	Late embryogenesis abundant (LEA) hydroxyproline-rich glycoprotein family
evm.model.CHR_1A.184	AT5G54160	A caffeic acid/5-hydroxyferulic acid O-methyltransferase. Interacts with 14-4-3 proteins in yeast 2 hybrid assay. AtOMT1 (At5g5416) encodes a flavonol 3?-O-methyltransferase that is highly active towards quercetin and myricetin. The substrate specificity identifies the enzyme as flavonol 3?-methyltransferase which replaces the former annotation of the gene to encode a caffeic acid/5-hydroxyferuli…	O-METHYLTRANSFERASE 1 (OMT1)
evm.model.CHR_1A.162	AT3G59100	encodes a protein similar to callose synthase	GLUCAN SYNTHASE-LIKE 11 (GSL11)
evm.model.CHR_1A.156	AT1G06660	Encodes JASON. jason mutant produces diploid male gametes leading to triploid progeny. Diploid gametes in the jason mutant are generated by a defect in male meiosis II.	JASON (JASON)
evm.model.CHR_1A.144	AT5G18230	transcription regulator NOT2/NOT3/NOT5 family protein	(NOT3)
evm.model.CHR_1A.186	AT5G54160	A caffeic acid/5-hydroxyferulic acid O-methyltransferase. Interacts with 14-4-3 proteins in yeast 2 hybrid assay. AtOMT1 (At5g5416) encodes a flavonol 3?-O-methyltransferase that is highly active towards quercetin and myricetin. The substrate specificity identifies the enzyme as flavonol 3?-methyltransferase which replaces the former annotation of the gene to encode a caffeic acid/5-hydroxyferuli…	O-METHYLTRANSFERASE 1 (OMT1)
evm.model.CHR_1A.15	AT3G59060	Encodes a novel Myc-related bHLH transcription factor, which physically associated with APRR1/TOC1 and is a member of PIF3 transcription factor family. Involved in shade avoidance. Functions as negative regulator of PhyB. Protein levels are modulated by phytochrome B. Controls the resistance to B. cinerea in a COI1- and EIN2-dependent manner.	PHYTOCHROME INTERACTING FACTOR 3-LIKE 6 (PIL6)
evm.model.CHR_1A.151	AT2G43010	Isolated as a semidominant mutation defective in red -light responses. Encodes a nuclear localized bHLH protein that interacts with active PhyB protein. Negatively regulates phyB mediated red light responses. Involved in shade avoidance response. Protein abundance is negatively regulated by PhyB.Involved in the regulation of response to nutrient levels. Controls the resistance to B. cinerea in a …
evm.model.CHR_1A.155	AT5G17230	Encodes phytoene synthase that is the rate-limiting enzyme in the carotenoid biosynthetic pathway and that interacts with the ORANGE (OR) protein. PSY's expression is posttransciptionally regulated by OR.	PHYTOENE SYNTHASE (PSY)
evm.model.CHR_1A.187	AT5G54160	A caffeic acid/5-hydroxyferulic acid O-methyltransferase. Interacts with 14-4-3 proteins in yeast 2 hybrid assay. AtOMT1 (At5g5416) encodes a flavonol 3?-O-methyltransferase that is highly active towards quercetin and myricetin. The substrate specificity identifies the enzyme as flavonol 3?-methyltransferase which replaces the former annotation of the gene to encode a caffeic acid/5-hydroxyferuli…	O-METHYLTRANSFERASE 1 (OMT1)
evm.model.CHR_1A.157	AT2G43000	Encodes a NAC transcription factor induced by hydrogen peroxide (H2O2). Involved in senescence. Over expression of the gene strongly delays senescence and enhances tolerance to various abiotic stresses.	NAC DOMAIN CONTAINING PROTEIN 42 (NAC42)
evm.model.CHR_1A.142	AT5G18110	Putative cap-binding protein	NOVEL CAP-BINDING PROTEIN (NCBP)
evm.model.CHR_1A.185	AT5G03050	knotted 1-binding protein
evm.model.CHR_1A.149	AT2G43040	encodes a calmodulin-binding protein that is expressed specifically in pollen and is required for pollen development.	NO POLLEN GERMINATION 1 (NPG1)
evm.model.CHR_1A.158	AT2G30880	Pleckstrin homology (PH) domain-containing protein	(SWAP7)
evm.model.CHR_1A.146	AT5G18280	Encodes an enzyme with ATPase and ADPase activity (an apyrase) that when mutated in combination with ATAPY1 causes a complete inhibition of pollen germination.	APYRASE 2 (APY2)

## Sheet: Table S16
Table S16. Genes located in homeologous exchange regions from the A subgenome to the B subgenome in tetraploid Trapa natans.
Gene id	Arabidopsis thaliana id	Gene description	Gene name
CHR_1B_000798.1	AT2G25830	YebC-like protein;(source:Araport11)
CHR_1B_000799.1	AT5G12080	Encodes a mechanosensitive (or stretch-activated) ion channel in the plasma membrane with a moderate preference for anions.Cell death activity is negatively regulated by phosphorylation while mechanosensitive properties are unaffected.	MECHANOSENSITIVE CHANNEL OF SMALL CONDUCTANCE-LIKE 1 (MSL1)
CHR_3B_001018.1	AT5G23960	Encodes a sesquiterpene synthase involved in generating all of the group A sesquiterpenes found in the Arabidopsis floral volatile blend. Strongly expressed in the stigma.	TERPENE SYNTHASE 21 (TPS21)
CHR_3B_001019.1	AT1G29900	Encodes carbamoyl phosphate synthetase (CPS) large subunit (CARB), also named as VEN3. Heterologous expression of the Arabidopsis VEN3 and VEN6 genes in a CPS-deficient Escherichia coli strain fully restored bacterial growth in minimal medium, demonstrating the enzymatic activity of the VEN3 and VEN6 proteins.	CARBAMOYL PHOSPHATE SYNTHETASE B (CARB)
CHR_3B_001020.1	AT3G27820	Encodes a peroxisome membrane-bound monodehydroascorbate reductase, involved in the ascorbate-glutathione cycle which removes toxic H2O2	MONODEHYDROASCORBATE REDUCTASE 4 (MDAR4)
CHR_3B_001021.1	AT4G20450	Leucine-rich repeat protein kinase family protein;(source:Araport11)
CHR_4B_001233.1	AT3G15380	Encodes a member of a choline transporter-like protein family that facilitates choline transport, localizes to the trans-Golgi network, and during cytokinesis is associated with the phragmoplast. Loss-of-function results in an altered choline metabolite profile, defects in sieve plate and sieve pore formation and impaired phloem transport.	CHOLINE TRANSPORTER-LIKE 1 (CHER1)
CHR_4B_001234.1	AT3G15353	metallothionein, binds to and detoxifies excess copper and other metals, limiting oxidative damage	METALLOTHIONEIN 3 (MT3)
CHR_4B_001235.1	AT3G15352	Encodes protein similar to yeast COX17, a copper-binding protein that mediates the delivery of Cu to the mitochondria for the assembly of a functional cytochrome oxidase complex.
CHR_4B_001236.1	AT1G53040	tRNA (met) cytidine acetyltransferase, putative (DUF616);(source:Araport11)
CHR_4B_001238.1	AT1G53040	tRNA (met) cytidine acetyltransferase, putative (DUF616);(source:Araport11)
CHR_4B_001239.1	AT1G53050	Protein kinase superfamily protein;(source:Araport11)
CHR_4B_001240.1	AT3G15350	G14 enzyme
CHR_4B_001241.1	AT4G27500	interacts with H+-ATPase, and regulates its activity The mRNA is cell-to-cell mobile.	PROTON PUMP INTERACTOR 1 (PPI1)
CHR_4B_001242.1	AT1G28280	VQ motif-containing protein;(source:Araport11)	MPK3/6-TARGETED VQP 1 (MVQ1)
CHR_4B_001243.1	AT5G53890	Encodes a leucine-rich repeat receptor kinase (LRR-RK) involved in the perception of phytosulfokine (PSK), which is a 5-aa tyrosine-sulfated peptide that primarily promotes cellular proliferation.	PHYTOSYLFOKINE-ALPHA RECEPTOR 2 (PSKR2)
CHR_4B_001244.1	AT4G27540	prenylated RAB acceptor 1.H;(source:Araport11)	PRENYLATED RAB ACCEPTOR 1.H (PRA1.H)
CHR_4B_001245.1	AT3G15190	chloroplast 30S ribosomal protein S20;(source:Araport11)	PLASTID RIBOSOMAL PROTEIN S2 (PRPS2)
CHR_4B_001246.1	AT5G53950	Transcriptional activator of the NAC gene family, with CUC1 redundantly required for embryonic apical meristem formation, cotyledon separation and expression of STM. Proper timing of CUC2 expression is required to maintain the phyllotactic pattern initiated in the meristem. CUC2 expression in leaf sinus region is required for serration and the extent of serration is modulated by mir164A mediated …	CUP-SHAPED COTYLEDON 2 (CUC2)
CHR_4B_001247.1	AT5G53980	Encodes a homeodomain leucine zipper class I (HD-Zip I) protein.	HOMEOBOX PROTEIN 52 (HB52)
CHR_4B_001248.1	AT3G15090	GroES-like zinc-binding alcohol dehydrogenase family protein;(source:Araport11)
CHR_4B_001249.1	AT3G18380	DNA-BINDING TRANSCRIPTION FACTOR 2;(source:Araport11)	SAWADEE HOMEODOMAIN HOMOLOG 2 (SHH2)
CHR_4B_001250.1	AT3G15070	Encodes a RING-type E3 ligase that positively regulates CIN-like TCP activity to promote leaf development by mediating the degradation of the TCP repressor TIE1.	TIE1-ASSOCIATED 33 RING-TYPE E3 LIGASE 2 (TEAR2)
CHR_4B_001251.1	AT5G54080	Encodes a homogentisate 1,2-dioxygenase that can convert homogentisate to malylacetoacetate and is likely to be involved in tyrosine catabolism.	HOMOGENTISATE 1,2-DIOXYGENASE (HGO)
CHR_4B_001253.1	AT3G15030	Arabidopsis thaliana TCP family transcription factor. Regulated by miR319. Involved in heterchronic regulation of leaf differentiation.	TCP FAMILY TRANSCRIPTION FACTOR 4 (TCP4)
CHR_4B_001254.1	AT5G20040	Encodes tRNA isopentenyltransferase AtIPT9.	ISOPENTENYLTRANSFERASE 9 (IPT9)
CHR_4B_001255.1	AT3G15010	Encodes a flowering repressor that represses flowering by promoting the transcription of the flowering repressor gene FLM, thereby preventing early flowering and hypocotyl and petiole elongation.	UBP1-ASSOCIATED PROTEIN 2C (UBA2C)
CHR_4B_001256.1	AT3G14980	IDM1 is a histone H3 acetyltransferase that is capable of recognizing methylated DNA through its MBD domain and recognizing unmethylated histone H3K4 through its PHD domain. It negatively regulates DNA demethylation, preventing DNA hypermethylation of highly homologous multicopy genes and other repetitive sequences.	REPRESSOR OF SILENCING 4 (ROS4)
CHR_4B_001257.1	AT1G78815	LIGHT-DEPENDENT SHORT HYPOCOTYLS-like protein (DUF640);(source:Araport11)	LIGHT SENSITIVE HYPOCOTYLS 7 (LSH7)
CHR_4B_001258.1	AT1G53320	Member of plant TLP family. TLP7 is tethered to the PM but detaches upon stimulus and translocates to the nucleus. Has DNA binding activity but lacks conservation of the transcription activation domain.	TUBBY LIKE PROTEIN 7 (TLP7)
CHR_4B_001259.1	AT1G29800	RING/FYVE/PHD-type zinc finger family protein;(source:Araport11)
CHR_4B_001260.1	AT3G14840	Encodes LRR-RLK protein that is localized to the plasma membrane and is involved in regulation of plant innate immunity to microbes. LIK1 is phosphorylated by CERK1, a kinase involved in chitin perception. The mRNA is cell-to-cell mobile.	LYSM RLK1-INTERACTING KINASE 1 (LIK1)
CHR_4B_001261.1	AT3G14400	Encodes a ubiquitin-specific protease.	UBIQUITIN-SPECIFIC PROTEASE 25 (UBP25)
CHR_5B_001130.1	AT5G19990	26S proteasome AAA-ATPase subunit The mRNA is cell-to-cell mobile.	REGULATORY PARTICLE TRIPLE-A ATPASE 6A (RPT6A)
CHR_5B_001136.1	ATMG00160	cytochrome c oxidase subunit 2	CYTOCHROME OXIDASE 2 (COX2)
CHR_6B_000065.1	AT1G21230	encodes a wall-associated kinase The mRNA is cell-to-cell mobile.	WALL ASSOCIATED KINASE 5 (WAK5)
CHR_6B_000066.1	AT1G21270	cytoplasmic serine/threonine protein kinase induced by salicylic acid. mutant plants exhibit a loss of cell expansion and dependence on sugars and salts for seedling growth, affecting the expression and activity of vacuolar invertase.	WALL-ASSOCIATED KINASE 2 (WAK2)
CHR_6B_000067.1	AT1G06110	SKP1/ASK-interacting protein 16;(source:Araport11)	SKP1/ASK-INTERACTING PROTEIN 16 (SKIP16)
CHR_6B_000081.1	AT1G21240	encodes a wall-associated kinase The mRNA is cell-to-cell mobile.	WALL ASSOCIATED KINASE 3 (WAK3)
CHR_6B_000082.1	AT1G21245	Protein kinase superfamily protein;(source:Araport11)
CHR_6B_000083.1	AT2G20000	Required for cell division and cell differentiation in meristems. Encodes a homolog of the CDC27 subunit of the anaphase-promoting complex (APC). Unlike other CDC27 homologs in Arabidopsis, its transcription is cell cycle regulated. Strong hbt mutants give rise to seedlings that lack an anatomically recognizable quiescent center and differentiated columella root cap cells, the cell types derived …	HOBBIT (HBT)
CHR_6B_000084.1	AT3G14470	NB-ARC domain-containing disease resistance protein;(source:Araport11)
CHR_10B_000022.1	ATMG01080	subunit 9 of mitochondrial F0-ATPase	MITOCHONDRIAL F-ATPASE SUBUNIT 9 (ATP9)
CHR_10B_000029.1	AT5G54160	A caffeic acid/5-hydroxyferulic acid O-methyltransferase. Interacts with 14-4-3 proteins in yeast 2 hybrid assay. AtOMT1 (At5g54160) encodes a flavonol 3?-O-methyltransferase that is highly active towards quercetin and myricetin. The substrate specificity identifies the enzyme as flavonol 3?-methyltransferase which replaces the former annotation of the gene to encode a caffeic acid/5-hydroxyferul…	O-METHYLTRANSFERASE 1 (OMT1)
CHR_10B_000030.1	AT5G54160	A caffeic acid/5-hydroxyferulic acid O-methyltransferase. Interacts with 14-4-3 proteins in yeast 2 hybrid assay. AtOMT1 (At5g54160) encodes a flavonol 3?-O-methyltransferase that is highly active towards quercetin and myricetin. The substrate specificity identifies the enzyme as flavonol 3?-methyltransferase which replaces the former annotation of the gene to encode a caffeic acid/5-hydroxyferul…	O-METHYLTRANSFERASE 1 (OMT1)
CHR_11B_000559.1	AT4G27440	light-dependent NADPH:protochlorophyllide oxidoreductase B The mRNA is cell-to-cell mobile.	PROTOCHLOROPHYLLIDE OXIDOREDUCTASE B (PORB)
CHR_11B_000560.1	AT4G03510	RMA1 encodes a novel 28 kDa protein with a RING finger motif and a C-terminal membrane-anchoring domain that is involved in the secretory pathway. Has E3 ubiquitin ligase activity.	RING MEMBRANE-ANCHOR 1 (RMA1)
CHR_11B_000561.1	AT4G03510	RMA1 encodes a novel 28 kDa protein with a RING finger motif and a C-terminal membrane-anchoring domain that is involved in the secretory pathway. Has E3 ubiquitin ligase activity.	RING MEMBRANE-ANCHOR 1 (RMA1)
CHR_11B_000562.1	AT3G29230	Tetratricopeptide repeat (TPR)-like superfamily protein;(source:Araport11)
CHR_12B_000469.1	AT5G46330	Encodes a leucine-rich repeat serine/threonine protein kinase that is expressed ubiquitously. FLS2 is involved in MAP kinase signalling relay involved in innate immunity. Essential in the perception of flagellin, a potent elicitor of the defense response. FLS2 is directed for degradation by the bacterial ubiquitin ligase AvrPtoB. The mRNA is cell-to-cell mobile.	FLAGELLIN-SENSITIVE 2 (FLS2)
CHR_12B_000470.1	AT5G64330	Involved in blue light response signaling pathway; interacts with the blue light photoreceptor NPH1. Null mutations abolish phototrophic responses of etiolated seedlings to low fluence blue light. Protein contains multiple protein-protein interaction domains.	NON-PHOTOTROPIC HYPOCOTYL 3 (NPH3)
CHR_12B_001124.1	AT2G44200	pre-mRNA splicing factor domain-containing protein;(source:Araport11)
CHR_12B_001231.1	AT1G12740	encodes a protein with cytochrome P450 domain	CYTOCHROME P45, FAMILY 87, SUBFAMILY A, POLYPEPTIDE 2 (CYP87A2)
CHR_12B_001380.1	AT4G19420	Pectinacetylesterase family protein;(source:Araport11)
CHR_12B_001381.1	AT5G45300	Encodes a beta-amylase-like protein present in the nucleus rather than targeted to the chloroplast. Contains BRASSINAZOLE RESISTANT1 (BZR1)-type DNA binding domains. Activates gene expression in protoplast transactivation assays.
CHR_12B_001382.1	AT5G45300	Encodes a beta-amylase-like protein present in the nucleus rather than targeted to the chloroplast. Contains BRASSINAZOLE RESISTANT1 (BZR1)-type DNA binding domains. Activates gene expression in protoplast transactivation assays.
CHR_12B_001383.1	AT1G66510	AAR2 protein family;(source:Araport11)
CHR_12B_001384.1	AT5G64290	dicarboxylate transport 2.1;(source:Araport11)	DICARBOXYLATE TRANSPORT 2.1 (DIT2.1)
CHR_12B_001412.1	AT4G38190	encodes a gene similar to cellulose synthase	CELLULOSE SYNTHASE LIKE D4 (CSLD4)
CHR_12B_001413.1	AT1G09530	Transcription factor interacting with photoreceptors phyA and phyB. Forms a ternary complex in vitro with G-box element of the promoters of LHY, CCA1. Acts as a negative regulator of phyB signalling. It degrades rapidly after irradiation of dark grown seedlings in a process controlled by phytochromes. Does not play a significant role in controlling light input and function of the circadian clockw…	PHYTOCHROME INTERACTING FACTOR 3 (PIF3)
CHR_12B_001414.1	AT3G62200	Putative endonuclease or glycosyl hydrolase;(source:Araport11)
CHR_12B_001524.1	AT1G55230	proteinase inhibitor I4, serpin (DUF716);(source:Araport11)
CHR_13B_001180.1	AT1G55360	tRNA-splicing ligase (DUF239);(source:Araport11)
CHR_13B_001181.1	AT1G55340	hypothetical protein (DUF1639);(source:Araport11)
CHR_15B_000001.1	AT5G49150	Encodes a transmembrane domain containing protein expressed in sperm cells. Mutants are defective in gamete fusion. Target promoter of the male germline-specific transcription factor DUO1.
CHR_15B_000002.1	AT5G49150	Encodes a transmembrane domain containing protein expressed in sperm cells. Mutants are defective in gamete fusion. Target promoter of the male germline-specific transcription factor DUO1.
CHR_15B_001688.1	AT2G20710	Tetratricopeptide repeat (TPR)-like superfamily protein;(source:Araport11)
CHR_15B_001689.1	AT4G28250	putative beta-expansin/allergen protein. Naming convention from the Expansin Working Group (Kende et al, 2004. Plant Mol Bio). Involved in the formation of nematode-induced syncytia in roots of Arabidopsis thaliana.	EXPANSIN B3 (EXPB3)
CHR_15B_001690.1	AT4G03410	Peroxisomal membrane 22 kDa (Mpv17/PMP22) family protein;(source:Araport11)	MPV17_PMP22 PROTEIN 1 (MPD1)
CHR_15B_001691.1	AT4G03400	Encodes a GH3-related gene involved in red light-specific hypocotyl elongation. Analysis of sense and antisense transgenic plants suggests that DFL2 is located downstream of red light signal transduction and determines the degree of hypocotyl elongation.	DWARF IN LIGHT 2 (DFL2)
CHR_15B_001692.1	AT2G20740	Tetraspanin family protein;(source:Araport11)
CHR_15B_001693.1	AT3G13160	Ribosomal pentatricopeptide repeat protein	RIBOSOMAL PENTATRICOPEPTIDE REPEAT PROTEIN 3B (RPPR3B)
CHR_16B_000930.1	AT1G48790	associated molecule with the SH3 domain of STAM 1;(source:Araport11)	ASSOCIATED MOLECULE WITH THE SH3 DOMAIN OF STAM 1 (AMSH1)
CHR_16B_000931.1	AT1G23010	Encodes a protein with multicopper oxidase activity. Located in ER. Function together with LPR2 (AT1G71040) and a P5-type ATPase (At5g23630/PDR2) in a common pathway that adjusts root meristem activity to Pi (inorganic phosphate) availability.	LOW PHOSPHATE ROOT1 (LPR1)
CHR_17B_000038.1	AT3G06130	Heavy metal transport/detoxification superfamily protein;(source:Araport11)	HEAVY METAL ASSOCIATED PROTEIN 25 (ATHMP25)
CHR_17B_000222.1	AT5G45890	Senescence-associated gene 12 (SAG12) encoding a cysteine protease influenced by cytokinin, auxin, and sugars.Localized to special vacuole found during senescence called senescence associated vacuoles which are different from central vacuole in the tonoplast composition and pH.	SENESCENCE-ASSOCIATED GENE 12 (SAG12)
CHR_17B_000223.1	AT1G54560	Encodes a class XI myosin that is involved in organelle motility, actin organization, and optimal growth of pollen tubes.	(XIE)
CHR_17B_000224.1	AT3G04610	RNA-binding KH domain-containing protein;(source:Araport11)	FLOWERING LOCUS KH DOMAIN (FLK)
CHR_17B_000225.1	AT1G54460	TPX2 (targeting protein for Xklp2) protein family;(source:Araport11)
CHR_17B_000226.1	AT2G30620	winged-helix DNA-binding transcription factor family protein;(source:Araport11)	HISTONE 1.2 (H1.2)
CHR_17B_001107.1	AT2G44950	The gene encodes one of two orthologous E3 ubiquitin ligases in Arabidopsis that are involved in monoubiquitination of histone H2B. Regulates expression of disease resistance genes.	HISTONE MONO-UBIQUITINATION 1 (HUB1)
CHR_18B_000395.1	AT2G37250	encodes adenylate kinase that is located in the chloroplast involved in the coordination of metabolism and growth	ADENOSINE KINASE (ADK)
CHR_18B_000396.1	AT4G19510	Disease resistance protein (TIR-NBS-LRR class);(source:Araport11)
CHR_18B_000829.1	AT5G15900	Encodes a member of the TBL (TRICHOME BIREFRINGENCE-LIKE) gene family containing a plant-specific DUF231 (domain of unknown function) domain. TBL gene family has 46 members, two of which (TBR/AT5G06700 and TBL3/AT5G01360) have been shown to be involved in the synthesis and deposition of secondary wall cellulose, presumably by influencing the esterification state of pectic polymers. A nomenclature…
CHR_18B_000830.1	AT1G06620	encodes a protein whose sequence is similar to a 2-oxoglutarate-dependent dioxygenase The mRNA is cell-to-cell mobile.
CHR_18B_000831.1	AT5G38200	Class I glutamine amidotransferase-like superfamily protein;(source:Araport11)
CHR_18B_000832.1	AT1G66910	Protein kinase superfamily protein;(source:Araport11)
CHR_18B_000833.1	AT5G16150	Encodes a putative plastidic glucose transporter.	PLASTIDIC GLC TRANSLOCATOR (PGLCT)
CHR_18B_000834.1	AT5G16140	Peptidyl-tRNA hydrolase family protein;(source:Araport11)
CHR_18B_000835.1	AT5G38300	homeobox Hox-B3-like protein;(source:Araport11)
CHR_18B_000836.1	AT1G67050	membrane-associated kinase regulator;(source:Araport11)
CHR_18B_000837.1	AT1G67070	Encodes a protein with phosphomannose isomerase activity that is involved in synthesis of ascorbic acid. Expression is induced after 24 hours of dark treatment, in senescing leaves and treatment with exogenous photosynthesis inhibitor. Induction of gene expression was suppressed in excised leaves supplied with sugar. The authors suggest that the gene's expression pattern is responding to the leve…	DARK INDUCIBLE 9 (DIN9)
CHR_18B_000838.1	AT1G66840	Encodes a coiled-coil protein WEB2 (weak chloroplast movement under blue light 2, also named PMI2/plastid movement impaired 2). Involved in chloroplast avoidance movement under intermediate and high light intensities. WEB2, together with another coiled-coil protein WEB1 (AT2G26570), maintains the chloroplast photorelocation movement velocity.	PLASTID MOVEMENT IMPAIRED 2 (PMI2)
CHR_18B_000839.1	AT1G66740	Located on the SSL2 region of Arabidopsis thaliana, which is homeologous to the Brassica S locus for self incompatibility. Expressed in both vegetative and reproductive organs suggesting AtSP7 might not be involved in self incompatibility. Its expression is regulated during cell cycle progression through E2F transcription factors. The protein interacts with acetylated histones H3 and H4 and HAM a…	(SGA2)
CHR_18B_000840.1	AT1G66480	Involved in chloroplast avoidance movement under intermediate and high light intensities; PADRE protein up-regulated after infection by S. sclerotiorun.
CHR_18B_000841.1	AT3G03380	Encodes a putative DegP protease. The mRNA is cell-to-cell mobile.	DEGRADATION OF PERIPLASMIC PROTEINS 7 (DEG7)
CHR_18B_000842.1	AT5G17480	pollen calcium-binding protein 1;(source:Araport11)	POLLEN CALCIUM-BINDING PROTEIN 1 (PC1)
CHR_18B_000843.1	AT5G16715	protein EMBRYO DEFECTIVE 2247;(source:Araport11)	EMBRYO DEFECTIVE 2247 (EMB2247)
CHR_18B_000844.1	AT1G66330	senescence-associated family protein;(source:Araport11)
CHR_18B_000845.1	AT5G37710	alpha/beta-Hydrolases superfamily protein;(source:Araport11)
CHR_18B_000846.1	AT3G02850	Encodes SKOR, a member of Shaker family potassium ion (K+) channel. This family includes five groups based on phylogenetic analysis (FEBS Letters (2007) 581: 2357): I (inward rectifying channel): AKT1 (AT2G26650), AKT5 (AT4G32500) and SPIK (also known as AKT6, AT2G25600); II (inward rectifying channel): KAT1 (AT5G46240) and KAT2 (AT4G18290); III (weakly inward rectifying channel): AKT2 (AT4G22200…	STELAR K+ OUTWARD RECTIFIER (SKOR)
CHR_18B_000847.1	AT4G21710	Encodes the unique second-largest subunit of DNA-dependent RNA polymerase II; the ortholog of budding yeast RPB2 and a homolog of the E. coli RNA polymerase beta subunit.	(NRPB2)
CHR_19B_001249.1	AT2G28630	Encodes KCS12, a member of the 3-ketoacyl-CoA synthase family involved in the biosynthesis of VLCFA (very long chain fatty acids).	3-KETOACYL-COA SYNTHASE 12 (KCS12)
CHR_21B_000001.1	AT2G43060	ILI1 binding bHLH 1;(source:Araport11)	ILI1 BINDING BHLH 1 (IBH1)
CHR_21B_000003.1	ATCG00480	chloroplast-encoded gene for beta subunit of ATP synthase	ATP SYNTHASE SUBUNIT BETA (PB)
CHR_21B_000004.1	ATMG00980	ribosomal protein L2	(RPSL2)
CHR_21B_000712.1	AT1G65020	plasma protein;(source:Araport11)
CHR_21B_000713.1	AT1G64990	Encodes a GPCR-type G protein receptor with nine predicted transmembrane domains. The protein binds abscisic acid (ABA) and is predicted to function as an ABA receptor. It has GTP-binding and GTPase activity and binds to ABA more effectively in the presence of GDP. GTG1 binds to GPA1, the alpha subunit of the heterotrimeric G protein. GPA1 (in its GTP-bound state) affects the GTP binding and GTPa…	GPCR-TYPE G PROTEIN 1 (GTG1)
CHR_21B_000714.1	AT5G16890	Exostosin family protein;(source:Araport11)
CHR_21B_000715.1	AT1G65060	encodes an isoform of 4-coumarate:CoA ligase (4CL), which is involved in the last step of the general phenylpropanoid pathway. mRNA levels are not induced in response to wounding or to fungal infection by P. parasitica. mRNA is expressed in flowers, to a lesser degree in mature leaves and siliques and marginally in seedling roots and bolting stems of mature plants. The catalytic efficiency was in…	4-COUMARATE:COA LIGASE 3 (4CL3)
CHR_21B_000716.1	AT3G16090	Encodes one of the Arabidopsis homologs of the yeast/human Hrd1 protein: AT3G16090 (Hrd1A), AT1G65040 (Hrd1B). Involved in ERAD (Endoplasmic reticulum-associated degradation).	HOMOLOG OF YEAST HRD1 (Hrd1A)
CHR_21B_000717.1	AT3G03140	Encodes a chromatin-associated protein that interacts with plant nuclear lamin-like components to regulate nuclear size.	PWWP-DOMAIN INTERACTOR OF POLYCOMBS1 (PWO1)
CHR_21B_000718.1	AT2G16790	P-loop containing nucleoside triphosphate hydrolases superfamily protein;(source:Araport11)
CHR_21B_000719.1	AT2G36740	DNA binding protein SWC2;(source:Araport11)	(SWC2)
CHR_21B_000720.1	AT2G44870	replicase polyprotein 1ab protein;(source:Araport11)
CHR_21B_000721.1	AT5G05000	Outer membrane GTPase protein that may function in import of nuclear encoded proteins into the chloroplast. Phosphorylation of the G-domains regulate translocon assembly.	TRANSLOCON AT THE OUTER ENVELOPE MEMBRANE OF CHLOROPLASTS 34 (TOC34)
CHR_21B_000722.1	AT5G05000	Outer membrane GTPase protein that may function in import of nuclear encoded proteins into the chloroplast. Phosphorylation of the G-domains regulate translocon assembly.	TRANSLOCON AT THE OUTER ENVELOPE MEMBRANE OF CHLOROPLASTS 34 (TOC34)
CHR_21B_000723.1	AT4G25140	Encodes oleosin1, a protein found in oil bodies, involved in seed lipid accumulation. Suppression of OLEO1 (and OLEO2) resulted in an aberrant phenotype of embryo cells that contain unusually large oilbodies that are not normally observed in seeds. Changes in the size of oilbodies caused disruption of storage organelles, altering accumulation of lipids and proteins and causing delay in germinatio…	OLEOSIN 1 (OLEO1)		Table Sx A to B HE中的基因
CHR_21B_001168.1	AT2G34930	disease resistance family protein / LRR family protein;(source:Araport11)
CHR_21B_001169.1	AT2G34930	disease resistance family protein / LRR family protein;(source:Araport11)
CHR_22B_000647.1	AT1G17530	Encodes a translocase of inner mitochondrial membrane.	TRANSLOCASE OF INNER MITOCHONDRIAL MEMBRANE 23 (TIM23-1)
CHR_22B_000648.1	AT3G13810	indeterminate(ID)-domain 11;(source:Araport11)	INDETERMINATE(ID)-DOMAIN 11 (IDD11)
CHR_22B_000649.1	AT4G29840	threonine synthase	METHIONINE OVER-ACCUMULATOR 2 (MTO2)
CHR_23B_000400.1	AT5G44635	minichromosome maintenance (MCM2/3/5) family protein;(source:Araport11)	MINICHROMOSOME MAINTENANCE 6 (MCM6)
CHR_23B_000456.1	AT5G11760	stress response protein;(source:Araport11)
CHR_23B_000466.1	AT5G11890	harpin-induced protein;(source:Araport11)	EMBRYO DEFECTIVE 3135 (EMB3135)
CHR_23B_000467.1	AT2G26150	member of Heat Stress Transcription Factor (Hsf) family. Involved in response to misfolded protein accumulation in the cytosol. Regulated by alternative splicing and non-sense-mediated decay.	HEAT SHOCK TRANSCRIPTION FACTOR A2 (HSFA2)
CHR_23B_000468.1	AT4G33090	encodes an aminopeptidase, a ortholog of mouse microsomal AP (EC 3.4.11.2).	AMINOPEPTIDASE M1 (APM1)
CHR_23B_000739.1	AT5G36930	Disease resistance protein (TIR-NBS-LRR class) family;(source:Araport11)
CHR_23B_000740.1	AT1G16120	Encodes a WAK-like receptor-like kinase with a cytoplasmic Ser/Thr protein kinase domain and an extracellular domain with EGF-like repeats.	WALL ASSOCIATED KINASE-LIKE 1 (WAKL1)
CHR_23B_000741.1	AT1G30330	Encodes a member of the auxin response factor family. Mediates auxin response via expression of auxin regulated genes. Acts redundantly with ARF8 to control stamen elongation and flower maturation. Expression of ARF6 is controlled by miR167.	AUXIN RESPONSE FACTOR 6 (ARF6)
CHR_23B_000742.1	AT1G16120	Encodes a WAK-like receptor-like kinase with a cytoplasmic Ser/Thr protein kinase domain and an extracellular domain with EGF-like repeats.	WALL ASSOCIATED KINASE-LIKE 1 (WAKL1)
CHR_23B_000743.1	AT4G25490	Transcriptional activator that binds to the DRE/CRT regulatory element and induces COR (cold-regulated) gene expression increasing plant freezing tolerance. It encodes a member of the DREB subfamily A-1 of ERF/AP2 transcription factor family (CBF1). The protein contains one AP2 domain. There are six members in this subfamily, including CBF1, CBF2, and CBF3. This gene is involved in response to lo…	C-REPEAT/DRE BINDING FACTOR 1 (CBF1)
CHR_24B_000065.1	AT5G47370	homeobox-leucine zipper genes induced by auxin, but not by other phytohormones. Plays opposite roles in the shoot and root tissues in regulating auxin-mediated morphogenesis.	(HAT2)
CHR_24B_000066.1	AT5G47230	encodes a member of the ERF (ethylene response factor) subfamily B-3 of ERF/AP2 transcription factor family (ATERF-5). The protein contains one AP2 domain. There are 18 members in this subfamily including ATERF-1, ATERF-2, AND ATERF-5. The mRNA is cell-to-cell mobile.	ETHYLENE RESPONSIVE ELEMENT BINDING FACTOR 5 (ERF5)
CHR_24B_000067.1	AT5G47230	encodes a member of the ERF (ethylene response factor) subfamily B-3 of ERF/AP2 transcription factor family (ATERF-5). The protein contains one AP2 domain. There are 18 members in this subfamily including ATERF-1, ATERF-2, AND ATERF-5. The mRNA is cell-to-cell mobile.	ETHYLENE RESPONSIVE ELEMENT BINDING FACTOR 5 (ERF5)

## Sheet: Table S17
Table S17. Genes with expression bias in tetraploid Trapa natans.
Gene pair	baseMean	log2FoldChange	lfcSE	stat	pvalue	padj	tissue
evm.model.CHR_21At.715-evm.model.CHR_21Bt.667	1033.18	5.64063	0.3427	16.4594	7.18377e-61	1.52e-56	FB
evm.model.CHR_1At.1525-evm.model.CHR_1Bt.1532	5647.07	-11.2866	0.792187	-14.2474	4.65344e-46	4.93e-42	FB
evm.model.CHR_15At.442-evm.model.CHR_15Bt.436	858.697	6.25336	0.469629	13.3155	1.88002e-40	1.33e-36	FB
evm.model.CHR_20At.409-evm.model.CHR_20Bt.567	235.797	-6.79344	0.528081	-12.8644	7.14038e-38	3.78e-34	FB
evm.model.CHR_7At.1058.5-evm.model.CHR_7Bt.1033	730.701	5.54166	0.434122	12.7652	2.56465e-37	1.09e-33	FB
evm.model.CHR_21At.714-evm.model.CHR_21Bt.666	326.859	-4.66033	0.374588	-12.4412	1.56074e-35	5.51e-32	FB
evm.model.CHR_15At.936-evm.model.CHR_15Bt.909	241.199	-6.07506	0.490652	-12.3816	3.28701e-35	9.95e-32	FB
evm.model.CHR_2At.371-evm.model.CHR_2Bt.371	672.629	7.44774	0.61297	12.1502	5.71941e-34	1.51e-30	FB
evm.model.CHR_21At.541-evm.model.CHR_21Bt.491	256.34	-5.15365	0.426453	-12.0849	1.26884e-33	2.99e-30	FB
evm.model.CHR_10At.887-evm.model.CHR_10Bt.837	456.814	5.84932	0.48741	12.0008	3.51793e-33	7.45e-30	FB
evm.model.CHR_15At.10-evm.model.CHR_15Bt.25	532.825	-8.62867	0.722584	-11.9414	7.19971e-33	1.39e-29	FB
evm.model.CHR_15At.2022-evm.model.CHR_15Bt.1952	899.51	-10.136	0.84966	-11.9294	8.31345e-33	1.47e-29	FB
evm.model.CHR_8At.493-evm.model.CHR_8Bt.574	195.485	5.90705	0.501093	11.7883	4.4826e-32	7.3e-29	FB
evm.model.CHR_7At.35-evm.model.CHR_7Bt.36	3850.11	5.18369	0.44148	11.7416	7.79837e-32	1.18e-28	FB
evm.model.CHR_7At.454-evm.model.CHR_23Bt.196.1	755.817	-5.16471	0.440695	-11.7195	1.01299e-31	1.4e-28	FB
evm.model.CHR_21At.375-evm.model.CHR_21Bt.325	154.024	-5.45573	0.465676	-11.7157	1.05894e-31	1.4e-28	FB
evm.model.CHR_12At.1172-evm.model.CHR_12Bt.1133	394.514	-3.56463	0.307092	-11.6077	3.76606e-31	4.69e-28	FB
evm.model.CHR_11At.702-evm.model.CHR_11Bt.776	186.649	5.75099	0.496299	11.5878	4.75447e-31	5.59e-28	FB
evm.model.CHR_14At.308-evm.model.CHR_6Bt.612	1497.33	-7.37758	0.640655	-11.5157	1.09981e-30	1.23e-27	FB
evm.model.CHR_21At.1312-evm.model.CHR_21Bt.1216	865.519	-7.18157	0.624431	-11.501	1.30432e-30	1.32e-27	FB
evm.model.CHR_10At.654-evm.model.CHR_10Bt.553	275.661	6.3612	0.552907	11.505	1.24472e-30	1.32e-27	FB
evm.model.CHR_15At.1433-evm.model.CHR_15Bt.1392	536.28	-4.01844	0.349659	-11.4925	1.43959e-30	1.39e-27	FB
evm.model.CHR_17At.137-evm.model.CHR_17Bt.168	369.157	8.58559	0.751822	11.4197	3.33362e-30	3.07e-27	FB
evm.model.CHR_8At.101-evm.model.CHR_8Bt.86	3091.95	5.66142	0.499686	11.3299	9.32601e-30	8.23e-27	FB
evm.model.CHR_14At.815-evm.model.CHR_14Bt.862	422.967	-3.80604	0.337756	-11.2686	1.8752e-29	1.59e-26	FB
evm.model.CHR_15At.915-evm.model.CHR_15Bt.888	342.279	3.8965	0.347963	11.198	4.169e-29	3.4e-26	FB
evm.model.CHR_21At.1006-evm.model.CHR_21Bt.942	435.696	-5.9207	0.529176	-11.1885	4.64133e-29	3.64e-26	FB
evm.model.CHR_8At.1555-evm.model.CHR_8Bt.1552	263.406	7.37317	0.661576	11.1449	7.58633e-29	5.74e-26	FB
evm.model.CHR_14At.1253-evm.model.CHR_14Bt.1319	469.724	5.91435	0.5319	11.1193	1.01077e-28	7.38e-26	FB
evm.model.CHR_19At.1365-evm.model.CHR_16Bt.1782	1456.99	-13.9634	1.2568	-11.1103	1.11799e-28	7.89e-26	FB
evm.model.CHR_6At.906-evm.model.CHR_20Bt.667	442.672	7.37597	0.667464	11.0507	2.17432e-28	1.49e-25	FB
evm.model.CHR_10At.1044-evm.model.CHR_10Bt.1006	697.01	-7.83172	0.713637	-10.9744	5.07535e-28	3.36e-25	FB
evm.model.CHR_2At.1259-evm.model.CHR_2Bt.1272	197.494	5.95497	0.543415	10.9584	6.05478e-28	3.89e-25	FB
evm.model.CHR_20At.533-evm.model.CHR_20Bt.684	447.708	5.92379	0.54112	10.9473	6.84705e-28	4.27e-25	FB
evm.model.CHR_13At.1135-evm.model.CHR_22Bt.451	430.533	7.054	0.644587	10.9434	7.14348e-28	4.32e-25	FB
evm.model.CHR_2At.607-evm.model.CHR_2Bt.606	190.488	6.45589	0.593197	10.8832	1.386e-27	8.16e-25	FB
evm.model.CHR_16At.1486-evm.model.CHR_16Bt.1533	198.332	4.45731	0.409978	10.8721	1.56627e-27	8.97e-25	FB
evm.model.CHR_16At.835-evm.model.CHR_16Bt.835	369.605	-5.93216	0.547093	-10.843	2.15186e-27	1.2e-24	FB
evm.model.CHR_4At.897-evm.model.CHR_4Bt.831	303.8	8.33018	0.76997	10.8188	2.80313e-27	1.52e-24	FB
evm.model.CHR_1At.65-evm.model.CHR_1Bt.75	482.262	4.76758	0.441539	10.7976	3.53175e-27	1.87e-24	FB
evm.model.CHR_7At.631-evm.model.CHR_7Bt.613	171.577	6.45068	0.600899	10.7351	6.96763e-27	3.6e-24	FB
evm.model.CHR_17At.92-evm.model.CHR_17Bt.126	278.143	4.82868	0.451037	10.7057	9.56647e-27	4.82e-24	FB
evm.model.CHR_10At.1176.1-evm.model.CHR_10Bt.1140.1	2850.87	-7.51398	0.704492	-10.6658	1.47111e-26	7.25e-24	FB
evm.model.CHR_4At.1306-evm.model.CHR_4Bt.1259	117.77	5.37721	0.5054	10.6395	1.95158e-26	9.26e-24	FB
evm.model.CHR_20At.426-evm.model.CHR_20Bt.585	894.228	13.2726	1.24757	10.6388	1.96742e-26	9.26e-24	FB
evm.model.CHR_9At.1683-evm.model.CHR_9Bt.1645_evm.model.CHR_9Bt.1646	248.082	-7.74936	0.728673	-10.6349	2.0507e-26	9.44e-24	FB
evm.model.CHR_19At.967-evm.model.CHR_19Bt.936	583.527	4.36897	0.413308	10.5708	4.07209e-26	1.84e-23	FB
evm.model.CHR_12At.339-evm.model.CHR_12Bt.322	364.356	7.2005	0.681689	10.5627	4.43543e-26	1.96e-23	FB
evm.model.CHR_15At.1140-evm.model.CHR_15Bt.1089	217.554	-7.38386	0.701835	-10.5208	6.92825e-26	2.99e-23	FB
evm.model.CHR_1At.348-evm.model.CHR_16Bt.1156	907.203	-13.2797	1.26653	-10.4851	1.01091e-25	4.28e-23	FB
evm.model.CHR_13At.969-evm.model.CHR_13Bt.830.1	497.018	-4.91144	0.469245	-10.4667	1.22873e-25	5.1e-23	FB
evm.model.CHR_7At.492-evm.model.CHR_7Bt.472	169.368	-5.6786	0.545531	-10.4093	2.24846e-25	9.11e-23	FB
evm.model.CHR_1At.633-evm.model.CHR_1Bt.652	359.982	-6.09972	0.586159	-10.4063	2.32157e-25	9.11e-23	FB
evm.model.CHR_21At.363-evm.model.CHR_21Bt.431	12384.4	-17.0507	1.63841	-10.4068	2.30742e-25	9.11e-23	FB
evm.model.CHR_15At.641-evm.model.CHR_15Bt.617	247.044	6.19597	0.597975	10.3616	3.70772e-25	1.43e-22	FB
evm.model.CHR_4At.1012-evm.model.CHR_4Bt.940	357.708	-3.68724	0.356196	-10.3517	4.11047e-25	1.55e-22	FB
evm.model.CHR_13At.881-evm.model.CHR_13Bt.745	145.277	-6.07175	0.589853	-10.2937	7.52515e-25	2.8e-22	FB
evm.model.CHR_11At.754-evm.model.CHR_11Bt.829	554.868	-2.86045	0.280332	-10.2038	1.90667e-24	6.85e-22	FB
evm.model.CHR_10At.2531-evm.model.CHR_10Bt.2611	190.117	3.93264	0.385358	10.2052	1.88007e-24	6.85e-22	FB
evm.model.CHR_19At.1534-evm.model.CHR_19Bt.1534	163.296	-5.2369	0.513748	-10.1935	2.11951e-24	7.48e-22	FB
evm.model.CHR_15At.1517-evm.model.CHR_15Bt.1471	182.841	-7.31681	0.72261	-10.1255	4.25658e-24	1.48e-21	FB
evm.model.CHR_14At.1105-evm.model.CHR_14Bt.1164	1715.85	3.31696	0.327953	10.1141	4.78242e-24	1.63e-21	FB
evm.model.CHR_1At.679-evm.model.CHR_1Bt.698	164.267	3.91273	0.386937	10.1121	4.8847e-24	1.64e-21	FB
evm.model.CHR_1At.1350.2-evm.model.CHR_1Bt.1347	131.209	-6.31026	0.625049	-10.0956	5.7761e-24	1.91e-21	FB
evm.model.CHR_21At.796-evm.model.CHR_16Bt.221	584.998	-2.7948	0.276905	-10.093	5.93203e-24	1.93e-21	FB
evm.model.CHR_5At.615-evm.model.CHR_5Bt.734	7274.42	16.2966	1.61809	10.0715	7.3843e-24	2.37e-21	FB
evm.model.CHR_15At.2147-evm.model.CHR_15Bt.2074	292.639	8.80861	0.875604	10.06	8.29655e-24	2.62e-21	FB
evm.model.CHR_13At.2099-evm.model.CHR_13Bt.1934	202.162	4.82989	0.482188	10.0166	1.28867e-23	4.01e-21	FB
evm.model.CHR_12At.631-evm.model.CHR_12Bt.590	647.385	-8.53692	0.854175	-9.99435	1.61343e-23	4.95e-21	FB
evm.model.CHR_2At.1187-evm.model.CHR_5Bt.1088	175.773	4.15955	0.417973	9.95172	2.47852e-23	7.5e-21	FB
evm.model.CHR_5At.675-evm.model.CHR_5Bt.670	2033.44	3.88917	0.391476	9.93462	2.94281e-23	8.78e-21	FB
evm.model.CHR_7At.467-evm.model.CHR_7Bt.447	809.878	-13.1161	1.3208	-9.93046	3.0683e-23	9.03e-21	FB
evm.model.CHR_2At.981-evm.model.CHR_16Bt.1795	236.351	-8.16323	0.822323	-9.92703	3.17585e-23	9.22e-21	FB
evm.model.CHR_21At.857-evm.model.CHR_7Bt.223	325.477	-6.1004	0.615124	-9.91735	3.4991e-23	1e-20	FB
evm.model.CHR_4At.158-evm.model.CHR_4Bt.93	205.372	-7.03645	0.710111	-9.90894	3.8067e-23	1.08e-20	FB
evm.model.CHR_8At.280-evm.model.CHR_8Bt.291	207.08	-5.95241	0.60167	-9.89316	4.45731e-23	1.24e-20	FB
evm.model.CHR_5At.508-evm.model.CHR_5Bt.504	783.947	-11.2563	1.14067	-9.86815	5.72093e-23	1.57e-20	FB
evm.model.CHR_10At.934-evm.model.CHR_10Bt.885	318.759	-8.87866	0.903945	-9.82213	9.04152e-23	2.46e-20	FB
evm.model.CHR_1At.1349.1-evm.model.CHR_1Bt.1348.2	442.447	-12.244	1.24814	-9.8098	1.02169e-22	2.74e-20	FB
evm.model.CHR_10At.2167-evm.model.CHR_10Bt.2219	509.238	12.46	1.27488	9.77348	1.46333e-22	3.87e-20	FB
evm.model.CHR_16At.770-evm.model.CHR_16Bt.770	796.907	-13.0926	1.34032	-9.76828	1.54052e-22	4.03e-20	FB
evm.model.CHR_10At.1602-evm.model.CHR_10Bt.1407	180.137	4.31591	0.442287	9.75817	1.70203e-22	4.4e-20	FB
evm.model.CHR_8At.1431.2-evm.model.CHR_8Bt.1434.2	180.29	4.45118	0.456877	9.74263	1.98357e-22	5.06e-20	FB
evm.model.CHR_6At.1013-evm.model.CHR_6Bt.1040	149.019	-6.81898	0.702016	-9.71343	2.64297e-22	6.66e-20	FB
evm.model.CHR_11At.590-evm.model.CHR_11Bt.663	511.586	12.4671	1.28447	9.70605	2.84144e-22	7.08e-20	FB
evm.model.CHR_15At.1807-evm.model.CHR_15Bt.1742	205.842	7.97507	0.824687	9.67042	4.02729e-22	9.92e-20	FB
evm.model.CHR_13At.99-evm.model.CHR_13Bt.47	810.99	13.1314	1.3584	9.66682	4.17121e-22	1.02e-19	FB
evm.model.CHR_21At.934-evm.model.CHR_21Bt.863	172.779	7.20146	0.74521	9.66366	4.30193e-22	1.04e-19	FB
evm.model.CHR_18At.401-evm.model.CHR_18Bt.500	1031.04	-10.716	1.11145	-9.64147	5.34174e-22	1.27e-19	FB
evm.model.CHR_3At.333-evm.model.CHR_3Bt.324	96.9141	5.16505	0.536432	9.62854	6.05865e-22	1.43e-19	FB
evm.model.CHR_24At.244-evm.model.CHR_24Bt.235	400.588	12.1137	1.25869	9.62402	6.33063e-22	1.47e-19	FB
evm.model.CHR_3At.253-evm.model.CHR_3Bt.253	233.816	3.7093	0.38861	9.54506	1.36026e-21	3.13e-19	FB
evm.model.CHR_21At.1165-evm.model.CHR_21Bt.1075	190.326	6.34872	0.666276	9.52867	1.59305e-21	3.63e-19	FB
evm.model.CHR_19At.572-evm.model.CHR_19Bt.576	249.47	-6.74372	0.708563	-9.51746	1.7746e-21	4e-19	FB
evm.model.CHR_20At.630-evm.model.CHR_20Bt.772	105.596	-4.21385	0.443208	-9.50761	1.95091e-21	4.35e-19	FB
evm.model.CHR_13At.1018-evm.model.CHR_13Bt.872	313.165	3.67175	0.386274	9.50556	1.98981e-21	4.39e-19	FB
evm.model.CHR_2At.603-evm.model.CHR_2Bt.602	973.047	3.58546	0.377535	9.49701	2.16007e-21	4.66e-19	FB
evm.model.CHR_5At.500-evm.model.CHR_14Bt.481	551.608	-3.94741	0.415684	-9.49619	2.17716e-21	4.66e-19	FB
evm.model.CHR_11At.669-evm.model.CHR_11Bt.741	389.947	12.0755	1.27152	9.49689	2.16247e-21	4.66e-19	FB
evm.model.CHR_7At.87-evm.model.CHR_7Bt.189	333.612	-11.8365	1.24925	-9.47488	2.6706e-21	5.66e-19	FB
evm.model.CHR_17At.36-evm.model.CHR_17Bt.67	472.988	12.3538	1.31553	9.3908	5.95472e-21	1.24e-18	FB
evm.model.CHR_17At.43-evm.model.CHR_17Bt.75	382.524	-5.14308	0.547635	-9.39144	5.91856e-21	1.24e-18	FB
evm.model.CHR_10At.2036-evm.model.CHR_10Bt.2087	5808.31	-11.8642	1.26366	-9.38882	6.06788e-21	1.25e-18	FB
evm.model.CHR_14At.600-evm.model.CHR_14Bt.652	323.743	11.8066	1.25801	9.38509	6.28619e-21	1.28e-18	FB
evm.model.CHR_23At.69-evm.model.CHR_23Bt.82	209.544	-5.59195	0.598471	-9.34372	9.30077e-21	1.88e-18	FB
evm.model.CHR_4At.935-evm.model.CHR_4Bt.870	240.447	-2.9683	0.318682	-9.31431	1.22749e-20	2.45e-18	FB
evm.model.CHR_10At.1814-evm.model.CHR_10Bt.1880	184.755	-8.1085	0.870699	-9.31264	1.24698e-20	2.47e-18	FB
evm.model.CHR_3At.692-evm.model.CHR_3Bt.673	682.942	11.9216	1.28105	9.30612	1.32585e-20	2.6e-18	FB
evm.model.CHR_20At.567-evm.model.CHR_20Bt.718	235.497	4.8004	0.516651	9.2914	1.52278e-20	2.96e-18	FB
evm.model.CHR_13At.1272.1-evm.model.CHR_13Bt.1120.1	293.281	-4.71197	0.507223	-9.28974	1.5466e-20	2.98e-18	FB
evm.model.CHR_15At.1007-evm.model.CHR_15Bt.963	108.609	-5.86567	0.631483	-9.28873	1.56146e-20	2.98e-18	FB
evm.model.CHR_16At.917-evm.model.CHR_16Bt.916	179.463	3.84882	0.416	9.25197	2.20387e-20	4.17e-18	FB
evm.model.CHR_6At.937-evm.model.CHR_6Bt.967	338.244	-11.856	1.28535	-9.22398	2.8628e-20	5.37e-18	FB
evm.model.CHR_18At.46-evm.model.CHR_18Bt.81	526.724	2.46546	0.267883	9.2035	3.46472e-20	6.44e-18	FB
evm.model.CHR_23At.599-evm.model.CHR_23Bt.460	1601.96	14.1137	1.53411	9.19992	3.58208e-20	6.6e-18	FB
evm.model.CHR_24At.638-evm.model.CHR_10Bt.3145	739.186	-6.108	0.664764	-9.18822	3.9938e-20	7.29e-18	FB
evm.model.CHR_8At.225-evm.model.CHR_17Bt.556.1	801.068	-5.3839	0.586163	-9.18499	4.11576e-20	7.45e-18	FB
evm.model.CHR_20At.601-evm.model.CHR_20Bt.751	160.696	-4.2131	0.458887	-9.18111	4.26658e-20	7.66e-18	FB
evm.model.CHR_19At.568-evm.model.CHR_19Bt.559	162.956	6.05047	0.660254	9.16384	5.00811e-20	8.87e-18	FB
evm.model.CHR_8At.281-evm.model.CHR_8Bt.292	95.785	4.80275	0.52412	9.16345	5.02627e-20	8.87e-18	FB
evm.model.CHR_21At.345-evm.model.CHR_21Bt.289	8337.43	-11.726	1.2801	-9.1602	5.17995e-20	9.07e-18	FB
evm.model.CHR_9At.1163.3-evm.model.CHR_9Bt.1128	246.795	-9.00252	0.983996	-9.14894	5.74953e-20	9.98e-18	FB
evm.model.CHR_15At.2-evm.model.CHR_1Bt.16	300.836	-11.6875	1.27972	-9.13292	6.66775e-20	1.15e-17	FB
evm.model.CHR_23At.95-evm.model.CHR_23Bt.110	143.243	-5.33908	0.584652	-9.13207	6.7203e-20	1.15e-17	FB
evm.model.CHR_16At.974-evm.model.CHR_16Bt.977	527.446	-10.6641	1.17015	-9.11341	7.98352e-20	1.35e-17	FB
evm.model.CHR_5At.387-evm.model.CHR_5Bt.403	344.168	-8.12989	0.894074	-9.09309	9.62668e-20	1.62e-17	FB
evm.model.CHR_12At.1651-evm.model.CHR_12Bt.1565	238.549	-3.45161	0.379792	-9.08816	1.00725e-19	1.68e-17	FB
evm.model.CHR_17At.457-evm.model.CHR_17Bt.531	717.058	12.9538	1.42565	9.08622	1.02538e-19	1.7e-17	FB
evm.model.CHR_13At.1246-evm.model.CHR_13Bt.1087	185.892	3.40622	0.375961	9.06006	1.3038e-19	2.14e-17	FB
evm.model.CHR_15At.1145-evm.model.CHR_15Bt.1094	782.249	13.0796	1.44385	9.0588	1.31894e-19	2.15e-17	FB
evm.model.CHR_2At.781-evm.model.CHR_22Bt.6	587.689	-3.26458	0.360687	-9.051	1.41667e-19	2.29e-17	FB
evm.model.CHR_22At.459-evm.model.CHR_22Bt.539	375.456	8.63694	0.954421	9.0494	1.43754e-19	2.31e-17	FB
evm.model.CHR_12At.1572-evm.model.CHR_12Bt.1502	228.841	-4.63291	0.512405	-9.0415	1.54539e-19	2.46e-17	FB
evm.model.CHR_5At.253-evm.model.CHR_5Bt.272	252.459	-4.54674	0.503354	-9.0329	1.6718e-19	2.64e-17	FB
evm.model.CHR_7At.266-evm.model.CHR_7Bt.246	360.272	2.55364	0.283129	9.01934	1.89223e-19	2.97e-17	FB
evm.model.CHR_1At.1352-evm.model.CHR_1Bt.1364	247.902	-6.76455	0.750144	-9.01768	1.92118e-19	2.99e-17	FB
evm.model.CHR_15At.473-evm.model.CHR_15Bt.409	257.128	-11.4604	1.27435	-8.99314	2.4026e-19	3.71e-17	FB
evm.model.CHR_22At.588-evm.model.CHR_22Bt.635	217.048	11.2298	1.24884	8.99213	2.4248e-19	3.72e-17	FB
evm.model.CHR_8At.562-evm.model.CHR_8Bt.514	420.157	5.03399	0.56069	8.97821	2.75213e-19	4.19e-17	FB
evm.model.CHR_13At.1697-evm.model.CHR_21Bt.1472	251.775	-11.4309	1.27356	-8.97554	2.81977e-19	4.27e-17	FB
evm.model.CHR_13At.183-evm.model.CHR_13Bt.123	242.267	-11.3744	1.26962	-8.95894	3.27803e-19	4.9e-17	FB
evm.model.CHR_6At.842_evm.model.CHR_6At.843-evm.model.CHR_6Bt.880	1354.79	-3.33722	0.372512	-8.9587	3.28528e-19	4.9e-17	FB
evm.model.CHR_21At.1005-evm.model.CHR_21Bt.941	216.512	11.2259	1.25455	8.94818	3.61406e-19	5.35e-17	FB
evm.model.CHR_4At.851-evm.model.CHR_4Bt.788	117.574	-5.77962	0.646807	-8.93562	4.04899e-19	5.96e-17	FB
evm.model.CHR_15At.1011-evm.model.CHR_15Bt.968	449.534	-7.21758	0.808396	-8.92827	4.3271e-19	6.32e-17	FB
evm.model.CHR_10At.534-evm.model.CHR_10Bt.437	116.952	5.85936	0.656802	8.92105	4.61908e-19	6.66e-17	FB
evm.model.CHR_10At.2111-evm.model.CHR_10Bt.2164	321.822	11.7976	1.32234	8.92175	4.58967e-19	6.66e-17	FB
evm.model.CHR_17At.458-evm.model.CHR_17Bt.493	449.769	12.2812	1.37684	8.91986	4.66885e-19	6.68e-17	FB
evm.model.CHR_24At.15-evm.model.CHR_18Bt.6	870.724	-13.2204	1.48379	-8.90988	5.10857e-19	7.26e-17	FB
evm.model.CHR_17At.118-evm.model.CHR_17Bt.150	244.008	-4.26767	0.479808	-8.89454	5.86627e-19	8.28e-17	FB
evm.model.CHR_5At.1135-evm.model.CHR_5Bt.1116	539.052	-2.58428	0.290606	-8.89271	5.96353e-19	8.37e-17	FB
evm.model.CHR_5At.607-evm.model.CHR_5Bt.600	222.825	6.88477	0.777225	8.85814	8.13593e-19	1.13e-16	FB
evm.model.CHR_21At.1082-evm.model.CHR_21Bt.989	329.213	11.8304	1.3358	8.85642	8.26229e-19	1.14e-16	FB
evm.model.CHR_1At.1638-evm.model.CHR_1Bt.7	220.869	11.2555	1.27314	8.84077	9.50598e-19	1.31e-16	FB
evm.model.CHR_18At.409-evm.model.CHR_18Bt.507	211.265	-11.1777	1.26538	-8.8335	1.01453e-18	1.39e-16	FB
evm.model.CHR_4At.1135-evm.model.CHR_4Bt.1076	269.776	2.54944	0.288879	8.82527	1.09195e-18	1.48e-16	FB
evm.model.CHR_11At.592-evm.model.CHR_11Bt.664	959.137	-4.68475	0.531533	-8.81365	1.21131e-18	1.63e-16	FB
evm.model.CHR_4At.1394-evm.model.CHR_4Bt.1351	170.213	3.9395	0.447567	8.80204	1.34355e-18	1.8e-16	FB
evm.model.CHR_15At.1874-evm.model.CHR_15Bt.1810	225.713	11.2857	1.28287	8.79721	1.40256e-18	1.87e-16	FB
evm.model.CHR_23At.524-evm.model.CHR_23Bt.387	588.855	3.25727	0.370556	8.79022	1.4927e-18	1.96e-16	FB
evm.model.CHR_17At.263-evm.model.CHR_17Bt.293	199.384	11.1072	1.2635	8.79088	1.48389e-18	1.96e-16	FB
evm.model.CHR_1At.1248-evm.model.CHR_1Bt.1263	291.843	11.6565	1.33051	8.76092	1.93665e-18	2.53e-16	FB
evm.model.CHR_13At.356-evm.model.CHR_13Bt.373	221.913	11.2612	1.28747	8.74673	2.19631e-18	2.85e-16	FB
evm.model.CHR_16At.1047-evm.model.CHR_16Bt.1130	298.647	-9.22734	1.05657	-8.73326	2.47426e-18	3.2e-16	FB
evm.model.CHR_10At.1715-evm.model.CHR_10Bt.1789	273.831	-5.06325	0.580065	-8.72877	2.57452e-18	3.31e-16	FB
evm.model.CHR_22At.498.2-evm.model.CHR_22Bt.550.2	417.019	5.62537	0.644645	8.72629	2.63155e-18	3.36e-16	FB
evm.model.CHR_1At.1363-evm.model.CHR_1Bt.1375	138.115	5.95579	0.683231	8.7171	2.85424e-18	3.62e-16	FB
evm.model.CHR_15At.1042-evm.model.CHR_15Bt.997	295.951	-11.6641	1.33987	-8.70542	3.16394e-18	3.99e-16	FB
evm.model.CHR_4At.274-evm.model.CHR_4Bt.230	302.995	7.83066	0.899618	8.70444	3.1916e-18	4e-16	FB
evm.model.CHR_6At.1085-evm.model.CHR_6Bt.1104	234.084	11.3394	1.30325	8.70086	3.29375e-18	4.1e-16	FB
evm.model.CHR_13At.1134-evm.model.CHR_22Bt.453	451.08	11.3224	1.30145	8.69985	3.32311e-18	4.12e-16	FB
evm.model.CHR_5At.250-evm.model.CHR_5Bt.270	124.995	-7.60115	0.873861	-8.69835	3.36741e-18	4.15e-16	FB
evm.model.CHR_22At.261-evm.model.CHR_22Bt.293	140.953	-7.10264	0.816711	-8.69664	3.41865e-18	4.19e-16	FB
evm.model.CHR_22At.589-evm.model.CHR_14Bt.1114	153.647	5.1041	0.587004	8.69517	3.46305e-18	4.2e-16	FB
evm.model.CHR_12At.26-evm.model.CHR_12Bt.24	237.278	-2.50381	0.287963	-8.69492	3.4706e-18	4.2e-16	FB
evm.model.CHR_15At.989-evm.model.CHR_15Bt.16	353.129	-3.37859	0.388855	-8.68855	3.67096e-18	4.42e-16	FB
evm.model.CHR_5At.898-evm.model.CHR_5Bt.922	146.178	5.9932	0.691181	8.67095	4.28535e-18	5.13e-16	FB
evm.model.CHR_12At.298-evm.model.CHR_12Bt.284	181.586	3.60536	0.415968	8.6674	4.42109e-18	5.26e-16	FB
evm.model.CHR_1At.924-evm.model.CHR_1Bt.949	198.958	-7.83695	0.905932	-8.65071	5.11811e-18	6.02e-16	FB
evm.model.CHR_1At.1355-evm.model.CHR_1Bt.1366	132.549	-7.12528	0.823664	-8.65072	5.11775e-18	6.02e-16	FB
evm.model.CHR_14At.947.2-evm.model.CHR_14Bt.1009.2	97.8993	-4.77409	0.5526	-8.63931	5.65512e-18	6.62e-16	FB
evm.model.CHR_12At.584-evm.model.CHR_12Bt.557	1504.88	-11.6038	1.34555	-8.62383	6.47495e-18	7.54e-16	FB
evm.model.CHR_8At.1499-evm.model.CHR_8Bt.1499	108.331	-4.49992	0.52191	-8.62203	6.57774e-18	7.61e-16	FB
evm.model.CHR_19At.1124-evm.model.CHR_19Bt.1091	166.523	10.8473	1.25872	8.61771	6.83075e-18	7.86e-16	FB
evm.model.CHR_3At.87-evm.model.CHR_3Bt.72	214.7	-2.84227	0.330328	-8.60439	7.67207e-18	8.78e-16	FB
evm.model.CHR_6At.380-evm.model.CHR_6Bt.377	438.559	-4.47271	0.519878	-8.60338	7.7404e-18	8.81e-16	FB
evm.model.CHR_22At.499-evm.model.CHR_22Bt.551	270.492	8.41001	0.977771	8.6012	7.88847e-18	8.94e-16	FB
evm.model.CHR_16At.1126-evm.model.CHR_16Bt.1163	259.803	-11.4752	1.33526	-8.59394	8.40337e-18	9.42e-16	FB
evm.model.CHR_10At.2170-evm.model.CHR_12Bt.1634	1917.27	5.10057	0.593498	8.59408	8.39367e-18	9.42e-16	FB
evm.model.CHR_21At.1372-evm.model.CHR_21Bt.1274	213.784	-11.1951	1.30305	-8.59145	8.58811e-18	9.57e-16	FB
evm.model.CHR_15At.853-evm.model.CHR_15Bt.825	178.424	5.52486	0.643181	8.58989	8.70489e-18	9.65e-16	FB
evm.model.CHR_12At.654-evm.model.CHR_12Bt.615	126.52	4.98117	0.580056	8.58739	8.89679e-18	9.78e-16	FB
evm.model.CHR_5At.478-evm.model.CHR_5Bt.491	374.793	11.056	1.2875	8.58722	8.91009e-18	9.78e-16	FB
evm.model.CHR_2At.794-evm.model.CHR_2Bt.798	134.73	3.22599	0.376281	8.57335	1.00519e-17	1.1e-15	FB
evm.model.CHR_14At.998-evm.model.CHR_14Bt.1062	133.068	3.29693	0.384661	8.57099	1.02601e-17	1.11e-15	FB
evm.model.CHR_14At.320-evm.model.CHR_14Bt.329	211.486	8.3586	0.976598	8.5589	1.13952e-17	1.23e-15	FB
evm.model.CHR_7At.998-evm.model.CHR_7Bt.970	193.365	11.0626	1.29651	8.53254	1.43165e-17	1.54e-15	FB
evm.model.CHR_20At.578-evm.model.CHR_20Bt.727_evm.model.CHR_20Bt.728	175.27	-10.9086	1.27941	-8.52629	1.51111e-17	1.61e-15	FB
evm.model.CHR_8At.1375-evm.model.CHR_8Bt.1384	89.5168	-4.53485	0.53187	-8.52623	1.51196e-17	1.61e-15	FB
evm.model.CHR_1At.485-evm.model.CHR_1Bt.501	852.123	-2.464	0.289331	-8.5162	1.64876e-17	1.75e-15	FB
evm.model.CHR_10At.612-evm.model.CHR_10Bt.518	216.724	11.2271	1.31902	8.5117	1.71396e-17	1.8e-15	FB
evm.model.CHR_20At.563-evm.model.CHR_20Bt.713	133.792	7.41722	0.871441	8.51144	1.71783e-17	1.8e-15	FB
evm.model.CHR_18At.257-evm.model.CHR_18Bt.315	203.259	11.1358	1.30867	8.50932	1.74964e-17	1.83e-15	FB
evm.model.CHR_10At.2525-evm.model.CHR_10Bt.2605	449.274	-8.7458	1.02833	-8.50483	1.81861e-17	1.89e-15	FB
evm.model.CHR_5At.115-evm.model.CHR_5Bt.133	184.896	-10.9846	1.2953	-8.48034	2.24544e-17	2.32e-15	FB
evm.model.CHR_21At.673-evm.model.CHR_21Bt.621	397.639	5.36287	0.632594	8.47758	2.29918e-17	2.36e-15	FB
evm.model.CHR_2At.110-evm.model.CHR_2Bt.113	103.606	-6.01606	0.711408	-8.45655	2.75402e-17	2.82e-15	FB
evm.model.CHR_1At.1343.2-evm.model.CHR_1Bt.1358.1	379.877	-10.1911	1.20618	-8.44914	2.93452e-17	2.99e-15	FB
evm.model.CHR_7At.438-evm.model.CHR_7Bt.416	106.266	6.7734	0.802826	8.43695	3.25731e-17	3.3e-15	FB
evm.model.CHR_6At.632-evm.model.CHR_6Bt.634	238.057	8.03612	0.953225	8.43046	3.44318e-17	3.47e-15	FB
evm.model.CHR_14At.912-evm.model.CHR_14Bt.967	164.611	-4.65263	0.552322	-8.42375	3.64617e-17	3.66e-15	FB
evm.model.CHR_1At.1356-evm.model.CHR_1Bt.1367	463.035	-11.3474	1.34725	-8.42261	3.68176e-17	3.68e-15	FB
evm.model.CHR_6At.486_evm.model.CHR_6At.487-evm.model.CHR_6Bt.482_evm.model.CHR_6Bt.483	194.994	11.076	1.31549	8.41972	3.77385e-17	3.75e-15	FB
evm.model.CHR_22At.872-evm.model.CHR_22Bt.928	151.431	-10.6963	1.27159	-8.41176	4.03907e-17	4e-15	FB
evm.model.CHR_4At.300-evm.model.CHR_4Bt.248	160.884	10.7984	1.28472	8.40523	4.27012e-17	4.21e-15	FB
evm.model.CHR_21At.578-evm.model.CHR_21Bt.526	292.382	-3.3771	0.401981	-8.40116	4.42089e-17	4.34e-15	FB
evm.model.CHR_15At.1549-evm.model.CHR_15Bt.1500	333.477	10.8865	1.29697	8.39384	4.70514e-17	4.59e-15	FB
evm.model.CHR_24At.8-evm.model.CHR_18Bt.1002	209.335	-11.1635	1.33254	-8.37759	5.40239e-17	5.25e-15	FB
evm.model.CHR_16At.885-evm.model.CHR_16Bt.884	134.2	3.15888	0.377776	8.36179	6.17752e-17	5.97e-15	FB
evm.model.CHR_8At.982-evm.model.CHR_8Bt.1004.1	185.938	-10.9939	1.31494	-8.36076	6.23156e-17	6e-15	FB
evm.model.CHR_3At.312-evm.model.CHR_3Bt.304	97.4385	4.03788	0.483202	8.3565	6.46062e-17	6.19e-15	FB
evm.model.CHR_20At.503-evm.model.CHR_20Bt.707	192.67	11.0574	1.32431	8.34959	6.85011e-17	6.54e-15	FB
evm.model.CHR_14At.495-evm.model.CHR_14Bt.558	73.836	5.47784	0.656935	8.33848	7.52531e-17	7.15e-15	FB
evm.model.CHR_7At.399-evm.model.CHR_7Bt.374	72.1434	5.35497	0.642353	8.33649	7.65264e-17	7.24e-15	FB
evm.model.CHR_2At.1020-evm.model.CHR_2Bt.1021	234.068	5.37954	0.646591	8.31984	8.80787e-17	8.29e-15	FB
evm.model.CHR_13At.752-evm.model.CHR_11Bt.684	209.374	11.1771	1.34438	8.31398	9.25442e-17	8.6e-15	FB
evm.model.CHR_10At.2601-evm.model.CHR_10Bt.2682	133.004	-10.5092	1.26402	-8.31409	9.24578e-17	8.6e-15	FB
evm.model.CHR_14At.1060-evm.model.CHR_14Bt.1121	586.348	-3.98907	0.479764	-8.31465	9.20272e-17	8.6e-15	FB
evm.model.CHR_5At.157-evm.model.CHR_5Bt.174	190.19	-3.53317	0.425115	-8.3111	9.48152e-17	8.77e-15	FB
evm.model.CHR_1At.1637-evm.model.CHR_1Bt.5	172.374	10.8966	1.31175	8.30689	9.82447e-17	9.05e-15	FB
evm.model.CHR_2At.1051-evm.model.CHR_2Bt.1054	1026.65	-3.62351	0.436828	-8.29504	1.0855e-16	9.95e-15	FB
evm.model.CHR_22At.723-evm.model.CHR_22Bt.778	127.419	-10.4474	1.2627	-8.27385	1.29697e-16	1.18e-14	FB
evm.model.CHR_8At.1525-evm.model.CHR_8Bt.1523	139.128	7.32428	0.885498	8.27137	1.3243e-16	1.2e-14	FB
evm.model.CHR_16At.1212-evm.model.CHR_16Bt.1272	136.089	10.5555	1.27874	8.25461	1.52393e-16	1.38e-14	FB
evm.model.CHR_8At.313-evm.model.CHR_8Bt.329	144.151	10.6386	1.29163	8.23652	1.77293e-16	1.6e-14	FB
evm.model.CHR_8At.176-evm.model.CHR_8Bt.178	570.026	-9.68987	1.17664	-8.23522	1.79225e-16	1.61e-14	FB
evm.model.CHR_19At.1059-evm.model.CHR_19Bt.1027	929.247	13.3278	1.61966	8.22873	1.89202e-16	1.69e-14	FB
evm.model.CHR_15At.670-evm.model.CHR_15Bt.642	157.519	10.7676	1.30875	8.22736	1.91382e-16	1.7e-14	FB
evm.model.CHR_8At.1123-evm.model.CHR_8Bt.1160	76.4054	-5.6938	0.692818	-8.21832	2.06378e-16	1.82e-14	FB
evm.model.CHR_10At.1196-evm.model.CHR_10Bt.1162	119.779	10.3722	1.26203	8.21867	2.0577e-16	1.82e-14	FB
evm.model.CHR_1At.1208-evm.model.CHR_1Bt.1228	256.617	-4.26208	0.518797	-8.2153	2.11631e-16	1.86e-14	FB
evm.model.CHR_10At.1637-evm.model.CHR_13Bt.1988	147.448	10.6718	1.29912	8.2146	2.12869e-16	1.86e-14	FB
evm.model.CHR_6At.724-evm.model.CHR_20Bt.523	1708.3	-2.89419	0.352517	-8.21008	2.21039e-16	1.93e-14	FB
evm.model.CHR_10At.2689-evm.model.CHR_10Bt.2775	136.074	4.33348	0.527887	8.2091	2.22851e-16	1.93e-14	FB
evm.model.CHR_19At.50-evm.model.CHR_19Bt.48	131.642	4.94745	0.603194	8.20209	2.36249e-16	2.04e-14	FB
evm.model.CHR_21At.491-evm.model.CHR_21Bt.436	124.263	-10.4122	1.2697	-8.20048	2.39438e-16	2.06e-14	FB
evm.model.CHR_15At.1731-evm.model.CHR_15Bt.1643	257.473	-10.5002	1.28332	-8.18204	2.79085e-16	2.39e-14	FB
evm.model.CHR_18At.399-evm.model.CHR_18Bt.498	738.245	-10.1041	1.23526	-8.17973	2.84492e-16	2.43e-14	FB
evm.model.CHR_17At.1057-evm.model.CHR_17Bt.1105.1	165.515	10.839	1.32559	8.17678	2.9154e-16	2.48e-14	FB
evm.model.CHR_6At.809-evm.model.CHR_6Bt.839	119.481	10.3694	1.27108	8.15797	3.40693e-16	2.89e-14	FB
evm.model.CHR_23At.319-evm.model.CHR_23Bt.335	86.6597	6.75212	0.828485	8.14996	3.64034e-16	3.07e-14	FB
evm.model.CHR_17At.135-evm.model.CHR_17Bt.166	111.444	10.2683	1.26197	8.13673	4.06081e-16	3.41e-14	FB
evm.model.CHR_12At.1177-evm.model.CHR_12Bt.1126	675.108	-7.83777	0.964614	-8.12528	4.46315e-16	3.74e-14	FB
evm.model.CHR_1At.930-evm.model.CHR_1Bt.955	134.15	-10.5221	1.29549	-8.12212	4.58117e-16	3.82e-14	FB
evm.model.CHR_18At.195-evm.model.CHR_18Bt.262	120.866	-10.372	1.27766	-8.11795	4.74129e-16	3.94e-14	FB
evm.model.CHR_10At.1661-evm.model.CHR_10Bt.1773	366.728	4.93246	0.608055	8.11187	4.98484e-16	4.12e-14	FB
evm.model.CHR_16At.111-evm.model.CHR_16Bt.122	238.56	10.4031	1.28262	8.11078	5.02941e-16	4.15e-14	FB
evm.model.CHR_19At.1429-evm.model.CHR_19Bt.1404	144.172	10.6387	1.31199	8.10878	5.11312e-16	4.2e-14	FB
evm.model.CHR_22At.35-evm.model.CHR_22Bt.38	189.701	-11.0214	1.3598	-8.10511	5.2697e-16	4.31e-14	FB
evm.model.CHR_1At.1369-evm.model.CHR_1Bt.1382	335.232	2.3966	0.295734	8.10393	5.32132e-16	4.34e-14	FB
evm.model.CHR_20At.468-evm.model.CHR_20Bt.630	275.124	-11.5579	1.42756	-8.09623	5.66885e-16	4.6e-14	FB
evm.model.CHR_10At.1354-evm.model.CHR_10Bt.1321	286.317	2.43132	0.300497	8.091	5.9178e-16	4.78e-14	FB
evm.model.CHR_17At.516-evm.model.CHR_17Bt.567	122.161	-10.3866	1.28489	-8.08366	6.28494e-16	5.06e-14	FB
evm.model.CHR_16At.1367-evm.model.CHR_16Bt.1417	109.095	-10.2246	1.26673	-8.07164	6.93584e-16	5.56e-14	FB
evm.model.CHR_2At.550-evm.model.CHR_22Bt.438	2547.22	5.72654	0.710304	8.0621	7.49973e-16	5.99e-14	FB
evm.model.CHR_4At.1196-evm.model.CHR_4Bt.1142	118.874	4.76102	0.590581	8.06159	7.53103e-16	6e-14	FB
evm.model.CHR_8At.53-evm.model.CHR_8Bt.30	668.747	-4.17687	0.5182	-8.06034	7.60802e-16	6.04e-14	FB
evm.model.CHR_8At.1383-evm.model.CHR_8Bt.1390	119.14	10.3645	1.28661	8.05564	7.90611e-16	6.25e-14	FB
evm.model.CHR_10At.2244-evm.model.CHR_10Bt.2308	154.723	4.54431	0.564354	8.05224	8.12909e-16	6.4e-14	FB
evm.model.CHR_22At.729.1-evm.model.CHR_22Bt.787	223.628	-7.53072	0.935487	-8.05006	8.27551e-16	6.49e-14	FB
evm.model.CHR_21At.573-evm.model.CHR_21Bt.594	418.497	10.3896	1.29161	8.04387	8.70428e-16	6.76e-14	FB
evm.model.CHR_8At.283-evm.model.CHR_8Bt.295	267.76	-6.48274	0.805857	-8.04454	8.6571e-16	6.76e-14	FB
evm.model.CHR_11At.1040-evm.model.CHR_11Bt.1089	245.021	11.4043	1.41777	8.04382	8.70818e-16	6.76e-14	FB
evm.model.CHR_1At.139-evm.model.CHR_1Bt.144	163.178	10.8183	1.34504	8.04317	8.75449e-16	6.77e-14	FB
evm.model.CHR_17At.1040-evm.model.CHR_17Bt.1084	173.758	-2.88753	0.359063	-8.04185	8.84954e-16	6.82e-14	FB
evm.model.CHR_18At.351-evm.model.CHR_18Bt.442	120.046	-10.3626	1.28869	-8.04116	8.89909e-16	6.83e-14	FB
evm.model.CHR_13At.13-evm.model.CHR_20Bt.143	106.536	10.2031	1.26894	8.04067	8.93471e-16	6.83e-14	FB
evm.model.CHR_14At.802-evm.model.CHR_14Bt.849	272.72	11.5587	1.43999	8.02693	9.99446e-16	7.62e-14	FB
evm.model.CHR_13At.921-evm.model.CHR_13Bt.783	106.988	-10.1953	1.27032	-8.02574	1.00915e-15	7.66e-14	FB
evm.model.CHR_19At.196-evm.model.CHR_19Bt.194	134.974	-10.5302	1.31245	-8.02326	1.02971e-15	7.79e-14	FB
evm.model.CHR_8At.1321-evm.model.CHR_8Bt.1328	416.446	3.86856	0.482783	8.01305	1.11896e-15	8.43e-14	FB
evm.model.CHR_15At.474-evm.model.CHR_15Bt.410	103.705	-10.1502	1.26684	-8.01223	1.12651e-15	8.46e-14	FB
evm.model.CHR_10At.1600-evm.model.CHR_10Bt.1404	131.328	10.5046	1.31518	7.98723	1.38008e-15	1.03e-13	FB
evm.model.CHR_19At.926-evm.model.CHR_19Bt.898	141.915	-10.6032	1.32761	-7.98664	1.38668e-15	1.03e-13	FB
evm.model.CHR_5At.940-evm.model.CHR_22Bt.340	346.12	-11.8894	1.48932	-7.98314	1.42659e-15	1.06e-13	FB
evm.model.CHR_21At.148-evm.model.CHR_21Bt.139	145.244	-3.93044	0.492389	-7.98238	1.43533e-15	1.06e-13	FB
evm.model.CHR_1At.849-evm.model.CHR_1Bt.879	119.84	-10.3605	1.29831	-7.98	1.46333e-15	1.08e-13	FB
evm.model.CHR_10At.195-evm.model.CHR_10Bt.113	156.32	10.7553	1.34874	7.97436	1.53168e-15	1.13e-13	FB
evm.model.CHR_18At.193-evm.model.CHR_18Bt.260	58.8487	4.4541	0.558823	7.9705	1.58036e-15	1.16e-13	FB
evm.model.CHR_13At.1428-evm.model.CHR_13Bt.1281	99.5081	-10.0914	1.26626	-7.96949	1.59326e-15	1.16e-13	FB
evm.model.CHR_20At.239-evm.model.CHR_20Bt.397	186.885	8.59422	1.07838	7.96957	1.59222e-15	1.16e-13	FB
evm.model.CHR_20At.599-evm.model.CHR_20Bt.749	84.8914	5.36704	0.674559	7.95636	1.7717e-15	1.29e-13	FB
evm.model.CHR_15At.1895-evm.model.CHR_15Bt.1832	101.555	-10.1206	1.27238	-7.9541	1.80433e-15	1.3e-13	FB
evm.model.CHR_10At.2026-evm.model.CHR_10Bt.2075	367.677	7.8656	0.990517	7.9409	2.00721e-15	1.45e-13	FB
evm.model.CHR_10At.2299-evm.model.CHR_10Bt.2389	1178.74	-13.6574	1.72236	-7.92948	2.20066e-15	1.58e-13	FB
evm.model.CHR_19At.461-evm.model.CHR_19Bt.456	156.693	-10.7468	1.35539	-7.92898	2.20955e-15	1.58e-13	FB
evm.model.CHR_14At.716-evm.model.CHR_14Bt.764	535.879	-10.6914	1.34882	-7.92649	2.25434e-15	1.61e-13	FB
evm.model.CHR_1At.316-evm.model.CHR_1Bt.327	186.374	9.16327	1.15651	7.92324	2.31405e-15	1.64e-13	FB
evm.model.CHR_1At.574-evm.model.CHR_18Bt.171	211.262	-9.28102	1.17317	-7.91107	2.55195e-15	1.81e-13	FB
evm.model.CHR_7At.90-evm.model.CHR_7Bt.192	3123.98	-13.2435	1.67568	-7.90338	2.71451e-15	1.92e-13	FB
evm.model.CHR_7At.340-evm.model.CHR_7Bt.315	140.598	-7.72586	0.978047	-7.89927	2.80546e-15	1.97e-13	FB
evm.model.CHR_24At.14-evm.model.CHR_18Bt.5	125.941	-10.4301	1.3219	-7.8902	3.01712e-15	2.12e-13	FB
evm.model.CHR_19At.657.1-evm.model.CHR_19Bt.645	267.978	8.22337	1.04269	7.8867	3.10273e-15	2.17e-13	FB
evm.model.CHR_7At.511-evm.model.CHR_7Bt.492	91.3159	9.98041	1.26556	7.88618	3.11574e-15	2.17e-13	FB
evm.model.CHR_13At.529-evm.model.CHR_13Bt.472	173.123	9.01791	1.14377	7.88439	3.16081e-15	2.2e-13	FB
evm.model.CHR_4At.1080-evm.model.CHR_4Bt.1017	463.324	11.3612	1.4418	7.87987	3.27712e-15	2.27e-13	FB
evm.model.CHR_7At.316-evm.model.CHR_7Bt.296	84.9776	-4.83062	0.613397	-7.87519	3.40221e-15	2.35e-13	FB
evm.model.CHR_12At.1608-evm.model.CHR_12Bt.1533	136.901	10.5657	1.34204	7.87282	3.46742e-15	2.38e-13	FB
evm.model.CHR_15At.755-evm.model.CHR_15Bt.717	122.564	-10.3929	1.32019	-7.87229	3.48221e-15	2.39e-13	FB
evm.model.CHR_17At.108-evm.model.CHR_17Bt.142	290.213	-11.635	1.47907	-7.86644	3.64877e-15	2.49e-13	FB
evm.model.CHR_14At.1097-evm.model.CHR_14Bt.1158	90.7448	9.97187	1.26828	7.86248	3.76587e-15	2.56e-13	FB
evm.model.CHR_10At.1372-evm.model.CHR_23Bt.525.1	126.996	-10.4437	1.33084	-7.84745	4.2459e-15	2.88e-13	FB
evm.model.CHR_4At.954-evm.model.CHR_4Bt.880	113.308	-4.54454	0.579356	-7.84413	4.35965e-15	2.95e-13	FB
evm.model.CHR_10At.1031-evm.model.CHR_10Bt.984	74.0944	4.58997	0.585261	7.84261	4.41265e-15	2.98e-13	FB
evm.model.CHR_1At.807-evm.model.CHR_1Bt.830	224.797	2.51901	0.321312	7.83976	4.51402e-15	3.04e-13	FB
evm.model.CHR_1At.1217-evm.model.CHR_1Bt.1241	181.704	-9.99579	1.27542	-7.83723	4.60593e-15	3.09e-13	FB
evm.model.CHR_8At.312-evm.model.CHR_8Bt.328	114.959	10.3138	1.31721	7.83007	4.87601e-15	3.26e-13	FB
evm.model.CHR_22At.307-evm.model.CHR_22Bt.338	791.464	-13.0827	1.67174	-7.82581	5.04417e-15	3.36e-13	FB
evm.model.CHR_1At.933-evm.model.CHR_1Bt.957	235.015	-11.3304	1.45264	-7.79989	6.19606e-15	4.11e-13	FB
evm.model.CHR_14At.586-evm.model.CHR_14Bt.640	67.652	-6.36372	0.815979	-7.79887	6.24617e-15	4.13e-13	FB
evm.model.CHR_11At.519-evm.model.CHR_11Bt.643	107.596	-10.2051	1.30896	-7.79639	6.3704e-15	4.2e-13	FB
evm.model.CHR_1At.627-evm.model.CHR_1Bt.646	85.8057	-9.87785	1.26709	-7.79572	6.40414e-15	4.21e-13	FB
evm.model.CHR_19At.487-evm.model.CHR_19Bt.479	1150.22	3.70337	0.475515	7.78811	6.80169e-15	4.46e-13	FB
evm.model.CHR_21At.846-evm.model.CHR_21Bt.769	607.854	2.71385	0.348771	7.78118	7.18504e-15	4.7e-13	FB
evm.model.CHR_13At.1705-evm.model.CHR_13Bt.1581	239.981	11.3745	1.4638	7.77052	7.8162e-15	5.09e-13	FB
evm.model.CHR_19At.1217-evm.model.CHR_19Bt.1193.2	648.475	-3.79324	0.488281	-7.76857	7.93782e-15	5.16e-13	FB
evm.model.CHR_1At.907-evm.model.CHR_1Bt.939	104.507	-5.0103	0.645374	-7.76341	8.26727e-15	5.36e-13	FB
evm.model.CHR_15At.1336-evm.model.CHR_15Bt.1295	94.9157	4.18291	0.539866	7.74806	9.33073e-15	6.03e-13	FB
evm.model.CHR_13At.985-evm.model.CHR_13Bt.844	86.0065	-9.88032	1.27599	-7.74327	9.68897e-15	6.24e-13	FB
evm.model.CHR_8At.1630-evm.model.CHR_8Bt.1624	128.222	6.25149	0.808291	7.73421	1.04049e-14	6.68e-13	FB
evm.model.CHR_2At.184-evm.model.CHR_2Bt.180	109.619	-3.14315	0.406882	-7.72497	1.11883e-14	7.16e-13	FB
evm.model.CHR_2At.636-evm.model.CHR_15Bt.1415	225.902	5.93462	0.76842	7.72315	1.13491e-14	7.24e-13	FB
evm.model.CHR_4At.1083-evm.model.CHR_4Bt.1022	174.373	5.5398	0.717749	7.7183	1.17893e-14	7.5e-13	FB
evm.model.CHR_3At.555-evm.model.CHR_16Bt.235	88.0359	9.92858	1.28653	7.71736	1.18767e-14	7.53e-13	FB
evm.model.CHR_14At.895-evm.model.CHR_14Bt.954	188.205	-6.48308	0.840325	-7.71497	1.21008e-14	7.65e-13	FB
evm.model.CHR_13At.942-evm.model.CHR_13Bt.802	524.113	7.90679	1.0262	7.70496	1.30886e-14	8.25e-13	FB
evm.model.CHR_18At.159-evm.model.CHR_18Bt.227	68.8525	-6.42197	0.83367	-7.70325	1.3265e-14	8.34e-13	FB
evm.model.CHR_8At.1588-evm.model.CHR_8Bt.1583	125.087	8.55935	1.11151	7.70068	1.35346e-14	8.48e-13	FB
evm.model.CHR_22At.980-evm.model.CHR_22Bt.1029	149.181	-2.87275	0.373088	-7.69992	1.3615e-14	8.51e-13	FB
evm.model.CHR_14At.779-evm.model.CHR_14Bt.827	270.721	-11.5356	1.4983	-7.69913	1.36994e-14	8.53e-13	FB
evm.model.CHR_21At.734-evm.model.CHR_21Bt.684	65.9412	-4.53227	0.5888	-7.69747	1.38784e-14	8.62e-13	FB
evm.model.CHR_7At.760-evm.model.CHR_14Bt.250	95.188	10.0406	1.3047	7.69574	1.40681e-14	8.71e-13	FB
evm.model.CHR_7At.13-evm.model.CHR_7Bt.14	155.159	10.7462	1.39705	7.69206	1.44786e-14	8.94e-13	FB
evm.model.CHR_2At.140-evm.model.CHR_5Bt.244	91.6006	-9.9726	1.29714	-7.68812	1.49318e-14	9.19e-13	FB
evm.model.CHR_3At.1078-evm.model.CHR_3Bt.1061	92.3403	9.99773	1.30074	7.68617	1.51608e-14	9.31e-13	FB
evm.model.CHR_24At.20-evm.model.CHR_24Bt.2	100.211	-10.1018	1.31636	-7.67406	1.66638e-14	1.02e-12	FB
evm.model.CHR_23At.72-evm.model.CHR_23Bt.86	69.7175	6.72557	0.876879	7.6699	1.72132e-14	1.05e-12	FB
evm.model.CHR_24At.92-evm.model.CHR_24Bt.86	163.924	-4.703	0.614116	-7.65816	1.88619e-14	1.15e-12	FB
evm.model.CHR_5At.159-evm.model.CHR_5Bt.176	77.0098	-5.20306	0.679851	-7.65323	1.95992e-14	1.19e-12	FB
evm.model.CHR_12At.1044.1-evm.model.CHR_12Bt.989.1	82.7644	-9.82631	1.28416	-7.65194	1.97966e-14	1.2e-12	FB
evm.model.CHR_18At.143-evm.model.CHR_18Bt.210	137.472	-8.15248	1.06599	-7.64783	2.04392e-14	1.23e-12	FB
evm.model.CHR_4At.252-evm.model.CHR_4Bt.214	250.432	8.60753	1.1256	7.64707	2.05603e-14	1.23e-12	FB
evm.model.CHR_9At.166.1-evm.model.CHR_9Bt.168.1	86.644	-9.89038	1.2933	-7.64737	2.05135e-14	1.23e-12	FB
evm.model.CHR_12At.1604-evm.model.CHR_23Bt.403	159.772	-8.96587	1.1727	-7.64552	2.08104e-14	1.25e-12	FB
evm.model.CHR_8At.401-evm.model.CHR_8Bt.403	88.5731	-9.92414	1.29835	-7.64366	2.11126e-14	1.26e-12	FB
evm.model.CHR_13At.309-evm.model.CHR_13Bt.244	84.5013	-4.73282	0.61952	-7.63951	2.18058e-14	1.3e-12	FB
evm.model.CHR_15At.494-evm.model.CHR_15Bt.462	80.73	-9.78881	1.28345	-7.62692	2.40424e-14	1.43e-12	FB
evm.model.CHR_10At.216-evm.model.CHR_10Bt.135	85.8717	-3.81912	0.501562	-7.61446	2.64788e-14	1.57e-12	FB
evm.model.CHR_20At.365-evm.model.CHR_20Bt.517	220.197	7.85281	1.03177	7.611	2.71973e-14	1.6e-12	FB
evm.model.CHR_10At.2596-evm.model.CHR_10Bt.2677	76.2885	4.53012	0.595619	7.60573	2.83297e-14	1.67e-12	FB
evm.model.CHR_10At.1596-evm.model.CHR_10Bt.1400	81.8584	9.82424	1.293	7.59802	3.00696e-14	1.76e-12	FB
evm.model.CHR_6At.61-evm.model.CHR_6Bt.65	137.955	10.5765	1.39209	7.59759	3.01693e-14	1.77e-12	FB
evm.model.CHR_1At.43-evm.model.CHR_1Bt.53	150.275	-8.19533	1.07877	-7.5969	3.03311e-14	1.77e-12	FB
evm.model.CHR_22At.1125.1-evm.model.CHR_22Bt.1163	100.605	-10.1079	1.33058	-7.59662	3.0396e-14	1.77e-12	FB
evm.model.CHR_13At.2234-evm.model.CHR_20Bt.70	108.04	3.00248	0.395321	7.59503	3.07714e-14	1.79e-12	FB
evm.model.CHR_10At.111-evm.model.CHR_10Bt.34	322.375	11.8002	1.5545	7.591	3.1745e-14	1.84e-12	FB
evm.model.CHR_5At.586-evm.model.CHR_5Bt.581_evm.model.CHR_5Bt.582	291.025	-3.63395	0.479896	-7.57237	3.66486e-14	2.12e-12	FB
evm.model.CHR_1At.1636-evm.model.CHR_1Bt.4	141.346	3.68392	0.486722	7.56884	3.76566e-14	2.16e-12	FB
evm.model.CHR_19At.210-evm.model.CHR_19Bt.207	920.255	-3.15915	0.417377	-7.56906	3.75936e-14	2.16e-12	FB
evm.model.CHR_4At.1209-evm.model.CHR_4Bt.1160	76.4195	9.72406	1.28535	7.56529	3.8701e-14	2.22e-12	FB
evm.model.CHR_13At.1046-evm.model.CHR_11Bt.1002	168.098	-6.42917	0.849993	-7.56379	3.91504e-14	2.24e-12	FB
evm.model.CHR_13At.1652-evm.model.CHR_13Bt.1464	159.806	-10.7739	1.42493	-7.561	3.99971e-14	2.28e-12	FB
evm.model.CHR_21At.271-evm.model.CHR_21Bt.273	137.297	-8.74253	1.1573	-7.55426	4.21262e-14	2.39e-12	FB
evm.model.CHR_19At.1047-evm.model.CHR_19Bt.1020	238.413	8.80918	1.16615	7.55407	4.21858e-14	2.39e-12	FB
evm.model.CHR_12At.440-evm.model.CHR_12Bt.420	74.152	6.80162	0.901123	7.54794	4.42193e-14	2.5e-12	FB
evm.model.CHR_5At.310-evm.model.CHR_2Bt.284	79.8681	-9.77266	1.29535	-7.54442	4.54293e-14	2.56e-12	FB
evm.model.CHR_2At.499-evm.model.CHR_2Bt.502	149.639	-4.33869	0.575376	-7.54061	4.67766e-14	2.63e-12	FB
evm.model.CHR_3At.553-evm.model.CHR_3Bt.532	271.348	3.37969	0.448244	7.53985	4.70505e-14	2.64e-12	FB
evm.model.CHR_13At.1359-evm.model.CHR_13Bt.1204	92.3877	-6.06824	0.805445	-7.53402	4.92012e-14	2.75e-12	FB
evm.model.CHR_21At.1048-evm.model.CHR_21Bt.979	109.974	-8.37999	1.11299	-7.52927	5.10248e-14	2.84e-12	FB
evm.model.CHR_17At.788-evm.model.CHR_17Bt.828	160.628	10.7947	1.43454	7.52483	5.2787e-14	2.93e-12	FB
evm.model.CHR_21At.1270-evm.model.CHR_21Bt.1181	189.19	-11.0188	1.46491	-7.52182	5.40173e-14	3e-12	FB
evm.model.CHR_9At.551-evm.model.CHR_15Bt.1018	329.093	2.98693	0.397309	7.51789	5.56694e-14	3.08e-12	FB
evm.model.CHR_16At.477-evm.model.CHR_16Bt.484	110.638	-2.65216	0.353403	-7.50462	6.16077e-14	3.4e-12	FB
evm.model.CHR_12At.429-evm.model.CHR_12Bt.408	526.252	2.66246	0.355608	7.48706	7.04342e-14	3.88e-12	FB
evm.model.CHR_7At.88-evm.model.CHR_7Bt.190	426.627	-8.53536	1.14149	-7.47737	7.58233e-14	4.16e-12	FB
evm.model.CHR_13At.989-evm.model.CHR_13Bt.848	121.514	-7.54549	1.0098	-7.47226	7.8828e-14	4.31e-12	FB
evm.model.CHR_11At.371-evm.model.CHR_11Bt.537	184.48	-10.9825	1.46992	-7.47148	7.92995e-14	4.32e-12	FB
evm.model.CHR_8At.1477-evm.model.CHR_8Bt.1478	121.822	-10.3842	1.38983	-7.47155	7.92582e-14	4.32e-12	FB
evm.model.CHR_15At.1196-evm.model.CHR_15Bt.1145	74.9411	9.69705	1.29799	7.4708	7.97117e-14	4.33e-12	FB
evm.model.CHR_10At.1189-evm.model.CHR_10Bt.1153	158.297	2.52526	0.338053	7.47002	8.01834e-14	4.34e-12	FB
evm.model.CHR_6At.903-evm.model.CHR_6Bt.937	319.843	4.06872	0.5447	7.46966	8.03994e-14	4.34e-12	FB
evm.model.CHR_19At.1462-evm.model.CHR_19Bt.1417	265.125	11.5188	1.5422	7.46904	8.07804e-14	4.35e-12	FB
evm.model.CHR_14At.578-evm.model.CHR_14Bt.631	342.546	5.19207	0.695404	7.46626	8.25035e-14	4.44e-12	FB
evm.model.CHR_16At.1042-evm.model.CHR_16Bt.1081	198.896	-6.89245	0.923252	-7.46541	8.30424e-14	4.45e-12	FB
evm.model.CHR_18At.321-evm.model.CHR_18Bt.382	65.4284	-5.97506	0.800663	-7.46264	8.48045e-14	4.54e-12	FB
evm.model.CHR_13At.1079-evm.model.CHR_13Bt.933	112.828	10.2871	1.37873	7.46131	8.56642e-14	4.57e-12	FB
evm.model.CHR_1At.974-evm.model.CHR_1Bt.1000	93.5312	-10.0008	1.3435	-7.44383	9.78093e-14	5.19e-12	FB
evm.model.CHR_3At.260-evm.model.CHR_4Bt.1308	297.101	2.75295	0.369822	7.444	9.76831e-14	5.19e-12	FB
evm.model.CHR_1At.1252-evm.model.CHR_5Bt.730	106.788	6.29268	0.84584	7.43956	1.01022e-13	5.35e-12	FB
evm.model.CHR_13At.8-evm.model.CHR_20Bt.148	136.244	-8.70942	1.17082	-7.43875	1.01643e-13	5.37e-12	FB
evm.model.CHR_13At.850-evm.model.CHR_13Bt.711	344.533	-7.61725	1.02408	-7.43812	1.02131e-13	5.38e-12	FB
evm.model.CHR_11At.38-evm.model.CHR_11Bt.106	108.802	-5.22748	0.703391	-7.43183	1.07102e-13	5.62e-12	FB
evm.model.CHR_1At.1030-evm.model.CHR_1Bt.1049	96.4367	-10.0471	1.3519	-7.43181	1.0712e-13	5.62e-12	FB
evm.model.CHR_21At.297-evm.model.CHR_21Bt.275	186.965	3.30813	0.445577	7.42438	1.13311e-13	5.93e-12	FB
evm.model.CHR_12At.145-evm.model.CHR_12Bt.140	159.257	-3.5811	0.483425	-7.40777	1.28443e-13	6.7e-12	FB
evm.model.CHR_16At.1493-evm.model.CHR_16Bt.1540	136.298	-10.5442	1.42376	-7.40586	1.30305e-13	6.78e-12	FB
evm.model.CHR_9At.1652-evm.model.CHR_9Bt.1610	65.728	-9.49374	1.28204	-7.40517	1.30987e-13	6.8e-12	FB
evm.model.CHR_10At.2-evm.model.CHR_10Bt.1248	75.9497	9.715	1.31203	7.40458	1.31564e-13	6.81e-12	FB
evm.model.CHR_15At.906-evm.model.CHR_15Bt.879	66.1263	-6.68912	0.903524	-7.40336	1.32778e-13	6.86e-12	FB
evm.model.CHR_10At.2977-evm.model.CHR_10Bt.1420	426.365	7.1845	0.970509	7.40282	1.33321e-13	6.87e-12	FB
evm.model.CHR_13At.11-evm.model.CHR_20Bt.144_evm.model.CHR_20Bt.145	536.714	-2.14955	0.29048	-7.39997	1.36217e-13	6.99e-12	FB
evm.model.CHR_8At.849-evm.model.CHR_8Bt.857	256.088	4.48238	0.605719	7.40011	1.36075e-13	6.99e-12	FB
evm.model.CHR_18At.367-evm.model.CHR_18Bt.461	364.799	-2.06994	0.279752	-7.39919	1.37019e-13	7.01e-12	FB
evm.model.CHR_23At.655-evm.model.CHR_23Bt.518	507.573	12.4552	1.68661	7.38479	1.52698e-13	7.79e-12	FB
evm.model.CHR_9At.327-evm.model.CHR_9Bt.325	188.877	-3.86266	0.523219	-7.38249	1.55362e-13	7.91e-12	FB
evm.model.CHR_20At.501-evm.model.CHR_20Bt.705	75.0483	9.69614	1.31422	7.37784	1.60881e-13	8.17e-12	FB
evm.model.CHR_17At.402-evm.model.CHR_17Bt.441	413.394	7.41356	1.00554	7.37271	1.67194e-13	8.47e-12	FB
evm.model.CHR_3At.741-evm.model.CHR_3Bt.744	149.871	8.79289	1.19485	7.35897	1.85338e-13	9.37e-12	FB
evm.model.CHR_7At.209.1-evm.model.CHR_7Bt.195	716.669	-1.69892	0.231046	-7.35315	1.93589e-13	9.76e-12	FB
evm.model.CHR_16At.1467-evm.model.CHR_16Bt.1515	193.339	-4.16096	0.566139	-7.34972	1.98622e-13	9.99e-12	FB
evm.model.CHR_2At.343-evm.model.CHR_2Bt.342	83.7226	-9.84332	1.3395	-7.3485	2.00446e-13	1.01e-11	FB
evm.model.CHR_15At.740-evm.model.CHR_15Bt.701	60.8831	-9.38239	1.27738	-7.34501	2.05743e-13	1.03e-11	FB
evm.model.CHR_2At.428-evm.model.CHR_2Bt.427	85.3824	-5.15664	0.702836	-7.3369	2.18594e-13	1.09e-11	FB
evm.model.CHR_24At.670-evm.model.CHR_10Bt.3180	221.206	6.57114	0.898025	7.31732	2.52972e-13	1.26e-11	FB
evm.model.CHR_11At.565-evm.model.CHR_11Bt.638	82.3434	9.83145	1.34406	7.31472	2.5792e-13	1.28e-11	FB
evm.model.CHR_16At.1676-evm.model.CHR_16Bt.1699.1	502.761	-2.0499	0.280313	-7.31289	2.6146e-13	1.3e-11	FB
evm.model.CHR_8At.596.1-evm.model.CHR_8Bt.603.1	124.012	8.52859	1.16671	7.30992	2.67306e-13	1.32e-11	FB
evm.model.CHR_1At.105-evm.model.CHR_1Bt.113	192.567	3.30049	0.451712	7.30662	2.73946e-13	1.35e-11	FB
evm.model.CHR_2At.497-evm.model.CHR_2Bt.500	293.668	3.02226	0.413619	7.30686	2.73459e-13	1.35e-11	FB
evm.model.CHR_19At.1483-evm.model.CHR_19Bt.1475	781.148	-11.2398	1.53882	-7.30415	2.79032e-13	1.37e-11	FB
evm.model.CHR_17At.836-evm.model.CHR_17Bt.876	61.6398	9.41425	1.28927	7.30201	2.83501e-13	1.39e-11	FB
evm.model.CHR_14At.738.2-evm.model.CHR_14Bt.785.2	159.742	2.79196	0.38268	7.29581	2.96869e-13	1.45e-11	FB
evm.model.CHR_15At.554-evm.model.CHR_15Bt.528	69.1031	9.57944	1.31334	7.29394	3.01014e-13	1.47e-11	FB
evm.model.CHR_1At.484-evm.model.CHR_1Bt.499	134.619	9.57785	1.3139	7.28962	3.10839e-13	1.51e-11	FB
evm.model.CHR_7At.490-evm.model.CHR_7Bt.470	166.058	-9.03134	1.23906	-7.28886	3.12589e-13	1.52e-11	FB
evm.model.CHR_7At.581-evm.model.CHR_7Bt.562	95.0693	-10.0239	1.37579	-7.28595	3.19404e-13	1.55e-11	FB
evm.model.CHR_15At.1044-evm.model.CHR_15Bt.998	116.011	-5.4004	0.741352	-7.28453	3.22787e-13	1.56e-11	FB
evm.model.CHR_7At.179-evm.model.CHR_7Bt.161	258.808	4.48282	0.615639	7.28158	3.2994e-13	1.59e-11	FB
evm.model.CHR_7At.261-evm.model.CHR_7Bt.241	76.0262	5.34418	0.733958	7.28132	3.30579e-13	1.59e-11	FB
evm.model.CHR_21At.572-evm.model.CHR_21Bt.593	116.042	8.51683	1.16977	7.28075	3.31977e-13	1.59e-11	FB
evm.model.CHR_3At.386-evm.model.CHR_3Bt.366	1330.68	3.37091	0.462999	7.2806	3.32332e-13	1.59e-11	FB
evm.model.CHR_19At.406-evm.model.CHR_19Bt.399	69.6217	9.58815	1.31718	7.2793	3.35547e-13	1.6e-11	FB
evm.model.CHR_9At.1302-evm.model.CHR_9Bt.1260	151.627	-10.698	1.47137	-7.27079	3.57395e-13	1.71e-11	FB
evm.model.CHR_10At.2736-evm.model.CHR_10Bt.2836	58.414	-9.32285	1.2826	-7.26869	3.62985e-13	1.73e-11	FB
evm.model.CHR_10At.913-evm.model.CHR_10Bt.865	67.9767	-5.59106	0.769375	-7.26701	3.67522e-13	1.75e-11	FB
evm.model.CHR_5At.1065-evm.model.CHR_5Bt.1101	170.084	4.51324	0.621733	7.25913	3.89595e-13	1.85e-11	FB
evm.model.CHR_12At.1625-evm.model.CHR_12Bt.1548	129.6	-6.47205	0.891882	-7.25662	3.96877e-13	1.87e-11	FB
evm.model.CHR_6At.1120-evm.model.CHR_6Bt.1139	52.5793	3.9619	0.546009	7.25611	3.98396e-13	1.87e-11	FB
evm.model.CHR_19At.390-evm.model.CHR_19Bt.383	79.4486	-9.76546	1.34578	-7.25638	3.97587e-13	1.87e-11	FB
evm.model.CHR_13At.933-evm.model.CHR_13Bt.794	58.5966	9.34009	1.28705	7.25697	3.95863e-13	1.87e-11	FB
evm.model.CHR_7At.520-evm.model.CHR_7Bt.504	69.3848	5.94898	0.820349	7.25177	4.11359e-13	1.93e-11	FB
evm.model.CHR_8At.718-evm.model.CHR_8Bt.728	80.7158	-5.65736	0.780822	-7.24538	4.31216e-13	2.02e-11	FB
evm.model.CHR_14At.1093-evm.model.CHR_14Bt.1154	128.181	10.4691	1.44559	7.24208	4.4187e-13	2.06e-11	FB
evm.model.CHR_12At.892-evm.model.CHR_12Bt.834	199.22	-2.7335	0.377769	-7.2359	4.62467e-13	2.15e-11	FB
evm.model.CHR_6At.1005-evm.model.CHR_6Bt.1031	118.873	-8.45136	1.17016	-7.22237	5.10895e-13	2.37e-11	FB
evm.model.CHR_12At.671-evm.model.CHR_12Bt.633	167.336	8.4377	1.16927	7.21623	5.3447e-13	2.48e-11	FB
evm.model.CHR_11At.801-evm.model.CHR_11Bt.880	165.204	3.89344	0.539926	7.21107	5.55158e-13	2.57e-11	FB
evm.model.CHR_5At.187-evm.model.CHR_5Bt.203	82.4461	-3.37091	0.467762	-7.20647	5.74206e-13	2.65e-11	FB
evm.model.CHR_15At.1687-evm.model.CHR_15Bt.1006	65.5236	-9.48894	1.3175	-7.20225	5.92287e-13	2.73e-11	FB
evm.model.CHR_7At.680-evm.model.CHR_7Bt.666	100.233	-8.25195	1.14617	-7.19955	6.04097e-13	2.78e-11	FB
evm.model.CHR_7At.29-evm.model.CHR_7Bt.29	168.075	10.8608	1.50939	7.19548	6.22408e-13	2.85e-11	FB
evm.model.CHR_10At.2470-evm.model.CHR_10Bt.2560	261.549	4.63891	0.644976	7.19238	6.36701e-13	2.91e-11	FB
evm.model.CHR_23At.526-evm.model.CHR_23Bt.389	211.063	2.79133	0.388081	7.19265	6.35467e-13	2.91e-11	FB
evm.model.CHR_22At.20-evm.model.CHR_11Bt.466	257.189	11.4742	1.59696	7.18503	6.71941e-13	3.06e-11	FB
evm.model.CHR_15At.1019-evm.model.CHR_15Bt.974	107.865	-5.45103	0.758763	-7.18411	6.76464e-13	3.07e-11	FB
evm.model.CHR_15At.1631-evm.model.CHR_15Bt.1569	86.6388	-9.8929	1.37724	-7.18313	6.81353e-13	3.09e-11	FB
evm.model.CHR_13At.444-evm.model.CHR_13Bt.381	113.295	-3.39629	0.473231	-7.17681	7.13584e-13	3.23e-11	FB
evm.model.CHR_7At.715-evm.model.CHR_7Bt.690	191.269	-6.83434	0.952681	-7.1738	7.29462e-13	3.29e-11	FB
evm.model.CHR_15At.2121-evm.model.CHR_15Bt.2047	65.3512	9.49761	1.32423	7.17218	7.38153e-13	3.33e-11	FB
evm.model.CHR_12At.1658-evm.model.CHR_12Bt.1574	59.0221	9.35004	1.30489	7.16539	7.75644e-13	3.49e-11	FB
evm.model.CHR_8At.314-evm.model.CHR_8Bt.330	230.793	3.30414	0.46121	7.16406	7.83203e-13	3.51e-11	FB
evm.model.CHR_7At.259-evm.model.CHR_7Bt.239	68.3317	-4.08776	0.570711	-7.16257	7.91776e-13	3.55e-11	FB
evm.model.CHR_15At.1669-evm.model.CHR_15Bt.1610	525.145	12.5043	1.74592	7.16204	7.94843e-13	3.55e-11	FB
evm.model.CHR_9At.626-evm.model.CHR_9Bt.604	55.5183	-9.24984	1.29195	-7.1596	8.09132e-13	3.61e-11	FB
evm.model.CHR_7At.46-evm.model.CHR_7Bt.48	910.823	2.55173	0.356775	7.15222	8.53871e-13	3.79e-11	FB
evm.model.CHR_10At.2519-evm.model.CHR_10Bt.2599	487.44	-4.28875	0.599611	-7.15255	8.51815e-13	3.79e-11	FB
evm.model.CHR_2At.531-evm.model.CHR_2Bt.530	138.368	4.81642	0.673437	7.152	8.55233e-13	3.79e-11	FB
evm.model.CHR_11At.954-evm.model.CHR_11Bt.1028	228.858	-8.16841	1.14233	-7.15066	8.63613e-13	3.82e-11	FB
evm.model.CHR_21At.457-evm.model.CHR_21Bt.405	171.221	-2.79714	0.391514	-7.14443	9.03712e-13	3.99e-11	FB
evm.model.CHR_1At.82-evm.model.CHR_1Bt.92	135.914	9.5893	1.34284	7.14108	9.25972e-13	4.07e-11	FB
evm.model.CHR_14At.543-evm.model.CHR_14Bt.601	104.589	-8.32657	1.16598	-7.14125	9.24891e-13	4.07e-11	FB
evm.model.CHR_5At.523-evm.model.CHR_5Bt.518	163.629	-2.63406	0.369014	-7.13808	9.46419e-13	4.15e-11	FB
evm.model.CHR_9At.717-evm.model.CHR_9Bt.691	134.474	-10.5246	1.47464	-7.13712	9.53089e-13	4.17e-11	FB
evm.model.CHR_10At.1803-evm.model.CHR_10Bt.1873	52.6505	-5.46906	0.766456	-7.13552	9.64234e-13	4.21e-11	FB
evm.model.CHR_13At.935-evm.model.CHR_13Bt.796	60.813	-9.38247	1.31533	-7.13316	9.80869e-13	4.28e-11	FB
evm.model.CHR_16At.1487-evm.model.CHR_16Bt.1534	102.616	9.18566	1.289	7.12621	1.03171e-12	4.49e-11	FB
evm.model.CHR_1At.174-evm.model.CHR_1Bt.184	187.985	3.91682	0.550912	7.1097	1.16296e-12	5.05e-11	FB
evm.model.CHR_2At.746-evm.model.CHR_2Bt.748	128.517	3.99441	0.562014	7.10732	1.18318e-12	5.13e-11	FB
evm.model.CHR_8At.955-evm.model.CHR_8Bt.964	266.08	2.78593	0.391998	7.10698	1.18608e-12	5.13e-11	FB
evm.model.CHR_15At.1733-evm.model.CHR_15Bt.1667	113.89	-2.84898	0.401217	-7.10084	1.23998e-12	5.35e-11	FB
evm.model.CHR_2At.418-evm.model.CHR_2Bt.419	195.007	-10.0997	1.42236	-7.10064	1.2418e-12	5.35e-11	FB
evm.model.CHR_14At.377-evm.model.CHR_14Bt.395	104.941	10.1827	1.43468	7.09751	1.27022e-12	5.46e-11	FB
evm.model.CHR_19At.502-evm.model.CHR_19Bt.494	85.9573	-9.8793	1.39267	-7.09379	1.30492e-12	5.6e-11	FB
evm.model.CHR_9At.84-evm.model.CHR_9Bt.86	183.568	-2.51263	0.354352	-7.09077	1.3337e-12	5.71e-11	FB
evm.model.CHR_19At.1333-evm.model.CHR_19Bt.1336	57.8295	9.32169	1.31547	7.08621	1.37833e-12	5.89e-11	FB
evm.model.CHR_13At.981-evm.model.CHR_13Bt.841	171.922	10.8942	1.53749	7.0857	1.3834e-12	5.9e-11	FB
evm.model.CHR_7At.478-evm.model.CHR_7Bt.458	85.1401	3.28548	0.464256	7.07687	1.47446e-12	6.27e-11	FB
evm.model.CHR_23At.304-evm.model.CHR_23Bt.308	513.806	-7.18456	1.0153	-7.07631	1.48042e-12	6.28e-11	FB
evm.model.CHR_14At.1106-evm.model.CHR_14Bt.1165	65.421	3.6021	0.509069	7.07585	1.48537e-12	6.29e-11	FB
evm.model.CHR_12At.212-evm.model.CHR_12Bt.198	48.0442	-5.61799	0.794993	-7.06672	1.58636e-12	6.71e-11	FB
evm.model.CHR_18At.247-evm.model.CHR_18Bt.303	90.212	-8.98677	1.27186	-7.06586	1.59619e-12	6.74e-11	FB
evm.model.CHR_10At.1975-evm.model.CHR_10Bt.2021	85.3626	-3.53323	0.500566	-7.05846	1.68363e-12	7.09e-11	FB
evm.model.CHR_2At.573-evm.model.CHR_2Bt.576	86.3468	8.08315	1.14559	7.05587	1.71523e-12	7.21e-11	FB
evm.model.CHR_13At.225-evm.model.CHR_13Bt.163	288.853	-4.0697	0.576845	-7.0551	1.72481e-12	7.23e-11	FB
evm.model.CHR_13At.640-evm.model.CHR_13Bt.593	57.5342	-3.39695	0.481774	-7.05092	1.77745e-12	7.44e-11	FB
evm.model.CHR_11At.637-evm.model.CHR_11Bt.705	144.665	3.64527	0.517253	7.04737	1.8233e-12	7.62e-11	FB
evm.model.CHR_3At.919-evm.model.CHR_3Bt.927	198.55	2.33372	0.331197	7.04633	1.83703e-12	7.66e-11	FB
evm.model.CHR_13At.977-evm.model.CHR_13Bt.838	82.468	9.83195	1.39562	7.04484	1.85675e-12	7.73e-11	FB
evm.model.CHR_10At.997-evm.model.CHR_10Bt.949	256.176	2.22214	0.315599	7.04102	1.90842e-12	7.93e-11	FB
evm.model.CHR_13At.9-evm.model.CHR_20Bt.147	225.278	-3.32547	0.472354	-7.04021	1.91945e-12	7.96e-11	FB
evm.model.CHR_13At.1351-evm.model.CHR_13Bt.1196	135.627	-9.57566	1.36152	-7.03307	2.02038e-12	8.36e-11	FB
evm.model.CHR_10At.2338-evm.model.CHR_10Bt.2431	160.29	-9.81672	1.39632	-7.03041	2.05933e-12	8.5e-11	FB
evm.model.CHR_2At.250-evm.model.CHR_2Bt.246	96.9479	-8.21501	1.16861	-7.02971	2.06968e-12	8.53e-11	FB
evm.model.CHR_13At.2141-evm.model.CHR_13Bt.1975	99.2098	-8.27569	1.17861	-7.02159	2.19352e-12	9.02e-11	FB
evm.model.CHR_2At.557-evm.model.CHR_2Bt.559	47.9639	-9.03855	1.28859	-7.01431	2.31093e-12	9.49e-11	FB
evm.model.CHR_22At.486-evm.model.CHR_22Bt.522	529.705	8.80875	1.2559	7.01389	2.31788e-12	9.5e-11	FB
evm.model.CHR_12At.600-evm.model.CHR_12Bt.575	90.4181	-8.99007	1.28289	-7.00766	2.42332e-12	9.91e-11	FB
evm.model.CHR_11At.518-evm.model.CHR_11Bt.642	50.3952	-9.11101	1.30051	-7.00574	2.45689e-12	1e-10	FB
evm.model.CHR_12At.669-evm.model.CHR_12Bt.630	480.927	2.55727	0.365052	7.00521	2.46615e-12	1e-10	FB
evm.model.CHR_3At.761-evm.model.CHR_3Bt.771	66.5096	-9.51183	1.35785	-7.00505	2.46896e-12	1e-10	FB
evm.model.CHR_13At.1008-evm.model.CHR_13Bt.865	120.604	-4.87942	0.696852	-7.0021	2.52154e-12	1.02e-10	FB
evm.model.CHR_14At.919-evm.model.CHR_14Bt.983	70.0118	-4.39761	0.628147	-7.00092	2.54288e-12	1.03e-10	FB
evm.model.CHR_7At.2-evm.model.CHR_7Bt.2	57.097	9.30196	1.32874	7.00057	2.54924e-12	1.03e-10	FB
evm.model.CHR_8At.1326-evm.model.CHR_8Bt.1334	207.784	-4.14179	0.592152	-6.99448	2.66242e-12	1.07e-10	FB
evm.model.CHR_14At.289-evm.model.CHR_14Bt.285	50.9673	-5.68592	0.813582	-6.98875	2.77349e-12	1.12e-10	FB
evm.model.CHR_19At.1245-evm.model.CHR_19Bt.1203	127.89	-3.29297	0.471366	-6.98601	2.8282e-12	1.14e-10	FB
evm.model.CHR_10At.1897-evm.model.CHR_10Bt.1962	13520.9	-8.1601	1.16862	-6.98269	2.89579e-12	1.16e-10	FB
evm.model.CHR_24At.620-evm.model.CHR_10Bt.3130	391.881	-2.86808	0.410726	-6.98295	2.8904e-12	1.16e-10	FB
evm.model.CHR_12At.1532-evm.model.CHR_12Bt.1461	80.6032	5.9059	0.846302	6.97848	2.98386e-12	1.19e-10	FB
evm.model.CHR_2At.58-evm.model.CHR_2Bt.57	387.181	2.27755	0.326602	6.97346	3.09235e-12	1.23e-10	FB
evm.model.CHR_22At.314-evm.model.CHR_22Bt.346	68.0115	5.85202	0.83934	6.97217	3.12081e-12	1.24e-10	FB
evm.model.CHR_13At.1399-evm.model.CHR_13Bt.1248	55.513	9.26472	1.32934	6.96939	3.18314e-12	1.27e-10	FB
evm.model.CHR_22At.497-evm.model.CHR_22Bt.549	80.0369	7.39961	1.06184	6.96865	3.19989e-12	1.27e-10	FB
evm.model.CHR_21At.965-evm.model.CHR_21Bt.896	100.336	2.55096	0.366399	6.96225	3.34871e-12	1.33e-10	FB
evm.model.CHR_24At.511-evm.model.CHR_24Bt.507	245.137	3.61794	0.519691	6.96171	3.36171e-12	1.33e-10	FB
evm.model.CHR_10At.1688-evm.model.CHR_10Bt.1753	115.187	8.4776	1.21799	6.96032	3.395e-12	1.34e-10	FB
evm.model.CHR_5At.245-evm.model.CHR_5Bt.265	57.6313	-9.30511	1.33706	-6.95938	3.41781e-12	1.35e-10	FB
evm.model.CHR_6At.848-evm.model.CHR_6Bt.887	232.534	4.71111	0.677376	6.95494	3.52718e-12	1.39e-10	FB
evm.model.CHR_16At.1046-evm.model.CHR_16Bt.1129	81.6666	-8.8426	1.27166	-6.95357	3.56152e-12	1.4e-10	FB
evm.model.CHR_21At.1441-evm.model.CHR_21Bt.1335	66.0024	-4.57088	0.657753	-6.94924	3.67264e-12	1.44e-10	FB
evm.model.CHR_10At.2166.1-evm.model.CHR_10Bt.2218	111.13	-10.2509	1.47537	-6.94799	3.70535e-12	1.45e-10	FB
evm.model.CHR_22At.462-evm.model.CHR_22Bt.544	51.8441	9.16296	1.31903	6.94677	3.73747e-12	1.46e-10	FB
evm.model.CHR_19At.1218-evm.model.CHR_19Bt.1192	55.1296	-9.23729	1.32985	-6.94611	3.75487e-12	1.46e-10	FB
evm.model.CHR_21At.150-evm.model.CHR_21Bt.144	132.659	10.5191	1.51496	6.94351	3.82466e-12	1.49e-10	FB
evm.model.CHR_2At.735-evm.model.CHR_2Bt.735	627.909	-3.33429	0.480972	-6.9324	4.13763e-12	1.61e-10	FB
evm.model.CHR_10At.2921-evm.model.CHR_11Bt.295	84.6876	8.90797	1.28522	6.93109	4.17603e-12	1.62e-10	FB
evm.model.CHR_23At.217-evm.model.CHR_23Bt.223	175.359	3.07266	0.443347	6.9306	4.19071e-12	1.62e-10	FB
evm.model.CHR_10At.1094-evm.model.CHR_10Bt.1051	160.051	-2.51427	0.362791	-6.93037	4.19732e-12	1.62e-10	FB
evm.model.CHR_12At.217-evm.model.CHR_12Bt.202	107.221	4.54468	0.65579	6.93009	4.20576e-12	1.62e-10	FB
evm.model.CHR_21At.1016-evm.model.CHR_21Bt.950	75.2422	-7.82662	1.13011	-6.92554	4.34319e-12	1.67e-10	FB
evm.model.CHR_16At.977-evm.model.CHR_16Bt.979	2273.25	-3.06669	0.443997	-6.907	4.94994e-12	1.9e-10	FB
evm.model.CHR_20At.621.2-evm.model.CHR_20Bt.768	116.591	-9.35528	1.35477	-6.90544	5.00474e-12	1.92e-10	FB
evm.model.CHR_1At.636-evm.model.CHR_1Bt.655	84.7561	-9.85877	1.42841	-6.90192	5.13027e-12	1.96e-10	FB
evm.model.CHR_13At.992-evm.model.CHR_13Bt.851	53.0109	-9.18475	1.33302	-6.89017	5.57276e-12	2.13e-10	FB
evm.model.CHR_18At.132-evm.model.CHR_18Bt.198	48.4606	-5.88709	0.854833	-6.88683	5.70479e-12	2.17e-10	FB
evm.model.CHR_19At.227-evm.model.CHR_19Bt.223	55.0756	-9.23827	1.34189	-6.88454	5.79766e-12	2.2e-10	FB
evm.model.CHR_1At.852-evm.model.CHR_1Bt.883	72.4386	-9.6313	1.39938	-6.88257	5.87817e-12	2.23e-10	FB
evm.model.CHR_8At.65-evm.model.CHR_8Bt.42	48.2832	-9.04808	1.31465	-6.88249	5.88133e-12	2.23e-10	FB
evm.model.CHR_21At.1061-evm.model.CHR_21Bt.1010	51.9429	-9.15205	1.33139	-6.87406	6.2399e-12	2.36e-10	FB
evm.model.CHR_1At.784-evm.model.CHR_1Bt.802	379.676	-12.0228	1.74906	-6.87385	6.24914e-12	2.36e-10	FB
evm.model.CHR_8At.1515-evm.model.CHR_8Bt.1514	59.264	-9.34146	1.35973	-6.87007	6.41684e-12	2.42e-10	FB
evm.model.CHR_3At.324-evm.model.CHR_3Bt.316	313.885	7.91283	1.15406	6.85651	7.05611e-12	2.65e-10	FB
evm.model.CHR_8At.249-evm.model.CHR_23Bt.764	366.399	7.06984	1.03125	6.85562	7.10046e-12	2.67e-10	FB
evm.model.CHR_3At.991-evm.model.CHR_3Bt.1002	216.596	2.14946	0.31387	6.84827	7.47488e-12	2.8e-10	FB
evm.model.CHR_21At.173-evm.model.CHR_7Bt.743	58.2897	-9.31751	1.36197	-6.84121	7.85264e-12	2.94e-10	FB
evm.model.CHR_2At.11-evm.model.CHR_2Bt.9	72.8485	-6.55	0.958155	-6.83605	8.14039e-12	3.04e-10	FB
evm.model.CHR_22At.495-evm.model.CHR_22Bt.547	313.627	4.66654	0.682781	6.83461	8.22306e-12	3.07e-10	FB
evm.model.CHR_8At.1627-evm.model.CHR_8Bt.1619	61.7457	5.80618	0.850347	6.82801	8.60992e-12	3.21e-10	FB
evm.model.CHR_11At.973-evm.model.CHR_13Bt.911	525.474	2.24779	0.329663	6.81846	9.20235e-12	3.42e-10	FB
evm.model.CHR_12At.1384-evm.model.CHR_12Bt.1330	71.9725	-9.62254	1.41177	-6.81593	9.36543e-12	3.47e-10	FB
evm.model.CHR_22At.161-evm.model.CHR_22Bt.164	316.987	2.58006	0.379106	6.80565	1.00591e-11	3.73e-10	FB
evm.model.CHR_21At.587-evm.model.CHR_21Bt.535	69.9039	9.59682	1.41035	6.80457	1.01348e-11	3.75e-10	FB
evm.model.CHR_8At.96-evm.model.CHR_8Bt.80	53.9163	-4.88793	0.718374	-6.80415	1.01647e-11	3.75e-10	FB
evm.model.CHR_19At.1498-evm.model.CHR_19Bt.1496	40.3039	4.91089	0.721915	6.80258	1.02758e-11	3.79e-10	FB
evm.model.CHR_15At.1369-evm.model.CHR_15Bt.1331	577.582	-2.95274	0.434304	-6.79879	1.055e-11	3.88e-10	FB
evm.model.CHR_12At.689-evm.model.CHR_12Bt.650	237.632	-5.27673	0.776302	-6.79726	1.06629e-11	3.91e-10	FB
evm.model.CHR_21At.302.1-evm.model.CHR_1Bt.593	248.044	-7.19411	1.05859	-6.79592	1.07621e-11	3.94e-10	FB
evm.model.CHR_19At.578-evm.model.CHR_19Bt.582	221.017	5.94715	0.876378	6.78606	1.15237e-11	4.22e-10	FB
evm.model.CHR_11At.520-evm.model.CHR_11Bt.644	73.6411	-9.65681	1.42428	-6.78012	1.20074e-11	4.39e-10	FB
evm.model.CHR_6At.941-evm.model.CHR_6Bt.970	55.1906	-3.38028	0.498591	-6.77968	1.20446e-11	4.39e-10	FB
evm.model.CHR_12At.256-evm.model.CHR_12Bt.238	76.2559	8.75803	1.29266	6.77517	1.24256e-11	4.52e-10	FB
evm.model.CHR_24At.9-evm.model.CHR_18Bt.3	45.699	-8.9679	1.32392	-6.77372	1.25509e-11	4.56e-10	FB
evm.model.CHR_5At.10-evm.model.CHR_5Bt.24	52.2772	-9.1648	1.35466	-6.7654	1.32943e-11	4.82e-10	FB
evm.model.CHR_13At.1115-evm.model.CHR_22Bt.530	52.4397	9.1782	1.35689	6.76415	1.34098e-11	4.86e-10	FB
evm.model.CHR_4At.189-evm.model.CHR_4Bt.123	45.434	5.76062	0.851986	6.7614	1.36664e-11	4.94e-10	FB
evm.model.CHR_10At.2120-evm.model.CHR_10Bt.2174	254.486	11.4596	1.69497	6.76098	1.37061e-11	4.95e-10	FB
evm.model.CHR_23At.5-evm.model.CHR_23Bt.15	55.3263	-5.40942	0.800476	-6.75775	1.40151e-11	5.05e-10	FB
evm.model.CHR_14At.1254-evm.model.CHR_14Bt.1320	54.3348	-9.21959	1.36471	-6.75571	1.42135e-11	5.11e-10	FB
evm.model.CHR_3At.18-evm.model.CHR_3Bt.2	43.9076	-8.91116	1.31949	-6.75351	1.4431e-11	5.18e-10	FB
evm.model.CHR_13At.1386-evm.model.CHR_13Bt.1234	53.7168	9.21288	1.36463	6.75121	1.46619e-11	5.25e-10	FB
evm.model.CHR_10At.1826-evm.model.CHR_10Bt.1890	41.9707	-8.84425	1.31043	-6.74911	1.48751e-11	5.32e-10	FB
evm.model.CHR_12At.406-evm.model.CHR_12Bt.389	70.4609	-8.62844	1.27852	-6.74878	1.49098e-11	5.33e-10	FB
evm.model.CHR_13At.1084-evm.model.CHR_13Bt.938	118.288	8.56204	1.26887	6.74778	1.50125e-11	5.35e-10	FB
evm.model.CHR_14At.1015-evm.model.CHR_14Bt.1080	85.1785	9.87873	1.46408	6.7474	1.50521e-11	5.36e-10	FB
evm.model.CHR_17At.1124-evm.model.CHR_17Bt.1172	57.2589	-9.29304	1.37834	-6.74221	1.55993e-11	5.54e-10	FB
evm.model.CHR_17At.46-evm.model.CHR_17Bt.79	55.1004	-4.59892	0.682426	-6.73907	1.59406e-11	5.65e-10	FB
evm.model.CHR_15At.1160-evm.model.CHR_15Bt.1109	168.825	-10.8531	1.61045	-6.7392	1.59266e-11	5.65e-10	FB
evm.model.CHR_10At.1966-evm.model.CHR_10Bt.2012	44.5749	-5.70869	0.847348	-6.73713	1.61549e-11	5.71e-10	FB
evm.model.CHR_7At.728-evm.model.CHR_7Bt.706	49.6981	5.66179	0.840705	6.73457	1.64418e-11	5.8e-10	FB
evm.model.CHR_21At.985-evm.model.CHR_21Bt.919	81.6002	3.69893	0.550973	6.71346	1.90063e-11	6.7e-10	FB
evm.model.CHR_2At.411-evm.model.CHR_2Bt.411	68.1885	9.56124	1.42461	6.71149	1.92646e-11	6.78e-10	FB
evm.model.CHR_14At.913-evm.model.CHR_14Bt.969	361.021	3.46286	0.516161	6.70887	1.96139e-11	6.89e-10	FB
evm.model.CHR_19At.1455-evm.model.CHR_19Bt.1410	96.1176	10.0538	1.49911	6.70651	1.99334e-11	6.99e-10	FB
evm.model.CHR_9At.201-evm.model.CHR_9Bt.199	329.962	4.57851	0.682712	6.70636	1.99545e-11	6.99e-10	FB
evm.model.CHR_1At.1270-evm.model.CHR_1Bt.1287	67.5703	-9.53459	1.42281	-6.70122	2.06692e-11	7.22e-10	FB
evm.model.CHR_23At.299-evm.model.CHR_23Bt.302	289.134	11.6432	1.73928	6.69426	2.16771e-11	7.56e-10	FB
evm.model.CHR_3At.665-evm.model.CHR_3Bt.643	84.4087	8.90457	1.33076	6.69135	2.21126e-11	7.7e-10	FB
evm.model.CHR_17At.466-evm.model.CHR_17Bt.538	43.4817	8.91035	1.33171	6.69092	2.21776e-11	7.71e-10	FB
evm.model.CHR_1At.239-evm.model.CHR_1Bt.248	123.297	3.40642	0.509299	6.68845	2.25549e-11	7.83e-10	FB
evm.model.CHR_15At.1633-evm.model.CHR_15Bt.1571	68.6421	-5.39977	0.807509	-6.68695	2.27874e-11	7.9e-10	FB
evm.model.CHR_22At.626-evm.model.CHR_22Bt.676	111.778	10.2735	1.53738	6.68247	2.34943e-11	8.13e-10	FB
evm.model.CHR_22At.947-evm.model.CHR_22Bt.995	405.047	6.01756	0.900723	6.68081	2.37627e-11	8.21e-10	FB
evm.model.CHR_24At.281.5-evm.model.CHR_24Bt.267	117.349	3.18234	0.476398	6.68	2.38945e-11	8.24e-10	FB
evm.model.CHR_13At.156-evm.model.CHR_13Bt.99	64.9071	9.49012	1.42218	6.67292	2.50756e-11	8.64e-10	FB
evm.model.CHR_15At.2081-evm.model.CHR_15Bt.2002	273.054	5.81225	0.871288	6.67087	2.54287e-11	8.74e-10	FB
evm.model.CHR_18At.349-evm.model.CHR_18Bt.440	113.744	-3.28913	0.493346	-6.66699	2.611e-11	8.96e-10	FB
evm.model.CHR_16At.1590-evm.model.CHR_16Bt.1637	527.152	-2.08356	0.312565	-6.66598	2.62898e-11	9.01e-10	FB
evm.model.CHR_1At.337-evm.model.CHR_1Bt.352.3	203.798	7.29725	1.09558	6.66062	2.72679e-11	9.33e-10	FB
evm.model.CHR_14At.1229-evm.model.CHR_14Bt.1296	51.0691	-9.13046	1.37165	-6.65654	2.80341e-11	9.58e-10	FB
evm.model.CHR_8At.1330-evm.model.CHR_8Bt.1338	300.804	6.67272	1.00301	6.65271	2.87742e-11	9.81e-10	FB
evm.model.CHR_15At.2014-evm.model.CHR_15Bt.1944	221.47	-4.33425	0.652578	-6.64173	3.10019e-11	1.06e-09	FB
evm.model.CHR_23At.254-evm.model.CHR_23Bt.260	82.3413	-4.69363	0.706829	-6.6404	3.12825e-11	1.06e-09	FB
evm.model.CHR_21At.602-evm.model.CHR_21Bt.550	47.533	9.03793	1.36272	6.63226	3.30581e-11	1.12e-09	FB
evm.model.CHR_4At.116-evm.model.CHR_4Bt.60	39.406	-8.75342	1.32205	-6.62112	3.56499e-11	1.21e-09	FB
evm.model.CHR_7At.765-evm.model.CHR_7Bt.748	130.273	6.42791	0.971443	6.61687	3.66893e-11	1.24e-09	FB
evm.model.CHR_16At.1628-evm.model.CHR_16Bt.1669	40.4205	-8.79015	1.32875	-6.61536	3.70637e-11	1.25e-09	FB
evm.model.CHR_12At.767-evm.model.CHR_12Bt.730	65.6138	-9.49221	1.43625	-6.60902	3.8686e-11	1.3e-09	FB
evm.model.CHR_17At.543-evm.model.CHR_17Bt.591	479.23	6.16079	0.932372	6.60766	3.90453e-11	1.31e-09	FB
evm.model.CHR_4At.1036-evm.model.CHR_4Bt.970	95.1689	4.34227	0.657479	6.60442	3.99064e-11	1.34e-09	FB
evm.model.CHR_6At.991-evm.model.CHR_6Bt.1014	210.954	2.93793	0.445074	6.601	4.08388e-11	1.37e-09	FB
evm.model.CHR_14At.1176-evm.model.CHR_14Bt.1240	63.948	9.46461	1.4339	6.60061	4.09483e-11	1.37e-09	FB
evm.model.CHR_15At.732-evm.model.CHR_15Bt.693	93.7824	3.57667	0.541923	6.59997	4.11239e-11	1.37e-09	FB
evm.model.CHR_8At.250-evm.model.CHR_8Bt.261	112.992	6.87012	1.04091	6.60013	4.10784e-11	1.37e-09	FB
evm.model.CHR_2At.503-evm.model.CHR_2Bt.506	174.399	2.329	0.353006	6.59763	4.17787e-11	1.39e-09	FB
evm.model.CHR_12At.496-evm.model.CHR_12Bt.476	285.144	2.80997	0.426233	6.59255	4.32327e-11	1.44e-09	FB
evm.model.CHR_14At.1215-evm.model.CHR_14Bt.1281	64.2537	9.4715	1.43741	6.58927	4.41982e-11	1.47e-09	FB
evm.model.CHR_14At.256-evm.model.CHR_14Bt.249	130.565	6.81864	1.03556	6.5845	4.56432e-11	1.52e-09	FB
evm.model.CHR_10At.113-evm.model.CHR_10Bt.36	37.5729	-8.68774	1.31975	-6.58289	4.61385e-11	1.53e-09	FB
evm.model.CHR_4At.126-evm.model.CHR_4Bt.66	185.258	-6.05665	0.921867	-6.56998	5.0322e-11	1.67e-09	FB
evm.model.CHR_14At.900-evm.model.CHR_14Bt.956	42.3151	8.8716	1.35068	6.56827	5.09025e-11	1.68e-09	FB
evm.model.CHR_4At.1061-evm.model.CHR_4Bt.998	38.2214	4.79251	0.729814	6.56675	5.1424e-11	1.7e-09	FB
evm.model.CHR_22At.1145-evm.model.CHR_22Bt.1165	77.6518	-8.76696	1.33524	-6.56585	5.17376e-11	1.7e-09	FB
evm.model.CHR_17At.134-evm.model.CHR_17Bt.165	100.177	8.32096	1.26772	6.56373	5.24796e-11	1.73e-09	FB
evm.model.CHR_21At.926-evm.model.CHR_21Bt.856	45.9485	-4.79806	0.731075	-6.56302	5.27288e-11	1.73e-09	FB
evm.model.CHR_10At.2213-evm.model.CHR_10Bt.2263	49.8164	9.1039	1.38746	6.56157	5.3244e-11	1.75e-09	FB
evm.model.CHR_9At.178-evm.model.CHR_10Bt.3083	111.283	-6.99579	1.06653	-6.55937	5.40348e-11	1.77e-09	FB
evm.model.CHR_12At.1567-evm.model.CHR_12Bt.1496	199.005	5.32624	0.812323	6.5568	5.49746e-11	1.79e-09	FB
evm.model.CHR_11At.746-evm.model.CHR_11Bt.823	79.7539	3.90208	0.595121	6.55678	5.49808e-11	1.79e-09	FB
evm.model.CHR_19At.797-evm.model.CHR_19Bt.768	37.4016	-8.67843	1.32367	-6.55636	5.51374e-11	1.8e-09	FB
evm.model.CHR_1At.153-evm.model.CHR_1Bt.160	336.95	-3.55691	0.543011	-6.55035	5.74012e-11	1.87e-09	FB
evm.model.CHR_10At.1786-evm.model.CHR_10Bt.1857	43.2132	-5.27231	0.80532	-6.54685	5.87626e-11	1.91e-09	FB
evm.model.CHR_14At.1032-evm.model.CHR_14Bt.1096	142.02	2.63456	0.40262	6.54353	6.00822e-11	1.95e-09	FB
evm.model.CHR_17At.120-evm.model.CHR_17Bt.151	245.614	-2.84156	0.434952	-6.53305	6.44454e-11	2.09e-09	FB
evm.model.CHR_13At.1498-evm.model.CHR_13Bt.1366	50.4619	-9.1139	1.39624	-6.52745	6.68977e-11	2.16e-09	FB
evm.model.CHR_8At.1297-evm.model.CHR_8Bt.1304	123.583	-2.19082	0.336893	-6.50302	7.87253e-11	2.54e-09	FB
evm.model.CHR_1At.562-evm.model.CHR_1Bt.582	63.0364	9.44753	1.45338	6.50039	8.01098e-11	2.58e-09	FB
evm.model.CHR_10At.2459-evm.model.CHR_10Bt.2547	67.1198	2.80546	0.431622	6.49981	8.04227e-11	2.59e-09	FB
evm.model.CHR_6At.67-evm.model.CHR_6Bt.73	69.1339	9.5809	1.47511	6.49502	8.3024e-11	2.67e-09	FB
evm.model.CHR_1At.572-evm.model.CHR_1Bt.591	78.3765	5.30549	0.817122	6.4929	8.42016e-11	2.7e-09	FB
evm.model.CHR_14At.611-evm.model.CHR_14Bt.664	201.314	11.1207	1.71345	6.49024	8.57026e-11	2.75e-09	FB
evm.model.CHR_10At.2278-evm.model.CHR_10Bt.2367	104.69	8.38698	1.29281	6.48739	8.73378e-11	2.79e-09	FB
evm.model.CHR_10At.1077-evm.model.CHR_10Bt.1039	150.56	2.19907	0.339385	6.47958	9.19772e-11	2.94e-09	FB
evm.model.CHR_13At.1650-evm.model.CHR_13Bt.1441	38.8863	-8.73805	1.35015	-6.47192	9.6763e-11	3.09e-09	FB
evm.model.CHR_17At.602-evm.model.CHR_17Bt.650	136.377	3.55557	0.549523	6.47029	9.78128e-11	3.12e-09	FB
evm.model.CHR_10At.159-evm.model.CHR_10Bt.80	311.991	-6.21198	0.960543	-6.46715	9.98654e-11	3.18e-09	FB
evm.model.CHR_10At.464-evm.model.CHR_10Bt.367	59.1745	9.3565	1.44695	6.46637	1.00386e-10	3.19e-09	FB
evm.model.CHR_11At.524-evm.model.CHR_11Bt.592	53.25	9.20356	1.4234	6.46589	1.00701e-10	3.19e-09	FB
evm.model.CHR_17At.227-evm.model.CHR_17Bt.256	776.73	3.544	0.548211	6.46466	1.01525e-10	3.21e-09	FB
evm.model.CHR_5At.368-evm.model.CHR_5Bt.386	44.748	3.56114	0.551052	6.46243	1.03033e-10	3.26e-09	FB
evm.model.CHR_22At.217-evm.model.CHR_22Bt.251	55.2196	8.28852	1.28296	6.46048	1.0437e-10	3.29e-09	FB
evm.model.CHR_14At.422-evm.model.CHR_14Bt.518	40.8886	8.82421	1.36659	6.4571	1.06725e-10	3.36e-09	FB
evm.model.CHR_17At.91-evm.model.CHR_17Bt.124	67.9992	-3.57401	0.553709	-6.45467	1.08453e-10	3.41e-09	FB
evm.model.CHR_15At.2076-evm.model.CHR_15Bt.1996	163.8	-9.84798	1.52579	-6.45435	1.08681e-10	3.42e-09	FB
evm.model.CHR_15At.771-evm.model.CHR_15Bt.737	118.158	4.52807	0.701578	6.45411	1.08854e-10	3.42e-09	FB
evm.model.CHR_15At.131-evm.model.CHR_15Bt.132	73.0297	-7.80834	1.21129	-6.44628	1.1463e-10	3.59e-09	FB
evm.model.CHR_8At.375-evm.model.CHR_8Bt.377	53.5154	9.21129	1.43077	6.43798	1.21078e-10	3.79e-09	FB
evm.model.CHR_24At.255-evm.model.CHR_24Bt.245	738.882	7.95383	1.23625	6.43385	1.24415e-10	3.89e-09	FB
evm.model.CHR_3At.971-evm.model.CHR_3Bt.994	59.8562	-7.51914	1.16923	-6.43085	1.26889e-10	3.96e-09	FB
evm.model.CHR_10At.2627-evm.model.CHR_10Bt.2711	154.574	2.30498	0.35855	6.4286	1.28786e-10	4.01e-09	FB
evm.model.CHR_5At.465-evm.model.CHR_5Bt.477	37.9897	-5.24307	0.815874	-6.42633	1.30722e-10	4.07e-09	FB
evm.model.CHR_7At.641-evm.model.CHR_7Bt.624	78.077	-8.77703	1.36619	-6.42444	1.32356e-10	4.11e-09	FB
evm.model.CHR_15At.1897-evm.model.CHR_15Bt.1833	222.143	-2.88135	0.448539	-6.42385	1.32866e-10	4.12e-09	FB
evm.model.CHR_17At.55-evm.model.CHR_17Bt.90	226.943	2.33528	0.363901	6.41733	1.38684e-10	4.29e-09	FB
evm.model.CHR_8At.327-evm.model.CHR_8Bt.341	85.4612	-2.90369	0.452549	-6.4163	1.39622e-10	4.32e-09	FB
evm.model.CHR_19At.366-evm.model.CHR_19Bt.359	89.032	-6.7758	1.05639	-6.41413	1.41625e-10	4.37e-09	FB
evm.model.CHR_24At.581-evm.model.CHR_10Bt.3095	550.78	-2.31602	0.361401	-6.40844	1.47012e-10	4.53e-09	FB
evm.model.CHR_18At.287-evm.model.CHR_18Bt.346	34.1598	8.56216	1.33787	6.39985	1.55532e-10	4.79e-09	FB
evm.model.CHR_4At.1174-evm.model.CHR_4Bt.1116	438.431	-5.49079	0.858208	-6.39797	1.57452e-10	4.83e-09	FB
evm.model.CHR_15At.818-evm.model.CHR_15Bt.785	63.9698	5.9456	0.929257	6.39823	1.57188e-10	4.83e-09	FB
evm.model.CHR_8At.171-evm.model.CHR_8Bt.154	36.5052	8.65575	1.35286	6.3981	1.5732e-10	4.83e-09	FB
evm.model.CHR_9At.338-evm.model.CHR_16Bt.1190	250.531	-11.4229	1.78556	-6.39738	1.58067e-10	4.84e-09	FB
evm.model.CHR_6At.969-evm.model.CHR_6Bt.992	45.1262	-4.94256	0.772628	-6.39707	1.58384e-10	4.84e-09	FB
evm.model.CHR_22At.345-evm.model.CHR_22Bt.379	212.031	-3.65615	0.571553	-6.39687	1.58595e-10	4.84e-09	FB
evm.model.CHR_9At.1062-evm.model.CHR_9Bt.1025	269.427	4.44604	0.695063	6.3966	1.58875e-10	4.84e-09	FB
evm.model.CHR_10At.1660-evm.model.CHR_10Bt.1772	41.9098	8.85543	1.38445	6.39636	1.59126e-10	4.84e-09	FB
evm.model.CHR_10At.2603-evm.model.CHR_10Bt.2684	69.794	-4.7186	0.737736	-6.39606	1.59439e-10	4.85e-09	FB
evm.model.CHR_7At.905-evm.model.CHR_7Bt.879	57.0166	6.39186	0.999561	6.39467	1.60898e-10	4.88e-09	FB
evm.model.CHR_8At.1566-evm.model.CHR_8Bt.1564	1049.08	2.37519	0.371539	6.39284	1.62832e-10	4.93e-09	FB
evm.model.CHR_10At.1542-evm.model.CHR_10Bt.1592	42.3761	8.87527	1.38887	6.39029	1.65571e-10	5.01e-09	FB
evm.model.CHR_2At.778-evm.model.CHR_2Bt.779	316.796	2.97342	0.465739	6.38431	1.72171e-10	5.2e-09	FB
evm.model.CHR_21At.362-evm.model.CHR_21Bt.430	38.4654	-8.7176	1.36661	-6.37898	1.78275e-10	5.37e-09	FB
evm.model.CHR_13At.813-evm.model.CHR_13Bt.674	36.1101	-8.62639	1.35232	-6.37896	1.78294e-10	5.37e-09	FB
evm.model.CHR_22At.475-evm.model.CHR_22Bt.510	836.262	-2.17417	0.340846	-6.37874	1.78552e-10	5.37e-09	FB
evm.model.CHR_8At.1537-evm.model.CHR_8Bt.1534	258.191	-3.68055	0.577034	-6.37839	1.78964e-10	5.38e-09	FB
evm.model.CHR_20At.354-evm.model.CHR_20Bt.504	44.0359	8.92767	1.40048	6.37472	1.83296e-10	5.49e-09	FB
evm.model.CHR_18At.377-evm.model.CHR_18Bt.472	184.165	-2.04951	0.321504	-6.37475	1.83259e-10	5.49e-09	FB
evm.model.CHR_22At.496-evm.model.CHR_22Bt.548	51.1532	-7.28924	1.14505	-6.36585	1.94217e-10	5.81e-09	FB
evm.model.CHR_4At.64-evm.model.CHR_4Bt.9	31.9087	-8.44877	1.32735	-6.36515	1.95098e-10	5.83e-09	FB
evm.model.CHR_14At.348-evm.model.CHR_14Bt.361.1	237.904	-3.46573	0.544932	-6.35992	2.01857e-10	6.02e-09	FB
evm.model.CHR_22At.1094-evm.model.CHR_22Bt.1208	40.0214	-5.35299	0.841956	-6.3578	2.04661e-10	6.09e-09	FB
evm.model.CHR_2At.744-evm.model.CHR_2Bt.745	89.7517	-3.4669	0.545287	-6.35795	2.04469e-10	6.09e-09	FB
evm.model.CHR_21At.412-evm.model.CHR_21Bt.362	126.445	-3.72241	0.585708	-6.3554	2.07884e-10	6.18e-09	FB
evm.model.CHR_12At.1326-evm.model.CHR_12Bt.1267	391.239	-2.6758	0.421042	-6.35518	2.08176e-10	6.18e-09	FB
evm.model.CHR_13At.1080-evm.model.CHR_13Bt.934	181	6.4546	1.01624	6.35147	2.13264e-10	6.32e-09	FB
evm.model.CHR_6At.954-evm.model.CHR_6Bt.978	34.2311	8.56779	1.35007	6.3462	2.20699e-10	6.53e-09	FB
evm.model.CHR_7At.429-evm.model.CHR_7Bt.407	71.1365	-9.60585	1.51404	-6.34452	2.23113e-10	6.59e-09	FB
evm.model.CHR_18At.291-evm.model.CHR_18Bt.350	266.612	-9.52392	1.50243	-6.33899	2.31271e-10	6.82e-09	FB
evm.model.CHR_10At.2216-evm.model.CHR_10Bt.2267	41.3935	-8.82637	1.39267	-6.33774	2.33164e-10	6.87e-09	FB
evm.model.CHR_10At.2027-evm.model.CHR_10Bt.2078	49.3391	8.12519	1.28257	6.33509	2.37205e-10	6.98e-09	FB
evm.model.CHR_1At.1342-evm.model.CHR_1Bt.1357	32.7054	-8.48827	1.34199	-6.32516	2.52973e-10	7.43e-09	FB
evm.model.CHR_17At.564.8-evm.model.CHR_17Bt.611.8	241.472	3.72556	0.589066	6.32452	2.54022e-10	7.45e-09	FB
evm.model.CHR_12At.549-evm.model.CHR_12Bt.526	201.193	-5.74062	0.908904	-6.31599	2.68442e-10	7.86e-09	FB
evm.model.CHR_13At.1292-evm.model.CHR_13Bt.1140	145.671	10.6552	1.68774	6.31327	2.73194e-10	7.99e-09	FB
evm.model.CHR_10At.1389-evm.model.CHR_10Bt.1443	142.119	8.84686	1.40205	6.30993	2.7916e-10	8.16e-09	FB
evm.model.CHR_17At.121-evm.model.CHR_17Bt.153	41.1113	8.83197	1.40066	6.30558	2.87114e-10	8.37e-09	FB
evm.model.CHR_15At.1692-evm.model.CHR_15Bt.1630	389.402	-2.68648	0.426043	-6.30564	2.86997e-10	8.37e-09	FB
evm.model.CHR_21At.1537-evm.model.CHR_14Bt.832	117.12	5.06452	0.803463	6.30336	2.91258e-10	8.47e-09	FB
evm.model.CHR_2At.269-evm.model.CHR_2Bt.274	89.5801	-9.94079	1.57824	-6.29867	3.00201e-10	8.72e-09	FB
evm.model.CHR_6At.1101-evm.model.CHR_6Bt.1120	70.4866	-4.18473	0.664533	-6.29725	3.02973e-10	8.79e-09	FB
evm.model.CHR_13At.920-evm.model.CHR_13Bt.782	108.103	-3.16532	0.502764	-6.29585	3.05727e-10	8.86e-09	FB
evm.model.CHR_10At.1471-evm.model.CHR_10Bt.1523	53.7239	9.21514	1.4647	6.29147	3.14466e-10	9.1e-09	FB
evm.model.CHR_2At.188-evm.model.CHR_2Bt.183	181.222	3.21259	0.510831	6.28896	3.19602e-10	9.24e-09	FB
evm.model.CHR_12At.185-evm.model.CHR_12Bt.174	161.782	5.33808	0.848918	6.2881	3.21379e-10	9.27e-09	FB
evm.model.CHR_4At.258.3-evm.model.CHR_4Bt.196	71.4879	9.62873	1.53139	6.28758	3.22461e-10	9.29e-09	FB
evm.model.CHR_10At.1802-evm.model.CHR_10Bt.1872	136.499	10.56	1.68001	6.28565	3.26492e-10	9.4e-09	FB
evm.model.CHR_14At.666-evm.model.CHR_14Bt.716	71.8678	-3.42467	0.54521	-6.28137	3.35601e-10	9.65e-09	FB
evm.model.CHR_16At.1142-evm.model.CHR_16Bt.1197	33.6423	8.53727	1.36001	6.27736	3.44378e-10	9.88e-09	FB
evm.model.CHR_19At.774-evm.model.CHR_19Bt.741	33.2239	-3.9024	0.621975	-6.2742	3.51436e-10	1.01e-08	FB
evm.model.CHR_24At.566-evm.model.CHR_10Bt.3081	67.3281	-4.05209	0.645937	-6.2732	3.53698e-10	1.01e-08	FB
evm.model.CHR_23At.313-evm.model.CHR_23Bt.318	29.7547	-8.35046	1.33248	-6.26685	3.68421e-10	1.05e-08	FB
evm.model.CHR_9At.1094-evm.model.CHR_9Bt.1057	409.752	-2.46824	0.394418	-6.25792	3.90135e-10	1.11e-08	FB
evm.model.CHR_6At.1010-evm.model.CHR_6Bt.1037	137.105	3.29553	0.52804	6.24105	4.34634e-10	1.24e-08	FB
evm.model.CHR_13At.800-evm.model.CHR_13Bt.661	31.6434	8.45145	1.35418	6.24103	4.34711e-10	1.24e-08	FB
evm.model.CHR_10At.891-evm.model.CHR_10Bt.841	328.82	2.09011	0.335099	6.2373	4.45197e-10	1.27e-08	FB
evm.model.CHR_10At.2964-evm.model.CHR_10Bt.3038	49.9085	9.11151	1.46322	6.22702	4.754e-10	1.35e-08	FB
evm.model.CHR_6At.370-evm.model.CHR_6Bt.366	38.2835	8.72794	1.40176	6.22643	4.77175e-10	1.35e-08	FB
evm.model.CHR_19At.1508-evm.model.CHR_19Bt.1508	56.2294	-5.35625	0.860291	-6.22609	4.78216e-10	1.35e-08	FB
evm.model.CHR_15At.651-evm.model.CHR_15Bt.625	117.851	-2.61382	0.419923	-6.22452	4.8303e-10	1.37e-08	FB
evm.model.CHR_15At.457-evm.model.CHR_15Bt.450	31.7539	-8.44208	1.35634	-6.22417	4.84113e-10	1.37e-08	FB
evm.model.CHR_4At.1247-evm.model.CHR_4Bt.1195	71.5117	-2.46701	0.396555	-6.22109	4.93697e-10	1.39e-08	FB
evm.model.CHR_10At.1879-evm.model.CHR_10Bt.1943	58.7323	8.37496	1.34629	6.22079	4.94662e-10	1.39e-08	FB
evm.model.CHR_12At.1557-evm.model.CHR_12Bt.1485	241.262	-3.63047	0.583618	-6.22063	4.95164e-10	1.39e-08	FB
evm.model.CHR_3At.846-evm.model.CHR_3Bt.854	221.022	-1.86477	0.300102	-6.21379	5.17212e-10	1.45e-08	FB
evm.model.CHR_23At.36-evm.model.CHR_23Bt.47	37.7327	-8.695	1.3994	-6.21338	5.18564e-10	1.45e-08	FB
evm.model.CHR_22At.473-evm.model.CHR_22Bt.508	136.178	2.38176	0.383442	6.21153	5.24707e-10	1.47e-08	FB
evm.model.CHR_16At.360-evm.model.CHR_16Bt.292	864.907	7.61045	1.22552	6.20999	5.29879e-10	1.48e-08	FB
evm.model.CHR_19At.388-evm.model.CHR_19Bt.382	112.624	-3.82318	0.616039	-6.20607	5.43269e-10	1.52e-08	FB
evm.model.CHR_19At.740-evm.model.CHR_19Bt.711	662.877	-2.15268	0.346897	-6.20553	5.45123e-10	1.52e-08	FB
evm.model.CHR_14At.493-evm.model.CHR_22Bt.452	36.0575	4.2294	0.681788	6.2034	5.52575e-10	1.54e-08	FB
evm.model.CHR_21At.685-evm.model.CHR_21Bt.634	33.3672	-4.31289	0.695498	-6.20116	5.60501e-10	1.56e-08	FB
evm.model.CHR_8At.1476-evm.model.CHR_8Bt.1477	101.434	10.1311	1.63502	6.19633	5.77953e-10	1.61e-08	FB
evm.model.CHR_18At.246-evm.model.CHR_18Bt.302.1	148.98	4.33145	0.699842	6.18918	6.04784e-10	1.68e-08	FB
evm.model.CHR_12At.668-evm.model.CHR_12Bt.629	45.997	-8.97717	1.45061	-6.18853	6.0727e-10	1.68e-08	FB
evm.model.CHR_12At.656-evm.model.CHR_12Bt.617	86.5853	-5.38571	0.870565	-6.18646	6.15311e-10	1.7e-08	FB
evm.model.CHR_11At.386-evm.model.CHR_11Bt.465	897.691	11.4573	1.85346	6.18155	6.34762e-10	1.76e-08	FB
evm.model.CHR_10At.2327-evm.model.CHR_10Bt.2420_evm.model.CHR_10Bt.2421	122.175	-1.90706	0.308736	-6.177	6.5331e-10	1.8e-08	FB
evm.model.CHR_2At.360-evm.model.CHR_2Bt.359	29.3571	8.3462	1.35195	6.17344	6.68212e-10	1.84e-08	FB
evm.model.CHR_1At.244-evm.model.CHR_1Bt.254	114.443	-4.05638	0.6574	-6.17034	6.81414e-10	1.88e-08	FB
evm.model.CHR_8At.759-evm.model.CHR_8Bt.768	290.337	9.90304	1.60903	6.15468	7.52295e-10	2.07e-08	FB
evm.model.CHR_21At.1064-evm.model.CHR_21Bt.1013	87.8971	-9.91081	1.61036	-6.15441	7.53593e-10	2.07e-08	FB
evm.model.CHR_5At.491-evm.model.CHR_5Bt.501	350.027	2.14257	0.348251	6.15238	7.63277e-10	2.09e-08	FB
evm.model.CHR_9At.860-evm.model.CHR_9Bt.833	349.587	-2.23288	0.363189	-6.14799	7.84724e-10	2.15e-08	FB
evm.model.CHR_24At.325-evm.model.CHR_24Bt.322	63.112	-6.04029	0.982857	-6.14564	7.96416e-10	2.18e-08	FB
evm.model.CHR_9At.53-evm.model.CHR_9Bt.61	68.0433	-8.57971	1.39645	-6.14395	8.0496e-10	2.2e-08	FB
evm.model.CHR_10At.2711-evm.model.CHR_10Bt.2797	320.339	2.33013	0.379409	6.14146	8.17677e-10	2.23e-08	FB
evm.model.CHR_9At.987-evm.model.CHR_9Bt.945	69.5977	-3.20154	0.521492	-6.13919	8.29438e-10	2.26e-08	FB
evm.model.CHR_1At.1365-evm.model.CHR_1Bt.1378	214.402	8.50222	1.38723	6.12892	8.84749e-10	2.41e-08	FB
evm.model.CHR_15At.1076-evm.model.CHR_15Bt.1030	214.595	-4.68283	0.76413	-6.12831	8.88172e-10	2.42e-08	FB
evm.model.CHR_1At.556-evm.model.CHR_1Bt.576	200.881	2.29046	0.374024	6.12384	9.1344e-10	2.48e-08	FB
evm.model.CHR_14At.701-evm.model.CHR_14Bt.750	59.568	-6.58403	1.07591	-6.11951	9.38612e-10	2.55e-08	FB
evm.model.CHR_1At.458-evm.model.CHR_1Bt.482.1	255.971	2.69956	0.441311	6.11714	9.52697e-10	2.58e-08	FB
evm.model.CHR_2At.104-evm.model.CHR_2Bt.107	70.3117	3.86806	0.632387	6.11662	9.55838e-10	2.59e-08	FB
evm.model.CHR_19At.153-evm.model.CHR_19Bt.149	82.8671	5.13184	0.839436	6.11344	9.75066e-10	2.63e-08	FB
evm.model.CHR_6At.1169-evm.model.CHR_6Bt.1194	30.7618	5.54736	0.907436	6.11323	9.76374e-10	2.63e-08	FB
evm.model.CHR_12At.393-evm.model.CHR_12Bt.372	35.001	5.43741	0.889595	6.11223	9.82471e-10	2.65e-08	FB
evm.model.CHR_17At.548-evm.model.CHR_17Bt.596	79.3567	3.72537	0.60978	6.10936	1.00031e-09	2.69e-08	FB
evm.model.CHR_4At.69-evm.model.CHR_4Bt.12	31.8353	-4.5847	0.750722	-6.10705	1.01487e-09	2.73e-08	FB
evm.model.CHR_9At.851-evm.model.CHR_9Bt.824	83.4321	2.2074	0.362191	6.09457	1.09733e-09	2.94e-08	FB
evm.model.CHR_1At.304-evm.model.CHR_1Bt.315	95.7665	-2.35288	0.386053	-6.09471	1.09636e-09	2.94e-08	FB
evm.model.CHR_1At.286-evm.model.CHR_1Bt.294	422.224	-3.74645	0.615336	-6.08847	1.13995e-09	3.05e-08	FB
evm.model.CHR_18At.296-evm.model.CHR_18Bt.354	293.03	11.6626	1.91649	6.08539	1.16211e-09	3.11e-08	FB
evm.model.CHR_11At.691-evm.model.CHR_11Bt.761	54.0051	5.61702	0.923424	6.08282	1.18085e-09	3.15e-08	FB
evm.model.CHR_11At.838-evm.model.CHR_11Bt.914	112.577	4.1952	0.690958	6.07157	1.26664e-09	3.38e-08	FB
evm.model.CHR_8At.1612-evm.model.CHR_8Bt.1605	544.525	7.01821	1.15641	6.06896	1.28741e-09	3.43e-08	FB
evm.model.CHR_20At.457-evm.model.CHR_20Bt.619.5	60.7699	-3.76899	0.622466	-6.05492	1.40486e-09	3.74e-08	FB
evm.model.CHR_2At.596-evm.model.CHR_2Bt.598	107.174	-2.00345	0.331206	-6.04896	1.45787e-09	3.87e-08	FB
evm.model.CHR_3At.794-evm.model.CHR_20Bt.761	4257.7	3.70343	0.612729	6.04416	1.50193e-09	3.99e-08	FB
evm.model.CHR_13At.1342-evm.model.CHR_13Bt.1187	216.975	4.53213	0.750022	6.04267	1.51587e-09	4.02e-08	FB
evm.model.CHR_17At.469-evm.model.CHR_17Bt.504	39.3296	-8.75136	1.44837	-6.04219	1.52034e-09	4.02e-08	FB
evm.model.CHR_10At.2030-evm.model.CHR_10Bt.2082	30.22	-8.37118	1.38549	-6.04202	1.52197e-09	4.02e-08	FB
evm.model.CHR_5At.605-evm.model.CHR_5Bt.599	85.6453	7.05446	1.16839	6.03776	1.56272e-09	4.13e-08	FB
evm.model.CHR_14At.560-evm.model.CHR_14Bt.619	67.947	-6.21354	1.0292	-6.03727	1.56742e-09	4.13e-08	FB
evm.model.CHR_1At.892-evm.model.CHR_1Bt.922	161.115	1.92042	0.318199	6.03528	1.58691e-09	4.18e-08	FB
evm.model.CHR_21At.73-evm.model.CHR_21Bt.67	102.699	6.09897	1.01062	6.03489	1.59072e-09	4.19e-08	FB
evm.model.CHR_10At.1035-evm.model.CHR_10Bt.988	49.0352	8.11955	1.34667	6.02935	1.64623e-09	4.33e-08	FB
evm.model.CHR_1At.411-evm.model.CHR_1Bt.427	232.022	-2.03062	0.336814	-6.0289	1.65081e-09	4.33e-08	FB
evm.model.CHR_19At.1525-evm.model.CHR_19Bt.1525	112.993	-2.94418	0.489029	-6.02047	1.7391e-09	4.56e-08	FB
evm.model.CHR_7At.640-evm.model.CHR_7Bt.623	500.871	-3.49851	0.581133	-6.02016	1.74241e-09	4.56e-08	FB
evm.model.CHR_14At.1082-evm.model.CHR_14Bt.1138	73.6825	-3.3973	0.564504	-6.01821	1.76362e-09	4.61e-08	FB
evm.model.CHR_7At.521.3-evm.model.CHR_7Bt.505.3	29.5756	8.35169	1.388	6.01705	1.77621e-09	4.64e-08	FB
evm.model.CHR_17At.10-evm.model.CHR_17Bt.39.1	272.07	-2.14214	0.356081	-6.01588	1.78916e-09	4.67e-08	FB
evm.model.CHR_17At.1150-evm.model.CHR_17Bt.1199	66.359	3.29491	0.547838	6.01439	1.8057e-09	4.7e-08	FB
evm.model.CHR_5At.96-evm.model.CHR_5Bt.112	37.917	6.87759	1.14385	6.01264	1.82521e-09	4.74e-08	FB
evm.model.CHR_19At.329-evm.model.CHR_19Bt.323	255.883	2.12921	0.354123	6.01262	1.82543e-09	4.74e-08	FB
evm.model.CHR_4At.1410-evm.model.CHR_4Bt.1365	206.511	3.97193	0.660926	6.00964	1.85941e-09	4.83e-08	FB
evm.model.CHR_23At.856-evm.model.CHR_23Bt.708	28.8542	8.3157	1.38438	6.00681	1.89208e-09	4.91e-08	FB
evm.model.CHR_18At.185-evm.model.CHR_18Bt.252	92.8395	3.21552	0.535335	6.00656	1.89502e-09	4.91e-08	FB
evm.model.CHR_18At.200-evm.model.CHR_18Bt.268	52.0262	5.05257	0.841225	6.0062	1.89925e-09	4.91e-08	FB
evm.model.CHR_12At.247-evm.model.CHR_12Bt.229	130.62	-2.12598	0.354148	-6.00309	1.93601e-09	5e-08	FB
evm.model.CHR_11At.792-evm.model.CHR_11Bt.868	28.1107	-8.2697	1.37804	-6.00105	1.96043e-09	5.06e-08	FB
evm.model.CHR_1At.53-evm.model.CHR_1Bt.63	98.2437	-2.74017	0.456786	-5.9988	1.98782e-09	5.12e-08	FB
evm.model.CHR_17At.526-evm.model.CHR_17Bt.577	125.328	-5.20165	0.868214	-5.99121	2.08286e-09	5.36e-08	FB
evm.model.CHR_14At.1018-evm.model.CHR_14Bt.1082	147.964	3.5114	0.586339	5.98869	2.11536e-09	5.44e-08	FB
evm.model.CHR_13At.1472-evm.model.CHR_13Bt.1341	41.2476	-7.85107	1.31145	-5.98657	2.14311e-09	5.5e-08	FB
evm.model.CHR_10At.1436-evm.model.CHR_10Bt.1489	664.133	-1.45963	0.243902	-5.9845	2.17056e-09	5.57e-08	FB
evm.model.CHR_4At.95-evm.model.CHR_4Bt.38	41.2518	-7.00516	1.17142	-5.98005	2.23074e-09	5.71e-08	FB
evm.model.CHR_14At.439-evm.model.CHR_14Bt.465	47.7762	9.0485	1.51311	5.98008	2.23033e-09	5.71e-08	FB
evm.model.CHR_2At.562-evm.model.CHR_2Bt.563	25.8017	-8.14475	1.3622	-5.97913	2.24339e-09	5.73e-08	FB
evm.model.CHR_16At.1044-evm.model.CHR_9Bt.419	517.802	-1.95465	0.327133	-5.9751	2.29948e-09	5.86e-08	FB
evm.model.CHR_2At.1264-evm.model.CHR_2Bt.1311	293.329	3.26236	0.546001	5.97501	2.30076e-09	5.86e-08	FB
evm.model.CHR_8At.1311.1-evm.model.CHR_8Bt.1318.1	49.5239	3.52205	0.589566	5.97398	2.31532e-09	5.89e-08	FB
evm.model.CHR_2At.1224-evm.model.CHR_2Bt.1234	204.003	-3.23792	0.54204	-5.97358	2.32099e-09	5.9e-08	FB
evm.model.CHR_9At.136-evm.model.CHR_24Bt.476	302.182	3.7585	0.629328	5.97225	2.34001e-09	5.94e-08	FB
evm.model.CHR_15At.2034-evm.model.CHR_15Bt.1959	421.759	-2.25242	0.377196	-5.97148	2.35115e-09	5.96e-08	FB
evm.model.CHR_7At.406-evm.model.CHR_7Bt.384	377.698	4.75659	0.796615	5.971	2.35801e-09	5.97e-08	FB
evm.model.CHR_22At.241-evm.model.CHR_22Bt.273	44.7809	-7.09631	1.18862	-5.97019	2.36977e-09	6e-08	FB
evm.model.CHR_13At.891.1-evm.model.CHR_13Bt.754.1	373.351	-3.67227	0.615269	-5.96856	2.39356e-09	6.05e-08	FB
evm.model.CHR_16At.882-evm.model.CHR_16Bt.880	37.8926	7.74326	1.29767	5.96702	2.4162e-09	6.1e-08	FB
evm.model.CHR_13At.307-evm.model.CHR_13Bt.243	482.46	-2.75951	0.463019	-5.95981	2.52528e-09	6.37e-08	FB
evm.model.CHR_6At.730-evm.model.CHR_6Bt.744	115.627	3.41058	0.572484	5.9575	2.56119e-09	6.45e-08	FB
evm.model.CHR_2At.611-evm.model.CHR_2Bt.610	159.232	-2.08705	0.350491	-5.95465	2.60621e-09	6.56e-08	FB
evm.model.CHR_21At.81-evm.model.CHR_21Bt.75	29.1231	8.32847	1.39895	5.95337	2.62681e-09	6.6e-08	FB
evm.model.CHR_8At.1357-evm.model.CHR_8Bt.1365	141.698	3.29693	0.554011	5.95101	2.66486e-09	6.69e-08	FB
evm.model.CHR_17At.230-evm.model.CHR_17Bt.259	238.803	2.8733	0.483091	5.94774	2.71871e-09	6.82e-08	FB
evm.model.CHR_14At.803-evm.model.CHR_14Bt.850	47.5923	-8.05829	1.35499	-5.94712	2.72904e-09	6.83e-08	FB
evm.model.CHR_13At.2179-evm.model.CHR_9Bt.1103	406.391	-6.35502	1.06869	-5.94654	2.73876e-09	6.85e-08	FB
evm.model.CHR_12At.61-evm.model.CHR_12Bt.59	836.892	-2.06834	0.347908	-5.94507	2.76339e-09	6.9e-08	FB
evm.model.CHR_18At.275-evm.model.CHR_18Bt.333	44.5324	-7.96757	1.34142	-5.93966	2.85609e-09	7.13e-08	FB
evm.model.CHR_8At.756-evm.model.CHR_8Bt.765	217.974	4.88208	0.822123	5.93839	2.87835e-09	7.17e-08	FB
evm.model.CHR_6At.1182-evm.model.CHR_6Bt.1208	77.6702	6.11746	1.03025	5.93784	2.88793e-09	7.19e-08	FB
evm.model.CHR_22At.192-evm.model.CHR_22Bt.226	53.9718	7.33904	1.23609	5.93729	2.89771e-09	7.2e-08	FB
evm.model.CHR_10At.1032-evm.model.CHR_10Bt.985	42.4566	-3.2745	0.551778	-5.93445	2.94826e-09	7.32e-08	FB
evm.model.CHR_11At.697-evm.model.CHR_11Bt.769	44.9806	6.1834	1.04208	5.9337	2.96181e-09	7.34e-08	FB
evm.model.CHR_15At.1010-evm.model.CHR_15Bt.966_evm.model.CHR_15Bt.967	32.9914	-3.78497	0.637882	-5.93366	2.96262e-09	7.34e-08	FB
evm.model.CHR_15At.1530-evm.model.CHR_15Bt.1477	58.3573	9.33311	1.57515	5.92523	3.11853e-09	7.72e-08	FB
evm.model.CHR_12At.1-evm.model.CHR_12Bt.4	123.835	-2.44444	0.412728	-5.92265	3.16804e-09	7.83e-08	FB
evm.model.CHR_5At.824-evm.model.CHR_5Bt.848	32.549	8.49448	1.43511	5.91904	3.23835e-09	7.99e-08	FB
evm.model.CHR_7At.36-evm.model.CHR_7Bt.37.4	62.1498	4.32105	0.73048	5.91535	3.31167e-09	8.17e-08	FB
evm.model.CHR_12At.1602-evm.model.CHR_12Bt.1531	63.0298	5.91215	1.0005	5.90922	3.4373e-09	8.47e-08	FB
evm.model.CHR_16At.1211-evm.model.CHR_16Bt.1271.1	190.423	-1.901	0.321761	-5.90809	3.46091e-09	8.51e-08	FB
evm.model.CHR_17At.872-evm.model.CHR_17Bt.910	84.9657	-9.8619	1.67236	-5.89698	3.70211e-09	9.1e-08	FB
evm.model.CHR_16At.1673-evm.model.CHR_16Bt.1696	156.413	-3.46697	0.588085	-5.89536	3.73871e-09	9.18e-08	FB
evm.model.CHR_4At.113-evm.model.CHR_4Bt.57	37.6495	-4.46452	0.757506	-5.8937	3.77635e-09	9.26e-08	FB
evm.model.CHR_14At.1268-evm.model.CHR_14Bt.1335	38.7479	6.89896	1.17069	5.89308	3.79056e-09	9.27e-08	FB
evm.model.CHR_11At.372-evm.model.CHR_13Bt.424	27.1934	-8.21914	1.39472	-5.89306	3.79109e-09	9.27e-08	FB
evm.model.CHR_4At.987-evm.model.CHR_4Bt.915	43.4876	7.9411	1.34778	5.89199	3.81568e-09	9.32e-08	FB
evm.model.CHR_2At.1110-evm.model.CHR_2Bt.1114	88.3784	-2.13224	0.361958	-5.89086	3.84201e-09	9.38e-08	FB
evm.model.CHR_17At.527-evm.model.CHR_17Bt.578	57.5122	7.47541	1.27025	5.88498	3.98103e-09	9.7e-08	FB
evm.model.CHR_12At.1137-evm.model.CHR_12Bt.1078	127.588	-5.85512	0.9952	-5.88336	4.02027e-09	9.79e-08	FB
evm.model.CHR_9At.1181-evm.model.CHR_9Bt.1143	45.7244	-8.00102	1.36035	-5.88157	4.06388e-09	9.88e-08	FB
evm.model.CHR_7At.221-evm.model.CHR_7Bt.207	85.3795	7.48958	1.27363	5.88049	4.09047e-09	9.94e-08	FB
evm.model.CHR_3At.579-evm.model.CHR_3Bt.561	63.9935	-3.53793	0.601948	-5.87747	4.16576e-09	1.01e-07	FB
evm.model.CHR_12At.418-evm.model.CHR_12Bt.399	27.3224	-8.22979	1.40165	-5.87152	4.31828e-09	1.05e-07	FB
evm.model.CHR_4At.854-evm.model.CHR_4Bt.791	56.9573	-3.42614	0.583781	-5.86887	4.38768e-09	1.06e-07	FB
evm.model.CHR_7At.215-evm.model.CHR_7Bt.202	307.568	-1.96653	0.335191	-5.86689	4.44046e-09	1.07e-07	FB
evm.model.CHR_11At.151-evm.model.CHR_11Bt.260	54.6331	-9.224	1.57225	-5.86674	4.44458e-09	1.07e-07	FB
evm.model.CHR_23At.241-evm.model.CHR_23Bt.246	36.0763	3.20399	0.546378	5.86406	4.51687e-09	1.09e-07	FB
evm.model.CHR_7At.236-evm.model.CHR_7Bt.217	52.0802	-4.13961	0.706175	-5.86203	4.57252e-09	1.1e-07	FB
evm.model.CHR_3At.166-evm.model.CHR_3Bt.150	32.943	5.62566	0.960044	5.85979	4.63449e-09	1.12e-07	FB
evm.model.CHR_16At.1040-evm.model.CHR_16Bt.1041	77.0731	-2.82359	0.482457	-5.85253	4.84163e-09	1.16e-07	FB
evm.model.CHR_18At.346_evm.model.CHR_18At.347-evm.model.CHR_18Bt.439	108.04	1.9528	0.333691	5.85213	4.85329e-09	1.17e-07	FB
evm.model.CHR_1At.283-evm.model.CHR_1Bt.291	38.9462	6.90672	1.18121	5.84718	4.99985e-09	1.2e-07	FB
evm.model.CHR_11At.242-evm.model.CHR_11Bt.330	121.523	-2.21191	0.378323	-5.84661	5.0168e-09	1.2e-07	FB
evm.model.CHR_11At.956-evm.model.CHR_11Bt.1030	705.745	-7.55568	1.29312	-5.843	5.12696e-09	1.23e-07	FB
evm.model.CHR_3At.272-evm.model.CHR_3Bt.269	35.268	5.45255	0.933535	5.84075	5.1965e-09	1.24e-07	FB
evm.model.CHR_15At.696-evm.model.CHR_11Bt.350	35.3252	-3.65566	0.626118	-5.83862	5.26359e-09	1.26e-07	FB
evm.model.CHR_3At.288-evm.model.CHR_3Bt.281	649.781	-1.98987	0.340906	-5.83699	5.31535e-09	1.27e-07	FB
evm.model.CHR_9At.1343_evm.model.CHR_9At.1344-evm.model.CHR_9Bt.1301	253.067	1.82184	0.31212	5.83699	5.31521e-09	1.27e-07	FB
evm.model.CHR_20At.138-evm.model.CHR_20Bt.297	236.329	-9.51563	1.63189	-5.83105	5.50812e-09	1.31e-07	FB
evm.model.CHR_2At.247-evm.model.CHR_2Bt.242.1	94.2517	-5.62437	0.964606	-5.83074	5.51817e-09	1.31e-07	FB
evm.model.CHR_5At.136-evm.model.CHR_17Bt.448	65.8899	5.60232	0.963881	5.81225	6.16369e-09	1.46e-07	FB
evm.model.CHR_15At.701-evm.model.CHR_15Bt.488	71.025	-7.82181	1.3459	-5.8116	6.18779e-09	1.47e-07	FB
evm.model.CHR_10At.987-evm.model.CHR_10Bt.938	138.405	-1.83951	0.316561	-5.81091	6.21336e-09	1.47e-07	FB
evm.model.CHR_17At.80-evm.model.CHR_17Bt.114	535.991	2.8097	0.483549	5.81058	6.22556e-09	1.47e-07	FB
evm.model.CHR_6At.1145-evm.model.CHR_6Bt.1168	42.4719	4.002	0.68922	5.80657	6.37671e-09	1.51e-07	FB
evm.model.CHR_6At.1042-evm.model.CHR_6Bt.1061	105.438	5.27283	0.908361	5.80478	6.44511e-09	1.52e-07	FB
evm.model.CHR_12At.1154-evm.model.CHR_12Bt.1696	1531.91	-3.80134	0.655179	-5.80199	6.55339e-09	1.55e-07	FB
evm.model.CHR_7At.65-evm.model.CHR_7Bt.68	73.5509	-8.68904	1.49884	-5.79719	6.74364e-09	1.59e-07	FB
evm.model.CHR_1At.268-evm.model.CHR_1Bt.276	29.4582	8.34552	1.44005	5.7953	6.81987e-09	1.61e-07	FB
evm.model.CHR_3At.215-evm.model.CHR_3Bt.215	39.6836	4.20159	0.725214	5.79358	6.89006e-09	1.62e-07	FB
evm.model.CHR_6At.958-evm.model.CHR_6Bt.984	21.2148	7.87488	1.35952	5.79238	6.93941e-09	1.63e-07	FB
evm.model.CHR_15At.2079-evm.model.CHR_23Bt.307	24.8111	-8.08687	1.39623	-5.79193	6.95834e-09	1.63e-07	FB
evm.model.CHR_7At.505-evm.model.CHR_7Bt.485	51.6565	-8.17633	1.41194	-5.79085	7.00309e-09	1.64e-07	FB
evm.model.CHR_13At.2075-evm.model.CHR_13Bt.1910	62.4996	9.43535	1.62972	5.78956	7.05699e-09	1.65e-07	FB
evm.model.CHR_3At.368-evm.model.CHR_3Bt.358	10347.6	-5.75861	0.996548	-5.77855	7.53457e-09	1.76e-07	FB
evm.model.CHR_6At.312-evm.model.CHR_6Bt.336	29.8874	8.3682	1.44813	5.77861	7.53217e-09	1.76e-07	FB
evm.model.CHR_13At.988-evm.model.CHR_13Bt.847	47.3584	-7.18202	1.24367	-5.77485	7.70219e-09	1.8e-07	FB
evm.model.CHR_13At.166-evm.model.CHR_13Bt.107	102.301	-2.97731	0.515954	-5.7705	7.90345e-09	1.84e-07	FB
evm.model.CHR_16At.1356-evm.model.CHR_16Bt.1403	135.366	2.53277	0.439022	5.76912	7.96859e-09	1.85e-07	FB
evm.model.CHR_21At.26-evm.model.CHR_21Bt.17	823.433	-7.44547	1.2907	-5.76857	7.99469e-09	1.86e-07	FB
evm.model.CHR_15At.1399-evm.model.CHR_8Bt.110	45.6919	-8.96968	1.55718	-5.76019	8.4018e-09	1.95e-07	FB
evm.model.CHR_10At.402-evm.model.CHR_10Bt.1427	144.183	-4.17705	0.725375	-5.75847	8.48797e-09	1.97e-07	FB
evm.model.CHR_4At.142-evm.model.CHR_4Bt.81	486.824	-1.4544	0.252863	-5.75175	8.8326e-09	2.05e-07	FB
evm.model.CHR_8At.25-evm.model.CHR_8Bt.11	48.9167	-7.26423	1.26366	-5.74856	9.00087e-09	2.08e-07	FB
evm.model.CHR_16At.956-evm.model.CHR_16Bt.958	359.808	4.52222	0.786968	5.74638	9.11727e-09	2.11e-07	FB
evm.model.CHR_1At.684-evm.model.CHR_1Bt.703	34.6831	7.61245	1.32483	5.74597	9.13949e-09	2.11e-07	FB
evm.model.CHR_5At.449-evm.model.CHR_5Bt.459	51.9456	2.95861	0.514961	5.74531	9.17526e-09	2.12e-07	FB
evm.model.CHR_23At.311-evm.model.CHR_23Bt.316	40.6947	-8.80063	1.5327	-5.74192	9.36067e-09	2.16e-07	FB
evm.model.CHR_5At.495-evm.model.CHR_5Bt.122	21.8204	7.91746	1.37898	5.74153	9.38256e-09	2.16e-07	FB
evm.model.CHR_6At.577-evm.model.CHR_6Bt.567	24.6428	8.09269	1.40963	5.741	9.41211e-09	2.16e-07	FB
evm.model.CHR_4At.148-evm.model.CHR_4Bt.85	81.2189	-2.95605	0.515197	-5.7377	9.59699e-09	2.2e-07	FB
evm.model.CHR_15At.1035-evm.model.CHR_15Bt.990	244.982	-2.44855	0.426841	-5.73643	9.66906e-09	2.22e-07	FB
evm.model.CHR_14At.532-evm.model.CHR_14Bt.591	32.3306	4.64799	0.810321	5.73598	9.69486e-09	2.22e-07	FB
evm.model.CHR_15At.805-evm.model.CHR_15Bt.773	123.824	-2.94116	0.512862	-5.73481	9.76229e-09	2.24e-07	FB
evm.model.CHR_10At.2240-evm.model.CHR_10Bt.2304	146.878	2.34299	0.408909	5.72986	1.00513e-08	2.3e-07	FB
evm.model.CHR_19At.1549-evm.model.CHR_19Bt.1546	57.7476	4.65489	0.812773	5.72717	1.02123e-08	2.33e-07	FB
evm.model.CHR_2At.182-evm.model.CHR_2Bt.179	32.9945	8.51488	1.48701	5.72618	1.02717e-08	2.34e-07	FB
evm.model.CHR_4At.1205-evm.model.CHR_4Bt.1152	32.7654	8.50507	1.4858	5.72423	1.03901e-08	2.37e-07	FB
evm.model.CHR_12At.1535_evm.model.CHR_12At.1536-evm.model.CHR_12Bt.1464_evm.model.CHR_12Bt.1465	29.4867	4.91762	0.859486	5.72158	1.0554e-08	2.4e-07	FB
evm.model.CHR_15At.2052-evm.model.CHR_15Bt.1977	143.734	-7.56033	1.32142	-5.72139	1.05657e-08	2.4e-07	FB
evm.model.CHR_17At.547-evm.model.CHR_17Bt.595	37.9802	3.38314	0.591508	5.71953	1.06822e-08	2.43e-07	FB
evm.model.CHR_19At.52.1-evm.model.CHR_19Bt.49	29.7799	-5.52236	0.96553	-5.71952	1.06826e-08	2.43e-07	FB
evm.model.CHR_15At.1632-evm.model.CHR_15Bt.1570	23.7968	-8.03053	1.40467	-5.71701	1.08412e-08	2.46e-07	FB
evm.model.CHR_19At.504-evm.model.CHR_19Bt.496	32.7472	4.88243	0.85495	5.71078	1.1246e-08	2.55e-07	FB
evm.model.CHR_18At.749-evm.model.CHR_18Bt.873	28.0137	-8.26505	1.44841	-5.7063	1.15458e-08	2.61e-07	FB
evm.model.CHR_20At.609-evm.model.CHR_20Bt.758	39.0062	-3.59225	0.629668	-5.70499	1.16352e-08	2.63e-07	FB
evm.model.CHR_4At.1367-evm.model.CHR_4Bt.1324	31.2769	7.46278	1.31008	5.69642	1.22347e-08	2.76e-07	FB
evm.model.CHR_10At.2438-evm.model.CHR_10Bt.2525	551.824	1.71989	0.301969	5.6956	1.2294e-08	2.77e-07	FB
evm.model.CHR_5At.186-evm.model.CHR_5Bt.202	69.1153	-2.41404	0.424789	-5.68292	1.32417e-08	2.98e-07	FB
evm.model.CHR_8At.94-evm.model.CHR_8Bt.78	163.043	5.19677	0.914806	5.68074	1.34116e-08	3.02e-07	FB
evm.model.CHR_6At.948-evm.model.CHR_6Bt.975	124.419	-6.45845	1.13758	-5.67738	1.36776e-08	3.08e-07	FB
evm.model.CHR_17At.11-evm.model.CHR_17Bt.41	100.487	2.57266	0.453158	5.67717	1.3694e-08	3.08e-07	FB
evm.model.CHR_11At.835-evm.model.CHR_11Bt.912	115.642	10.3206	1.81868	5.67477	1.38874e-08	3.12e-07	FB
evm.model.CHR_19At.1172-evm.model.CHR_19Bt.1138	90.1759	-2.40035	0.423034	-5.67413	1.39393e-08	3.12e-07	FB
evm.model.CHR_15At.1553-evm.model.CHR_21Bt.841	75.9154	-9.70027	1.71073	-5.67026	1.42578e-08	3.19e-07	FB
evm.model.CHR_15At.509-evm.model.CHR_15Bt.481	215.293	-1.97132	0.347743	-5.66889	1.43724e-08	3.21e-07	FB
evm.model.CHR_14At.526-evm.model.CHR_14Bt.586	306.265	1.74034	0.307454	5.66048	1.50946e-08	3.37e-07	FB
evm.model.CHR_2At.485-evm.model.CHR_2Bt.487	77.8658	3.83283	0.677355	5.65852	1.52681e-08	3.41e-07	FB
evm.model.CHR_5At.275-evm.model.CHR_16Bt.1771	34.4108	-7.59311	1.34214	-5.65745	1.53634e-08	3.43e-07	FB
evm.model.CHR_21At.1012-evm.model.CHR_21Bt.947	49.929	-7.30108	1.29121	-5.65445	1.56347e-08	3.48e-07	FB
evm.model.CHR_14At.686-evm.model.CHR_14Bt.737	326.197	-3.08434	0.54547	-5.65446	1.5634e-08	3.48e-07	FB
evm.model.CHR_2At.1115-evm.model.CHR_2Bt.1119	1204.15	-2.68764	0.475368	-5.6538	1.56936e-08	3.49e-07	FB
evm.model.CHR_24At.211-evm.model.CHR_24Bt.212	19.3064	7.73855	1.36897	5.65284	1.57816e-08	3.5e-07	FB
evm.model.CHR_14At.478-evm.model.CHR_12Bt.1439	23.1506	8.00019	1.4166	5.64744	1.62851e-08	3.61e-07	FB
evm.model.CHR_5At.695-evm.model.CHR_5Bt.692	25.7341	8.15325	1.44381	5.64705	1.6322e-08	3.62e-07	FB
evm.model.CHR_6At.1215-evm.model.CHR_6Bt.1241	38.1785	-3.76062	0.666167	-5.64516	1.65023e-08	3.65e-07	FB
evm.model.CHR_10At.280-evm.model.CHR_10Bt.197	26.4837	-8.1841	1.4512	-5.63954	1.70506e-08	3.77e-07	FB
evm.model.CHR_21At.599-evm.model.CHR_21Bt.547	374.963	1.65374	0.29328	5.63878	1.71256e-08	3.78e-07	FB
evm.model.CHR_16At.1398-evm.model.CHR_16Bt.1447	208.375	-2.52434	0.447789	-5.63734	1.72694e-08	3.81e-07	FB
evm.model.CHR_16At.5-evm.model.CHR_16Bt.17	260.922	3.27312	0.581028	5.63333	1.76767e-08	3.9e-07	FB
evm.model.CHR_13At.119-evm.model.CHR_13Bt.67	300.292	-1.66303	0.295304	-5.63158	1.7857e-08	3.93e-07	FB
evm.model.CHR_3At.342-evm.model.CHR_3Bt.332	101.109	-2.88882	0.513129	-5.62981	1.8041e-08	3.97e-07	FB
evm.model.CHR_12At.1067-evm.model.CHR_12Bt.1012	80.0835	2.87633	0.511096	5.62776	1.8256e-08	4.01e-07	FB
evm.model.CHR_9At.823-evm.model.CHR_9Bt.794	157.626	-2.43591	0.432865	-5.6274	1.82945e-08	4.02e-07	FB
evm.model.CHR_5At.251-evm.model.CHR_5Bt.271	1122.78	-2.41877	0.429884	-5.62656	1.8384e-08	4.03e-07	FB
evm.model.CHR_8At.1602-evm.model.CHR_8Bt.1595	255.502	-2.92575	0.520197	-5.62431	1.86254e-08	4.08e-07	FB
evm.model.CHR_4At.12-evm.model.CHR_4Bt.26	54.9963	5.16887	0.9196	5.62078	1.90101e-08	4.16e-07	FB
evm.model.CHR_9At.647-evm.model.CHR_9Bt.626	20.0419	-7.78175	1.38448	-5.6207	1.90188e-08	4.16e-07	FB
evm.model.CHR_2At.643-evm.model.CHR_5Bt.560	359.554	3.34947	0.596009	5.61984	1.91135e-08	4.17e-07	FB
evm.model.CHR_13At.898-evm.model.CHR_13Bt.761	232.246	-2.7219	0.484707	-5.61555	1.95936e-08	4.27e-07	FB
evm.model.CHR_10At.2132-evm.model.CHR_10Bt.2185	184.327	2.54843	0.453934	5.61409	1.97603e-08	4.31e-07	FB
evm.model.CHR_10At.1397-evm.model.CHR_10Bt.1450	108.228	-3.3309	0.593657	-5.61082	2.0137e-08	4.38e-07	FB
evm.model.CHR_9At.46-evm.model.CHR_9Bt.54	161.73	3.94245	0.702662	5.61073	2.01472e-08	4.38e-07	FB
evm.model.CHR_21At.538-evm.model.CHR_21Bt.488	21.4064	-7.87757	1.40534	-5.60544	2.07725e-08	4.51e-07	FB
evm.model.CHR_15At.2075-evm.model.CHR_15Bt.1995	19.0189	-7.705	1.37606	-5.59932	2.15199e-08	4.67e-07	FB
evm.model.CHR_10At.2160-evm.model.CHR_10Bt.2214	101.327	-2.89918	0.518093	-5.59588	2.19507e-08	4.76e-07	FB
evm.model.CHR_15At.1375-evm.model.CHR_15Bt.1338	988.144	-1.51634	0.271003	-5.59528	2.20268e-08	4.77e-07	FB
evm.model.CHR_10At.2708-evm.model.CHR_10Bt.2794	39.3158	6.33706	1.13283	5.59398	2.2192e-08	4.8e-07	FB
evm.model.CHR_16At.1696-evm.model.CHR_16Bt.1805	171.937	-2.02844	0.363336	-5.58284	2.36623e-08	5.11e-07	FB
evm.model.CHR_15At.964-evm.model.CHR_15Bt.936	236.642	2.45241	0.439528	5.57965	2.40998e-08	5.2e-07	FB
evm.model.CHR_3At.444-evm.model.CHR_3Bt.424	117.638	-2.38307	0.42709	-5.57978	2.40825e-08	5.2e-07	FB
evm.model.CHR_17At.1106.3-evm.model.CHR_17Bt.1152	1095.73	1.81932	0.326077	5.5794	2.41343e-08	5.2e-07	FB
evm.model.CHR_7At.1071-evm.model.CHR_7Bt.1043	22.8004	-7.96448	1.42809	-5.57701	2.44683e-08	5.27e-07	FB
evm.model.CHR_4At.107-evm.model.CHR_4Bt.49	40.6964	-4.38964	0.787151	-5.57662	2.45236e-08	5.27e-07	FB
evm.model.CHR_21At.906-evm.model.CHR_21Bt.838	44.6743	3.36514	0.603631	5.57483	2.47767e-08	5.32e-07	FB
evm.model.CHR_10At.1112.1-evm.model.CHR_10Bt.1070	59.4408	2.91293	0.522822	5.57155	2.52486e-08	5.42e-07	FB
evm.model.CHR_20At.321-evm.model.CHR_20Bt.533	75.3623	-3.42186	0.614702	-5.56669	2.59628e-08	5.57e-07	FB
evm.model.CHR_13At.1089-evm.model.CHR_13Bt.943	33.5412	8.53528	1.53395	5.56426	2.63267e-08	5.64e-07	FB
evm.model.CHR_10At.2145-evm.model.CHR_10Bt.2196	20.4051	-7.80207	1.40229	-5.56379	2.6398e-08	5.65e-07	FB
evm.model.CHR_15At.642-evm.model.CHR_15Bt.583	107.527	2.65618	0.477431	5.56348	2.64448e-08	5.65e-07	FB
evm.model.CHR_11At.657-evm.model.CHR_11Bt.726	141.715	1.94114	0.349031	5.56151	2.67446e-08	5.71e-07	FB
evm.model.CHR_10At.2261-evm.model.CHR_10Bt.2333	173.578	2.85187	0.513047	5.55869	2.71813e-08	5.8e-07	FB
evm.model.CHR_12At.1392-evm.model.CHR_12Bt.1321	90.0636	9.96165	1.79245	5.55757	2.73552e-08	5.83e-07	FB
evm.model.CHR_1At.326-evm.model.CHR_1Bt.338	101.827	-3.471	0.624635	-5.55686	2.74679e-08	5.85e-07	FB
evm.model.CHR_15At.297-evm.model.CHR_15Bt.292	61.2747	-2.28366	0.411127	-5.55463	2.782e-08	5.92e-07	FB
evm.model.CHR_1At.263-evm.model.CHR_1Bt.272	220.354	1.80933	0.326175	5.54712	2.90418e-08	6.17e-07	FB
evm.model.CHR_2At.242-evm.model.CHR_2Bt.238	271.537	-1.84475	0.332602	-5.5464	2.91603e-08	6.19e-07	FB
evm.model.CHR_19At.373-evm.model.CHR_19Bt.367	31.6229	7.48219	1.34994	5.54261	2.98e-08	6.32e-07	FB
evm.model.CHR_17At.794-evm.model.CHR_17Bt.832	35.3149	8.61289	1.55436	5.54111	3.00558e-08	6.37e-07	FB
evm.model.CHR_3At.73-evm.model.CHR_3Bt.60	34.6572	-5.37297	0.970503	-5.53628	3.08964e-08	6.54e-07	FB
evm.model.CHR_19At.1448-evm.model.CHR_19Bt.1441	51.4888	-4.13529	0.748003	-5.52844	3.23083e-08	6.82e-07	FB
evm.model.CHR_1At.1358-evm.model.CHR_1Bt.1369	26.2304	8.18364	1.48027	5.52849	3.23001e-08	6.82e-07	FB
evm.model.CHR_3At.411-evm.model.CHR_3Bt.394	73.4988	2.86486	0.518353	5.52684	3.26041e-08	6.88e-07	FB
evm.model.CHR_14At.77-evm.model.CHR_14Bt.66	118.627	2.37567	0.429854	5.52671	3.26297e-08	6.88e-07	FB
evm.model.CHR_21At.1027-evm.model.CHR_21Bt.960	59.3146	2.20818	0.399698	5.52462	3.30194e-08	6.95e-07	FB
evm.model.CHR_6At.1210-evm.model.CHR_6Bt.1235	66.442	9.52044	1.72358	5.52365	3.3202e-08	6.98e-07	FB
evm.model.CHR_10At.1120-evm.model.CHR_10Bt.1079	120.317	-3.30449	0.598546	-5.52087	3.3733e-08	7.09e-07	FB
evm.model.CHR_7At.353-evm.model.CHR_7Bt.329	38.0213	6.15707	1.11558	5.51917	3.40602e-08	7.15e-07	FB
evm.model.CHR_17At.589-evm.model.CHR_17Bt.638	32.5013	6.66346	1.2088	5.51247	3.53834e-08	7.42e-07	FB
evm.model.CHR_13At.727-evm.model.CHR_13Bt.620	43.0619	8.89487	1.61494	5.50786	3.63213e-08	7.61e-07	FB
evm.model.CHR_5At.135-evm.model.CHR_5Bt.152	37.1322	6.20467	1.12661	5.5074	3.64172e-08	7.62e-07	FB
evm.model.CHR_1At.434-evm.model.CHR_1Bt.453	41.0414	2.6621	0.483479	5.50614	3.6679e-08	7.67e-07	FB
evm.model.CHR_10At.584-evm.model.CHR_10Bt.491	291.583	-1.90173	0.345453	-5.50502	3.69116e-08	7.71e-07	FB
evm.model.CHR_4At.1178-evm.model.CHR_4Bt.1120	34.4899	8.57531	1.55823	5.50324	3.72864e-08	7.78e-07	FB
evm.model.CHR_5At.129-evm.model.CHR_5Bt.146	201.604	-4.93052	0.896108	-5.50214	3.75199e-08	7.82e-07	FB
evm.model.CHR_10At.2501-evm.model.CHR_10Bt.2666	18.948	-7.70075	1.39972	-5.50162	3.76319e-08	7.84e-07	FB
evm.model.CHR_1At.91-evm.model.CHR_1Bt.101	244.14	-2.20979	0.40177	-5.50013	3.79501e-08	7.9e-07	FB
evm.model.CHR_21At.1060-evm.model.CHR_21Bt.1009	18.099	-7.63384	1.38946	-5.49411	3.92675e-08	8.16e-07	FB
evm.model.CHR_23At.680-evm.model.CHR_23Bt.540	133.413	5.46595	0.995296	5.49178	3.97893e-08	8.26e-07	FB
evm.model.CHR_9At.494-evm.model.CHR_9Bt.472	196.761	1.83209	0.33376	5.48924	4.0367e-08	8.37e-07	FB
evm.model.CHR_15At.928-evm.model.CHR_15Bt.902.1	102.507	-4.5745	0.833503	-5.48828	4.0587e-08	8.41e-07	FB
evm.model.CHR_2At.302-evm.model.CHR_2Bt.301	35.4524	-4.75469	0.866405	-5.48784	4.06887e-08	8.42e-07	FB
evm.model.CHR_8At.203-evm.model.CHR_8Bt.217	473.23	-3.72572	0.679514	-5.48291	4.18379e-08	8.65e-07	FB
evm.model.CHR_10At.1052-evm.model.CHR_10Bt.2275	291.273	2.96504	0.540841	5.48228	4.19878e-08	8.68e-07	FB
evm.model.CHR_22At.313-evm.model.CHR_22Bt.344	65.796	3.31118	0.604043	5.4817	4.21256e-08	8.7e-07	FB
evm.model.CHR_21At.32-evm.model.CHR_21Bt.23	19.5676	-7.74646	1.41333	-5.48098	4.22977e-08	8.72e-07	FB
evm.model.CHR_15At.1083-evm.model.CHR_15Bt.1035	124.436	-4.41522	0.806041	-5.47765	4.31e-08	8.88e-07	FB
evm.model.CHR_6At.228-evm.model.CHR_6Bt.225	127.722	-3.97095	0.725126	-5.47622	4.34507e-08	8.94e-07	FB
evm.model.CHR_5At.557-evm.model.CHR_5Bt.550	18.9871	-7.70477	1.40696	-5.47618	4.34606e-08	8.94e-07	FB
evm.model.CHR_10At.1324-evm.model.CHR_10Bt.1288	51.9794	4.37679	0.799585	5.47383	4.40408e-08	9.05e-07	FB
evm.model.CHR_16At.1490_evm.model.CHR_16At.1491-evm.model.CHR_16Bt.1538	484.963	1.72365	0.31497	5.47242	4.43926e-08	9.11e-07	FB
evm.model.CHR_23At.430-evm.model.CHR_12Bt.1583	40.1932	4.2929	0.78451	5.47207	4.44801e-08	9.12e-07	FB
evm.model.CHR_2At.490-evm.model.CHR_2Bt.492	39.1222	2.83843	0.518721	5.47199	4.45014e-08	9.12e-07	FB
evm.model.CHR_1At.167-evm.model.CHR_1Bt.176	1457.23	4.39266	0.802923	5.47083	4.47938e-08	9.17e-07	FB
evm.model.CHR_1At.188-evm.model.CHR_1Bt.200	889.334	2.64874	0.484285	5.46939	4.51582e-08	9.23e-07	FB
evm.model.CHR_20At.631-evm.model.CHR_20Bt.773	17.3009	7.58168	1.38631	5.46896	4.52674e-08	9.25e-07	FB
evm.model.CHR_12At.1043-evm.model.CHR_12Bt.988	233.88	2.75353	0.503614	5.46755	4.56296e-08	9.31e-07	FB
evm.model.CHR_24At.569-evm.model.CHR_9Bt.179.1	160.035	5.20263	0.951721	5.46655	4.5889e-08	9.36e-07	FB
evm.model.CHR_13At.1385-evm.model.CHR_13Bt.1233	154.43	-2.75607	0.504392	-5.46415	4.65134e-08	9.47e-07	FB
evm.model.CHR_4At.155-evm.model.CHR_4Bt.92	37.956	2.91865	0.534334	5.46222	4.70225e-08	9.57e-07	FB
evm.model.CHR_13At.1314-evm.model.CHR_13Bt.1160	30.2393	5.87709	1.07643	5.45979	4.76701e-08	9.69e-07	FB
evm.model.CHR_19At.516-evm.model.CHR_19Bt.508	424.056	-2.06683	0.378667	-5.45817	4.81068e-08	9.76e-07	FB
evm.model.CHR_14At.715-evm.model.CHR_5Bt.309	475.407	5.28687	0.968627	5.45811	4.81223e-08	9.76e-07	FB
evm.model.CHR_1At.534-evm.model.CHR_1Bt.552	48.1286	-7.25609	1.32947	-5.45788	4.81843e-08	9.77e-07	FB
evm.model.CHR_7At.1006-evm.model.CHR_7Bt.979	24.9195	-8.09656	1.48532	-5.45107	5.00681e-08	1.01e-06	FB
evm.model.CHR_24At.175-evm.model.CHR_24Bt.173	215.696	-2.436	0.447326	-5.44569	5.16053e-08	1.04e-06	FB
evm.model.CHR_15At.1197-evm.model.CHR_15Bt.1146	28.0561	8.28099	1.52219	5.44017	5.32312e-08	1.08e-06	FB
evm.model.CHR_21At.661-evm.model.CHR_21Bt.609	28.2137	-5.06223	0.931179	-5.43636	5.43791e-08	1.1e-06	FB
evm.model.CHR_22At.591-evm.model.CHR_22Bt.638	22.5532	7.96678	1.46576	5.43527	5.47143e-08	1.1e-06	FB
evm.model.CHR_10At.1221-evm.model.CHR_16Bt.2007	29.3159	-6.48214	1.19284	-5.43419	5.50462e-08	1.11e-06	FB
evm.model.CHR_15At.1919-evm.model.CHR_15Bt.1858	146.912	2.90501	0.535216	5.42774	5.7073e-08	1.15e-06	FB
evm.model.CHR_20At.383-evm.model.CHR_20Bt.537	43.5502	4.64593	0.856067	5.42706	5.72902e-08	1.15e-06	FB
evm.model.CHR_18At.122-evm.model.CHR_18Bt.186	201.785	3.05479	0.563463	5.42146	5.91137e-08	1.19e-06	FB
evm.model.CHR_4At.521-evm.model.CHR_4Bt.459	20.508	7.82183	1.44323	5.41968	5.97064e-08	1.2e-06	FB
evm.model.CHR_14At.375-evm.model.CHR_14Bt.393	32.4276	8.49013	1.56682	5.41869	6.00376e-08	1.2e-06	FB
evm.model.CHR_1At.155-evm.model.CHR_1Bt.163	25.456	5.69216	1.05075	5.41721	6.05363e-08	1.21e-06	FB
evm.model.CHR_12At.937-evm.model.CHR_12Bt.880	168.012	5.33163	0.984565	5.41521	6.12158e-08	1.23e-06	FB
evm.model.CHR_8At.1532-evm.model.CHR_8Bt.1529	17.6385	-7.59201	1.4044	-5.40588	6.44923e-08	1.29e-06	FB
evm.model.CHR_11At.698-evm.model.CHR_11Bt.771	18.7228	7.6966	1.42421	5.4041	6.5133e-08	1.3e-06	FB
evm.model.CHR_21At.680-evm.model.CHR_21Bt.627	26.8131	4.27288	0.790698	5.40393	6.51971e-08	1.3e-06	FB
evm.model.CHR_10At.257-evm.model.CHR_10Bt.182	508.881	2.0359	0.376998	5.4003	6.65293e-08	1.33e-06	FB
evm.model.CHR_8At.1622-evm.model.CHR_8Bt.1614	54.8859	4.73385	0.877388	5.39539	6.8376e-08	1.36e-06	FB
evm.model.CHR_21At.655-evm.model.CHR_21Bt.603	121.22	3.07882	0.570706	5.39476	6.86164e-08	1.37e-06	FB
evm.model.CHR_5At.373-evm.model.CHR_5Bt.391	493.162	1.85235	0.343502	5.39255	6.94661e-08	1.38e-06	FB
evm.model.CHR_10At.1812-evm.model.CHR_10Bt.1878	172.557	-2.97615	0.551941	-5.39215	6.9621e-08	1.38e-06	FB
evm.model.CHR_10At.1009-evm.model.CHR_10Bt.2303	222.873	1.97882	0.36706	5.39101	7.00636e-08	1.39e-06	FB
evm.model.CHR_8At.558-evm.model.CHR_8Bt.521	612.588	1.89404	0.351966	5.38132	7.39415e-08	1.47e-06	FB
evm.model.CHR_13At.1445-evm.model.CHR_13Bt.1315	196.329	-3.16442	0.58852	-5.37691	7.57748e-08	1.5e-06	FB
evm.model.CHR_12At.241-evm.model.CHR_12Bt.223	49.0352	-5.88008	1.09387	-5.37548	7.63776e-08	1.51e-06	FB
evm.model.CHR_21At.326-evm.model.CHR_21Bt.299	180.404	-1.98081	0.36868	-5.37269	7.75695e-08	1.53e-06	FB
evm.model.CHR_10At.1231-evm.model.CHR_10Bt.1199	73.6329	-2.16866	0.403744	-5.37138	7.81349e-08	1.54e-06	FB
evm.model.CHR_10At.2569-evm.model.CHR_10Bt.2649	221.94	1.42328	0.264996	5.37096	7.83188e-08	1.55e-06	FB
evm.model.CHR_6At.907-evm.model.CHR_6Bt.940	34.7314	-7.59954	1.41505	-5.3705	7.85173e-08	1.55e-06	FB
evm.model.CHR_6At.215-evm.model.CHR_6Bt.209	1747.87	-3.63859	0.677608	-5.36976	7.88394e-08	1.55e-06	FB
evm.model.CHR_14At.764-evm.model.CHR_14Bt.811	142.741	-3.00893	0.560842	-5.36503	8.09379e-08	1.59e-06	FB
evm.model.CHR_15At.887.6-evm.model.CHR_15Bt.860.4	92.9851	5.00641	0.933227	5.36462	8.1121e-08	1.6e-06	FB
evm.model.CHR_7At.1009-evm.model.CHR_7Bt.982	121.49	2.26514	0.42242	5.36229	8.21744e-08	1.61e-06	FB
evm.model.CHR_16At.1455-evm.model.CHR_16Bt.1504	45.9401	-7.13467	1.33102	-5.36029	8.30893e-08	1.63e-06	FB
evm.model.CHR_21At.597-evm.model.CHR_21Bt.545	82.6214	9.83566	1.83684	5.35465	8.57204e-08	1.68e-06	FB
evm.model.CHR_22At.1263-evm.model.CHR_22Bt.1313	58.6471	-2.74297	0.512359	-5.3536	8.62223e-08	1.69e-06	FB
evm.model.CHR_4At.703-evm.model.CHR_4Bt.647	131.848	2.45369	0.458826	5.34776	8.9048e-08	1.74e-06	FB
evm.model.CHR_13At.1711-evm.model.CHR_13Bt.1587	30.7171	-8.39188	1.56983	-5.34572	9.00579e-08	1.76e-06	FB
evm.model.CHR_8At.1312-evm.model.CHR_8Bt.1320	35.7483	6.26421	1.17416	5.33505	9.55157e-08	1.87e-06	FB
evm.model.CHR_10At.2929-evm.model.CHR_10Bt.3007	80.7175	-9.78971	1.83509	-5.33473	9.56884e-08	1.87e-06	FB
evm.model.CHR_18At.385-evm.model.CHR_18Bt.482	40.9081	-2.91251	0.546166	-5.33265	9.67923e-08	1.89e-06	FB
evm.model.CHR_5At.334-evm.model.CHR_5Bt.354	36.7979	-4.36428	0.818794	-5.33013	9.81445e-08	1.91e-06	FB
evm.model.CHR_2At.243-evm.model.CHR_2Bt.239	35.2532	-8.59099	1.61293	-5.32632	1.00223e-07	1.95e-06	FB
evm.model.CHR_7At.17.1-evm.model.CHR_7Bt.17	49.599	-4.82921	0.906651	-5.32642	1.00166e-07	1.95e-06	FB
evm.model.CHR_13At.1424-evm.model.CHR_13Bt.1296	24.7494	-5.15628	0.968361	-5.32476	1.01088e-07	1.96e-06	FB
evm.model.CHR_16At.863-evm.model.CHR_16Bt.862	36.7925	-3.415	0.64136	-5.32463	1.01159e-07	1.96e-06	FB
evm.model.CHR_6At.1183-evm.model.CHR_6Bt.1209	55.7841	-3.70057	0.695176	-5.32322	1.01946e-07	1.98e-06	FB
evm.model.CHR_14At.1069-evm.model.CHR_14Bt.1129	1206.79	-4.27022	0.802619	-5.32036	1.03564e-07	2.01e-06	FB
evm.model.CHR_5At.555-evm.model.CHR_5Bt.548	32.491	-8.47934	1.59428	-5.31861	1.04564e-07	2.02e-06	FB
evm.model.CHR_11At.777-evm.model.CHR_11Bt.853	339.811	2.73024	0.513568	5.31621	1.05948e-07	2.05e-06	FB
evm.model.CHR_16At.1111-evm.model.CHR_16Bt.1184	244.226	2.95197	0.555303	5.31597	1.0609e-07	2.05e-06	FB
evm.model.CHR_22At.1336-evm.model.CHR_22Bt.1387	283.275	-1.5699	0.295405	-5.31441	1.07002e-07	2.07e-06	FB
evm.model.CHR_8At.1117-evm.model.CHR_8Bt.1151	51.1301	5.97935	1.12517	5.31417	1.07144e-07	2.07e-06	FB
evm.model.CHR_24At.486-evm.model.CHR_24Bt.478	17.9863	7.63249	1.43643	5.3135	1.07541e-07	2.07e-06	FB
evm.model.CHR_8At.932-evm.model.CHR_8Bt.941	48.2717	-9.04787	1.70277	-5.3136	1.07477e-07	2.07e-06	FB
evm.model.CHR_21At.594-evm.model.CHR_21Bt.542	15.6531	7.43607	1.39969	5.31265	1.08042e-07	2.08e-06	FB
evm.model.CHR_12At.1699-evm.model.CHR_12Bt.1612	78.514	-8.78414	1.65466	-5.30873	1.10391e-07	2.12e-06	FB
evm.model.CHR_17At.44-evm.model.CHR_17Bt.78	156.048	2.82563	0.532382	5.30752	1.11126e-07	2.13e-06	FB
evm.model.CHR_5At.78-evm.model.CHR_2Bt.1285	277.178	1.94539	0.366632	5.30611	1.11987e-07	2.15e-06	FB
evm.model.CHR_11At.700-evm.model.CHR_11Bt.774	32.6556	8.50013	1.60231	5.30493	1.12718e-07	2.16e-06	FB
evm.model.CHR_13At.1189-evm.model.CHR_13Bt.1037	123.199	-2.49484	0.470393	-5.30373	1.13463e-07	2.17e-06	FB
evm.model.CHR_13At.459-evm.model.CHR_13Bt.399	315.857	-4.492	0.847174	-5.30234	1.14327e-07	2.19e-06	FB
evm.model.CHR_7At.625-evm.model.CHR_7Bt.606	163.81	3.39823	0.641498	5.29734	1.17504e-07	2.25e-06	FB
evm.model.CHR_6At.512-evm.model.CHR_6Bt.507	70.2491	2.30288	0.434839	5.29593	1.18413e-07	2.26e-06	FB
evm.model.CHR_19At.1342-evm.model.CHR_19Bt.1312	71.6574	2.62631	0.496142	5.29347	1.20016e-07	2.29e-06	FB
evm.model.CHR_5At.184-evm.model.CHR_5Bt.199	99.9544	3.06948	0.580176	5.2906	1.21914e-07	2.32e-06	FB
evm.model.CHR_14At.931-evm.model.CHR_14Bt.998	885.556	3.72187	0.703494	5.29055	1.21948e-07	2.32e-06	FB
evm.model.CHR_6At.1026-evm.model.CHR_4Bt.1018	53.3532	-4.17084	0.78908	-5.2857	1.25227e-07	2.38e-06	FB
evm.model.CHR_22At.183-evm.model.CHR_22Bt.218	19.7088	7.7719	1.47042	5.28549	1.25372e-07	2.38e-06	FB
evm.model.CHR_12At.1674-evm.model.CHR_12Bt.1588	67.3502	-2.83784	0.537003	-5.28459	1.2599e-07	2.39e-06	FB
evm.model.CHR_4At.1051-evm.model.CHR_4Bt.987	49.6428	4.11812	0.779251	5.28472	1.25898e-07	2.39e-06	FB
evm.model.CHR_13At.1215-evm.model.CHR_13Bt.1061	64.2958	-2.89088	0.547373	-5.28138	1.28212e-07	2.43e-06	FB
evm.model.CHR_15At.2024-evm.model.CHR_15Bt.1954	17.9304	-7.62196	1.44472	-5.27571	1.3224e-07	2.51e-06	FB
evm.model.CHR_23At.876-evm.model.CHR_23Bt.724	74.0556	2.44242	0.463006	5.27514	1.32656e-07	2.51e-06	FB
evm.model.CHR_13At.1450-evm.model.CHR_22Bt.284	180	2.56992	0.487338	5.27338	1.33937e-07	2.53e-06	FB
evm.model.CHR_2At.512-evm.model.CHR_2Bt.515	75.909	3.29221	0.624406	5.27255	1.3454e-07	2.54e-06	FB
evm.model.CHR_18At.669-evm.model.CHR_18Bt.790	87.6452	-2.31749	0.439717	-5.27041	1.36122e-07	2.57e-06	FB
evm.model.CHR_15At.1390-evm.model.CHR_15Bt.1352	23.5778	-8.00944	1.51991	-5.26968	1.36663e-07	2.58e-06	FB
evm.model.CHR_12At.639-evm.model.CHR_12Bt.598	18.3013	-7.65229	1.45263	-5.26788	1.38012e-07	2.6e-06	FB
evm.model.CHR_13At.972-evm.model.CHR_13Bt.832	15.2121	-7.38251	1.4014	-5.26796	1.37948e-07	2.6e-06	FB
evm.model.CHR_4At.882-evm.model.CHR_4Bt.815	23.5456	8.0287	1.52433	5.26705	1.38634e-07	2.61e-06	FB
evm.model.CHR_14At.21-evm.model.CHR_14Bt.11	139.479	3.39537	0.645172	5.26273	1.41933e-07	2.67e-06	FB
evm.model.CHR_11At.1067-evm.model.CHR_11Bt.1118	452.757	2.48226	0.472028	5.25872	1.45061e-07	2.72e-06	FB
evm.model.CHR_1At.643-evm.model.CHR_1Bt.660	74.8932	-3.47551	0.661205	-5.25634	1.46954e-07	2.76e-06	FB
evm.model.CHR_8At.374-evm.model.CHR_8Bt.376	28.6974	-8.29347	1.57782	-5.2563	1.46983e-07	2.76e-06	FB
evm.model.CHR_14At.908-evm.model.CHR_14Bt.963	66.5311	4.31046	0.820236	5.25515	1.47902e-07	2.77e-06	FB
evm.model.CHR_10At.1951-evm.model.CHR_10Bt.1999	18.8996	-7.69319	1.46391	-5.25524	1.47829e-07	2.77e-06	FB
evm.model.CHR_12At.1646-evm.model.CHR_12Bt.1562	27.0785	5.03287	0.957789	5.25467	1.48287e-07	2.77e-06	FB
evm.model.CHR_10At.2091-evm.model.CHR_10Bt.2141	191.826	-1.64473	0.313054	-5.25382	1.48979e-07	2.78e-06	FB
evm.model.CHR_13At.831-evm.model.CHR_13Bt.691	18.9529	7.71603	1.46904	5.25243	1.50105e-07	2.8e-06	FB
evm.model.CHR_22At.806-evm.model.CHR_22Bt.862	563.474	-2.6143	0.498021	-5.24938	1.52616e-07	2.85e-06	FB
evm.model.CHR_10At.164-evm.model.CHR_10Bt.86	326.871	-1.30889	0.249589	-5.24419	1.56974e-07	2.92e-06	FB
evm.model.CHR_15At.1022-evm.model.CHR_15Bt.977	110.682	-2.03814	0.388812	-5.24197	1.58872e-07	2.96e-06	FB
evm.model.CHR_21At.1264-evm.model.CHR_21Bt.1176	33.9282	-3.56351	0.679918	-5.24109	1.59634e-07	2.97e-06	FB
evm.model.CHR_8At.1197-evm.model.CHR_8Bt.1208	83.425	-2.5892	0.494069	-5.24056	1.60092e-07	2.97e-06	FB
evm.model.CHR_20At.615-evm.model.CHR_20Bt.763	140.949	-1.90409	0.36336	-5.24022	1.60384e-07	2.98e-06	FB
evm.model.CHR_8At.1301-evm.model.CHR_8Bt.1309	290.847	1.47785	0.282072	5.23927	1.61212e-07	2.99e-06	FB
evm.model.CHR_2At.711-evm.model.CHR_2Bt.717	16.0975	7.47402	1.42682	5.23824	1.62112e-07	3e-06	FB
evm.model.CHR_13At.980-evm.model.CHR_13Bt.840	46.002	-8.97596	1.71422	-5.23618	1.63936e-07	3.04e-06	FB
evm.model.CHR_17At.783-evm.model.CHR_17Bt.823	62.9346	-2.97763	0.568691	-5.23593	1.64157e-07	3.04e-06	FB
evm.model.CHR_3At.143-evm.model.CHR_3Bt.129	24.03	-7.07397	1.3517	-5.23337	1.66449e-07	3.08e-06	FB
evm.model.CHR_10At.2733-evm.model.CHR_10Bt.2833	60.7605	-9.38063	1.79351	-5.23032	1.69219e-07	3.13e-06	FB
evm.model.CHR_13At.2059-evm.model.CHR_13Bt.1894	153.003	-3.09177	0.591789	-5.22444	1.74683e-07	3.22e-06	FB
evm.model.CHR_15At.1826-evm.model.CHR_15Bt.1760	38.9213	-6.94828	1.33016	-5.22366	1.75423e-07	3.23e-06	FB
evm.model.CHR_24At.514-evm.model.CHR_24Bt.510	90.6897	3.27921	0.628366	5.21863	1.80256e-07	3.32e-06	FB
evm.model.CHR_12At.1596-evm.model.CHR_12Bt.1524	496.95	1.57453	0.301765	5.21774	1.81119e-07	3.33e-06	FB
evm.model.CHR_1At.1475-evm.model.CHR_1Bt.1486	148.002	5.84685	1.12094	5.21601	1.82814e-07	3.36e-06	FB
evm.model.CHR_7At.493-evm.model.CHR_7Bt.473	79.1519	-2.98897	0.573107	-5.21538	1.83442e-07	3.37e-06	FB
evm.model.CHR_18At.864-evm.model.CHR_18Bt.991	132.303	-3.98055	0.763444	-5.21393	1.84877e-07	3.39e-06	FB
evm.model.CHR_23At.571-evm.model.CHR_23Bt.430	287.12	2.48895	0.477411	5.21343	1.85383e-07	3.4e-06	FB
evm.model.CHR_1At.584-evm.model.CHR_1Bt.604	66.7139	3.8243	0.733697	5.21237	1.86444e-07	3.42e-06	FB
evm.model.CHR_5At.406-evm.model.CHR_5Bt.422	34.1934	-4.81414	0.923832	-5.21105	1.87771e-07	3.44e-06	FB
evm.model.CHR_14At.566-evm.model.CHR_14Bt.625	57.3167	2.80494	0.538394	5.20982	1.89021e-07	3.46e-06	FB
evm.model.CHR_16At.790_evm.model.CHR_16At.791-evm.model.CHR_16Bt.789_evm.model.CHR_16Bt.790	220.693	-2.15755	0.414225	-5.20864	1.90225e-07	3.48e-06	FB
evm.model.CHR_13At.784-evm.model.CHR_13Bt.646	92.3633	-2.10094	0.403396	-5.20812	1.90761e-07	3.48e-06	FB
evm.model.CHR_10At.2192-evm.model.CHR_10Bt.2245	39.4433	5.695	1.09403	5.20551	1.93466e-07	3.53e-06	FB
evm.model.CHR_15At.210-evm.model.CHR_15Bt.205	41.7264	2.61202	0.501813	5.20518	1.93813e-07	3.53e-06	FB
evm.model.CHR_14At.580-evm.model.CHR_14Bt.634	72.735	6.10189	1.17232	5.20496	1.94038e-07	3.53e-06	FB
evm.model.CHR_5At.790-evm.model.CHR_5Bt.816	284.586	-1.28393	0.246708	-5.20423	1.94806e-07	3.54e-06	FB
evm.model.CHR_10At.1728-evm.model.CHR_10Bt.1799	80.7109	-2.14694	0.412618	-5.20321	1.9587e-07	3.56e-06	FB
evm.model.CHR_6At.959-evm.model.CHR_6Bt.985	30.5042	6.59252	1.26725	5.20222	1.9692e-07	3.58e-06	FB
evm.model.CHR_8At.494-evm.model.CHR_8Bt.573	277.057	-1.4359	0.276229	-5.19823	2.01199e-07	3.65e-06	FB
evm.model.CHR_2At.272-evm.model.CHR_2Bt.275	17.517	-7.58285	1.45919	-5.19663	2.02932e-07	3.68e-06	FB
evm.model.CHR_2At.295-evm.model.CHR_2Bt.295	97.9105	3.11571	0.60058	5.18784	2.12748e-07	3.85e-06	FB
evm.model.CHR_1At.984-evm.model.CHR_1Bt.1003	29.0306	-4.28621	0.826514	-5.18589	2.14985e-07	3.89e-06	FB
evm.model.CHR_13At.1056-evm.model.CHR_13Bt.910	294.795	2.85682	0.550975	5.18504	2.15971e-07	3.91e-06	FB
evm.model.CHR_9At.66-evm.model.CHR_9Bt.74	428.923	-1.48752	0.286937	-5.18413	2.17029e-07	3.92e-06	FB
evm.model.CHR_10At.2562-evm.model.CHR_10Bt.2642	429.071	-2.17654	0.419879	-5.18373	2.17488e-07	3.93e-06	FB
evm.model.CHR_2At.807-evm.model.CHR_2Bt.811	241.424	-1.89391	0.365399	-5.18311	2.18213e-07	3.94e-06	FB
evm.model.CHR_2At.909-evm.model.CHR_2Bt.914	322.508	-1.42764	0.275532	-5.18137	2.2026e-07	3.97e-06	FB
evm.model.CHR_13At.1433-evm.model.CHR_13Bt.1303	29.4708	3.25342	0.627902	5.18142	2.20208e-07	3.97e-06	FB
evm.model.CHR_4At.1350-evm.model.CHR_4Bt.1303	25.0438	5.6298	1.08676	5.18037	2.21444e-07	3.99e-06	FB
evm.model.CHR_6At.1233-evm.model.CHR_6Bt.1261	41.0082	8.82313	1.70398	5.17796	2.24325e-07	4.03e-06	FB
evm.model.CHR_20At.212-evm.model.CHR_20Bt.370	106.02	-1.92721	0.37235	-5.17579	2.26944e-07	4.08e-06	FB
evm.model.CHR_9At.1404-evm.model.CHR_9Bt.1363	32.282	-8.46374	1.63581	-5.17405	2.29078e-07	4.11e-06	FB
evm.model.CHR_3At.938-evm.model.CHR_3Bt.951	19.3217	7.74321	1.49737	5.17121	2.32587e-07	4.17e-06	FB
evm.model.CHR_2At.1202-evm.model.CHR_2Bt.1212	564.839	1.37142	0.265437	5.16665	2.38325e-07	4.27e-06	FB
evm.model.CHR_16At.926-evm.model.CHR_16Bt.926	156.5	-1.70636	0.330545	-5.16226	2.43982e-07	4.37e-06	FB
evm.model.CHR_5At.738-evm.model.CHR_5Bt.764	40.5366	3.46172	0.670839	5.16029	2.46574e-07	4.41e-06	FB
evm.model.CHR_13At.1170-evm.model.CHR_13Bt.1019	45.2893	7.1915	1.39378	5.1597	2.47349e-07	4.42e-06	FB
evm.model.CHR_10At.9-evm.model.CHR_10Bt.1344	145.972	-2.17027	0.420659	-5.15921	2.47995e-07	4.43e-06	FB
evm.model.CHR_10At.2174-evm.model.CHR_10Bt.2225	208.45	-6.4774	1.25554	-5.15905	2.48205e-07	4.43e-06	FB
evm.model.CHR_21At.1017-evm.model.CHR_21Bt.951	188.738	2.56264	0.497898	5.14691	2.64809e-07	4.72e-06	FB
evm.model.CHR_13At.486-evm.model.CHR_13Bt.425	93.9287	4.34245	0.843726	5.14675	2.65032e-07	4.72e-06	FB
evm.model.CHR_2At.424-evm.model.CHR_2Bt.424	78.061	3.09617	0.601868	5.14426	2.68584e-07	4.78e-06	FB
evm.model.CHR_15At.285-evm.model.CHR_15Bt.280	727.478	-2.16702	0.421273	-5.14398	2.68971e-07	4.78e-06	FB
evm.model.CHR_19At.1114-evm.model.CHR_19Bt.1082	80.9453	-3.95052	0.76817	-5.14277	2.70724e-07	4.81e-06	FB
evm.model.CHR_5At.60-evm.model.CHR_5Bt.76	29.6669	4.84965	0.943097	5.14226	2.71456e-07	4.82e-06	FB
evm.model.CHR_19At.152-evm.model.CHR_19Bt.148	36.0461	-3.55374	0.691118	-5.14201	2.71819e-07	4.82e-06	FB
evm.model.CHR_1At.32-evm.model.CHR_1Bt.44	401.828	-2.91234	0.566606	-5.13998	2.74769e-07	4.87e-06	FB
evm.model.CHR_19At.888-evm.model.CHR_19Bt.860	1385.63	-5.42786	1.05718	-5.13427	2.8324e-07	5.02e-06	FB
evm.model.CHR_10At.994-evm.model.CHR_10Bt.946	34.8323	4.7318	0.921744	5.13352	2.84368e-07	5.03e-06	FB
evm.model.CHR_23At.285-evm.model.CHR_23Bt.290	15.6714	7.43396	1.4492	5.12969	2.90227e-07	5.13e-06	FB
evm.model.CHR_8At.1214-evm.model.CHR_17Bt.169	268.983	-2.95317	0.575818	-5.12865	2.91823e-07	5.16e-06	FB
evm.model.CHR_15At.2085-evm.model.CHR_15Bt.2008	28.0789	7.31431	1.42688	5.12607	2.95846e-07	5.22e-06	FB
evm.model.CHR_19At.371-evm.model.CHR_19Bt.363	24.5504	-8.07436	1.57549	-5.12497	2.9758e-07	5.25e-06	FB
evm.model.CHR_17At.1137-evm.model.CHR_21Bt.1118	59.5705	-9.34944	1.8252	-5.12242	3.01645e-07	5.32e-06	FB
evm.model.CHR_17At.584-evm.model.CHR_17Bt.631	255.585	2.37613	0.463916	5.12189	3.02484e-07	5.33e-06	FB
evm.model.CHR_1At.746-evm.model.CHR_1Bt.769	168.208	4.4301	0.865267	5.11992	3.05672e-07	5.38e-06	FB
evm.model.CHR_10At.1126-evm.model.CHR_10Bt.1085	279.668	1.76319	0.344443	5.11897	3.07205e-07	5.4e-06	FB
evm.model.CHR_1At.1125-evm.model.CHR_1Bt.1141	53.7275	-7.43203	1.45397	-5.11156	3.19507e-07	5.61e-06	FB
evm.model.CHR_4At.93-evm.model.CHR_4Bt.35	22.2066	-7.92547	1.55056	-5.11137	3.19827e-07	5.61e-06	FB
evm.model.CHR_18At.358-evm.model.CHR_18Bt.450	15.7435	-7.43503	1.45574	-5.10738	3.26655e-07	5.73e-06	FB
evm.model.CHR_14At.102.1-evm.model.CHR_14Bt.115	86.3473	2.82288	0.553686	5.09833	3.42655e-07	6e-06	FB
evm.model.CHR_10At.2147-evm.model.CHR_10Bt.2199	28.0568	-6.32693	1.24121	-5.09737	3.44406e-07	6.02e-06	FB
evm.model.CHR_15At.930-evm.model.CHR_15Bt.903	36.7216	5.81848	1.14145	5.09746	3.4425e-07	6.02e-06	FB
evm.model.CHR_10At.168-evm.model.CHR_10Bt.89	86.3705	3.26266	0.640181	5.09647	3.46045e-07	6.05e-06	FB
evm.model.CHR_5At.446-evm.model.CHR_5Bt.457	88.2932	2.68237	0.526365	5.09603	3.46848e-07	6.06e-06	FB
evm.model.CHR_22At.224-evm.model.CHR_22Bt.258	136.33	-4.7193	0.927098	-5.0904	3.57303e-07	6.23e-06	FB
evm.model.CHR_1At.436-evm.model.CHR_1Bt.455	501.775	-2.45607	0.482721	-5.08796	3.61927e-07	6.31e-06	FB
evm.model.CHR_1At.1602-evm.model.CHR_1Bt.1611	48.4497	-9.05406	1.78112	-5.08337	3.70805e-07	6.46e-06	FB
evm.model.CHR_13At.918.1-evm.model.CHR_13Bt.780.1	196.628	1.96939	0.387489	5.08244	3.72614e-07	6.49e-06	FB
evm.model.CHR_15At.1834-evm.model.CHR_15Bt.1767	434.206	-2.70301	0.531881	-5.08199	3.73508e-07	6.5e-06	FB
evm.model.CHR_15At.1676-evm.model.CHR_15Bt.1617	518.615	-2.50835	0.493723	-5.08048	3.76476e-07	6.54e-06	FB
evm.model.CHR_5At.308-evm.model.CHR_5Bt.329	195.409	-2.40458	0.47336	-5.07981	3.77809e-07	6.56e-06	FB
evm.model.CHR_18At.803-evm.model.CHR_18Bt.925	863.855	-4.98704	0.982314	-5.07682	3.83799e-07	6.66e-06	FB
evm.model.CHR_14At.378-evm.model.CHR_14Bt.405	550.375	2.38623	0.470079	5.07623	3.84988e-07	6.67e-06	FB
evm.model.CHR_24At.604-evm.model.CHR_10Bt.3117	7823.06	-2.32566	0.458263	-5.07494	3.87609e-07	6.71e-06	FB
evm.model.CHR_19At.230-evm.model.CHR_19Bt.226	132.282	4.73289	0.932675	5.07453	3.88455e-07	6.72e-06	FB
evm.model.CHR_17At.136-evm.model.CHR_17Bt.174	16.938	7.54501	1.48943	5.06572	4.06862e-07	7.04e-06	FB
evm.model.CHR_1At.92-evm.model.CHR_12Bt.567	25.6354	-4.00193	0.79026	-5.06407	4.10409e-07	7.09e-06	FB
evm.model.CHR_10At.2608-evm.model.CHR_10Bt.2688	35.5698	-2.83324	0.559541	-5.0635	4.11633e-07	7.11e-06	FB
evm.model.CHR_2At.578-evm.model.CHR_2Bt.581	46.2095	2.96103	0.586151	5.05165	4.38013e-07	7.56e-06	FB
evm.model.CHR_10At.1743-evm.model.CHR_10Bt.1813	387.685	2.78243	0.550944	5.0503	4.41124e-07	7.6e-06	FB
evm.model.CHR_3At.280-evm.model.CHR_3Bt.276	24.0583	-8.04648	1.59526	-5.04399	4.55933e-07	7.85e-06	FB
evm.model.CHR_5At.872-evm.model.CHR_5Bt.895	19.0092	7.7117	1.52944	5.04218	4.60266e-07	7.92e-06	FB
evm.model.CHR_12At.343-evm.model.CHR_12Bt.327	68.6016	1.90229	0.377392	5.04061	4.64058e-07	7.98e-06	FB
evm.model.CHR_7At.333-evm.model.CHR_7Bt.310	266.49	-2.62767	0.521707	-5.03668	4.73667e-07	8.13e-06	FB
evm.model.CHR_10At.1184-evm.model.CHR_10Bt.1148	377.228	-2.41646	0.479759	-5.03683	4.73295e-07	8.13e-06	FB
evm.model.CHR_4At.803-evm.model.CHR_4Bt.741	590.062	1.26402	0.251026	5.03542	4.76805e-07	8.18e-06	FB
evm.model.CHR_16At.950-evm.model.CHR_16Bt.951	69.2181	-3.42161	0.679584	-5.03485	4.78223e-07	8.2e-06	FB
evm.model.CHR_14At.1000-evm.model.CHR_14Bt.1064	24.1321	-6.15401	1.22286	-5.03246	4.84235e-07	8.29e-06	FB
evm.model.CHR_17At.432.2-evm.model.CHR_17Bt.470	50.3265	2.5131	0.499577	5.03047	4.89288e-07	8.37e-06	FB
evm.model.CHR_7At.952-evm.model.CHR_7Bt.927	60.2044	-2.88503	0.573848	-5.02751	4.96882e-07	8.49e-06	FB
evm.model.CHR_18At.721-evm.model.CHR_18Bt.844	26.4865	-4.10183	0.815963	-5.02698	4.98262e-07	8.51e-06	FB
evm.model.CHR_14At.534-evm.model.CHR_14Bt.593	221.341	3.26063	0.648799	5.02565	5.01728e-07	8.56e-06	FB
evm.model.CHR_19At.1570-evm.model.CHR_19Bt.1565	444.964	-1.512	0.300948	-5.02411	5.05785e-07	8.63e-06	FB
evm.model.CHR_2At.476-evm.model.CHR_2Bt.475	91.8291	3.18209	0.633489	5.02312	5.08385e-07	8.66e-06	FB
evm.model.CHR_11At.699-evm.model.CHR_11Bt.772	13.3835	7.21282	1.43618	5.02222	5.10779e-07	8.7e-06	FB
evm.model.CHR_12At.1186-evm.model.CHR_12Bt.1114	133.749	2.03743	0.405764	5.02122	5.13453e-07	8.74e-06	FB
evm.model.CHR_6At.122-evm.model.CHR_6Bt.130	15.7459	7.43984	1.48189	5.02051	5.15332e-07	8.76e-06	FB
evm.model.CHR_3At.267-evm.model.CHR_3Bt.265	20.0344	-4.85693	0.967525	-5.01996	5.16834e-07	8.78e-06	FB
evm.model.CHR_7At.899-evm.model.CHR_7Bt.876	19.3787	-7.73521	1.54111	-5.01924	5.18774e-07	8.81e-06	FB
evm.model.CHR_18At.533-evm.model.CHR_18Bt.648	441.6	1.29532	0.258104	5.01862	5.20435e-07	8.83e-06	FB
evm.model.CHR_12At.451-evm.model.CHR_12Bt.429	4305.98	-1.69579	0.338244	-5.01352	5.34427e-07	9.06e-06	FB
evm.model.CHR_19At.538-evm.model.CHR_19Bt.530	139.203	2.51161	0.501145	5.01175	5.39359e-07	9.13e-06	FB
evm.model.CHR_18At.305_evm.model.CHR_18At.306-evm.model.CHR_18Bt.367	63.0323	3.27321	0.653309	5.0102	5.43739e-07	9.2e-06	FB
evm.model.CHR_7At.722-evm.model.CHR_7Bt.698	457.725	7.45002	1.48758	5.00814	5.49583e-07	9.29e-06	FB
evm.model.CHR_19At.991-evm.model.CHR_19Bt.963	106.103	-2.24436	0.448311	-5.00624	5.55027e-07	9.38e-06	FB
evm.model.CHR_8At.89-evm.model.CHR_8Bt.72	305.209	1.99189	0.398047	5.00415	5.61077e-07	9.47e-06	FB
evm.model.CHR_8At.317-evm.model.CHR_8Bt.332	22.7508	-7.958	1.59208	-4.9985	5.7779e-07	9.74e-06	FB
evm.model.CHR_2At.955-evm.model.CHR_2Bt.958	87.7046	-4.6507	0.930644	-4.99729	5.8142e-07	9.8e-06	FB
evm.model.CHR_10At.1274-evm.model.CHR_10Bt.1240	69.3671	-3.18808	0.638042	-4.99666	5.83325e-07	9.82e-06	FB
evm.model.CHR_12At.157-evm.model.CHR_12Bt.149	370.196	2.02945	0.406258	4.99548	5.86891e-07	9.87e-06	FB
evm.model.CHR_19At.8-evm.model.CHR_19Bt.9	148.172	4.22405	0.845996	4.99299	5.94518e-07	9.99e-06	FB
evm.model.CHR_2At.139-evm.model.CHR_2Bt.140	22.8826	-6.99948	1.40238	-4.99116	6.00186e-07	1.01e-05	FB
evm.model.CHR_8At.178-evm.model.CHR_8Bt.180	58.0497	-6.58147	1.31899	-4.98978	6.04482e-07	1.01e-05	FB
evm.model.CHR_12At.321-evm.model.CHR_12Bt.306	23.4162	4.79889	0.96242	4.98627	6.15546e-07	1.03e-05	FB
evm.model.CHR_15At.2017-evm.model.CHR_15Bt.1947	76.5201	5.92323	1.18808	4.98555	6.17868e-07	1.04e-05	FB
evm.model.CHR_10At.1295-evm.model.CHR_10Bt.1258	43.87	-3.55642	0.714397	-4.97821	6.41754e-07	1.07e-05	FB
evm.model.CHR_8At.1418-evm.model.CHR_8Bt.1423.1	95.191	-4.02027	0.807774	-4.97697	6.45857e-07	1.08e-05	FB
evm.model.CHR_16At.418-evm.model.CHR_4Bt.10	112.487	-4.91225	0.987873	-4.97255	6.60771e-07	1.1e-05	FB
evm.model.CHR_2At.590-evm.model.CHR_2Bt.592	21.649	-5.48554	1.10352	-4.97093	6.6632e-07	1.11e-05	FB
evm.model.CHR_13At.48-evm.model.CHR_20Bt.110	87.0861	5.30675	1.06808	4.96851	6.74689e-07	1.13e-05	FB
evm.model.CHR_10At.1580-evm.model.CHR_10Bt.1641	159.44	-2.42949	0.489005	-4.96823	6.75671e-07	1.13e-05	FB
evm.model.CHR_19At.616-evm.model.CHR_19Bt.620	738.257	2.78787	0.561372	4.96617	6.82887e-07	1.14e-05	FB
evm.model.CHR_13At.2166-evm.model.CHR_13Bt.2019.1	380.475	-1.49065	0.300218	-4.96522	6.86245e-07	1.14e-05	FB
evm.model.CHR_17At.266-evm.model.CHR_17Bt.296	772.647	-2.82734	0.569905	-4.96107	7.01073e-07	1.17e-05	FB
evm.model.CHR_1At.813-evm.model.CHR_18Bt.561	180.514	-3.07187	0.619247	-4.96066	7.02549e-07	1.17e-05	FB
evm.model.CHR_2At.880-evm.model.CHR_2Bt.887	131.203	3.80114	0.766358	4.96001	7.04898e-07	1.17e-05	FB
evm.model.CHR_15At.608-evm.model.CHR_15Bt.582	51.2479	3.38986	0.683472	4.95976	7.05796e-07	1.17e-05	FB
evm.model.CHR_19At.505-evm.model.CHR_19Bt.497	49.5511	-3.25605	0.656935	-4.95643	7.18011e-07	1.19e-05	FB
evm.model.CHR_15At.1986-evm.model.CHR_15Bt.1921	464.704	-3.54188	0.715476	-4.95038	7.40672e-07	1.23e-05	FB
evm.model.CHR_12At.173-evm.model.CHR_12Bt.163	62.0157	1.99053	0.402201	4.9491	7.45575e-07	1.23e-05	FB
evm.model.CHR_19At.300-evm.model.CHR_19Bt.295	24.3326	6.26343	1.2656	4.94896	7.46111e-07	1.23e-05	FB
evm.model.CHR_19At.607-evm.model.CHR_19Bt.612	32.5719	-5.6037	1.13272	-4.94714	7.53134e-07	1.24e-05	FB
evm.model.CHR_13At.1918-evm.model.CHR_13Bt.1761	1389.32	3.58131	0.723912	4.94716	7.53047e-07	1.24e-05	FB
evm.model.CHR_8At.517-evm.model.CHR_8Bt.554	254.322	-2.74348	0.554759	-4.94536	7.6005e-07	1.25e-05	FB
evm.model.CHR_3At.64-evm.model.CHR_3Bt.53	17.3346	7.58126	1.53348	4.94383	7.66042e-07	1.26e-05	FB
evm.model.CHR_4At.873-evm.model.CHR_4Bt.809	66.2644	-2.44058	0.493663	-4.94381	7.66123e-07	1.26e-05	FB
evm.model.CHR_17At.504-evm.model.CHR_17Bt.557	28.3893	3.39058	0.68602	4.9424	7.71677e-07	1.27e-05	FB
evm.model.CHR_11At.65-evm.model.CHR_11Bt.137	183.947	-3.35762	0.679973	-4.93788	7.89768e-07	1.3e-05	FB
evm.model.CHR_10At.737-evm.model.CHR_10Bt.648	22.4901	-3.71082	0.751818	-4.9358	7.98235e-07	1.31e-05	FB
evm.model.CHR_14At.483-evm.model.CHR_14Bt.549	72.2875	2.17236	0.440223	4.93469	8.02784e-07	1.32e-05	FB
evm.model.CHR_2At.745-evm.model.CHR_2Bt.746	269.237	1.90733	0.38651	4.93475	8.02555e-07	1.32e-05	FB
evm.model.CHR_15At.2021-evm.model.CHR_15Bt.1951	77.3685	-9.7288	1.9726	-4.93195	8.14107e-07	1.34e-05	FB
evm.model.CHR_21At.324-evm.model.CHR_21Bt.298	650.238	-2.33509	0.473574	-4.93078	8.19036e-07	1.34e-05	FB
evm.model.CHR_22At.209-evm.model.CHR_22Bt.243.1	114.278	-2.69867	0.54764	-4.92782	8.3153e-07	1.36e-05	FB
evm.model.CHR_13At.1211-evm.model.CHR_13Bt.1057	99.5977	2.34964	0.477054	4.92532	8.4223e-07	1.38e-05	FB
evm.model.CHR_10At.1645-evm.model.CHR_10Bt.1708	93.9763	4.22705	0.858382	4.92443	8.46059e-07	1.38e-05	FB
evm.model.CHR_13At.264-evm.model.CHR_13Bt.202	292.927	4.26755	0.866988	4.92226	8.55486e-07	1.4e-05	FB
evm.model.CHR_15At.347-evm.model.CHR_15Bt.341	24.671	-5.25955	1.06864	-4.92172	8.57873e-07	1.4e-05	FB
evm.model.CHR_16At.878-evm.model.CHR_16Bt.876	20.6792	-7.82838	1.59151	-4.91886	8.70516e-07	1.42e-05	FB
evm.model.CHR_9At.296-evm.model.CHR_9Bt.295	21.9119	7.92253	1.6119	4.91501	8.87758e-07	1.45e-05	FB
evm.model.CHR_1At.317-evm.model.CHR_1Bt.328	74.5423	2.15747	0.439013	4.91437	8.90694e-07	1.45e-05	FB
evm.model.CHR_18At.76-evm.model.CHR_18Bt.112	99.8062	2.35148	0.478814	4.91104	9.05931e-07	1.47e-05	FB
evm.model.CHR_11At.1176-evm.model.CHR_11Bt.17	87.665	3.27746	0.667477	4.91023	9.09704e-07	1.48e-05	FB
evm.model.CHR_1At.1044-evm.model.CHR_1Bt.1062	447.262	-1.71774	0.350431	-4.90179	9.49659e-07	1.54e-05	FB
evm.model.CHR_11At.846-evm.model.CHR_11Bt.923	19.7585	7.76932	1.58571	4.89957	9.60456e-07	1.56e-05	FB
evm.model.CHR_7At.428-evm.model.CHR_7Bt.406	34.4179	-6.71703	1.37149	-4.89761	9.70078e-07	1.57e-05	FB
evm.model.CHR_7At.518-evm.model.CHR_7Bt.501	17.059	7.56512	1.54554	4.8948	9.84035e-07	1.6e-05	FB
evm.model.CHR_5At.256-evm.model.CHR_5Bt.275	21.6672	4.63997	0.94807	4.89412	9.87486e-07	1.6e-05	FB
evm.model.CHR_14At.737-evm.model.CHR_14Bt.784	18.6819	7.69356	1.57242	4.89282	9.93997e-07	1.61e-05	FB
evm.model.CHR_1At.777-evm.model.CHR_1Bt.794	130.67	1.85756	0.379747	4.89157	1.00035e-06	1.62e-05	FB
evm.model.CHR_5At.126-evm.model.CHR_5Bt.144	18.4923	-6.68164	1.36601	-4.89136	1.00142e-06	1.62e-05	FB
evm.model.CHR_12At.1635-evm.model.CHR_12Bt.1552	164.538	-2.6357	0.539085	-4.88922	1.01239e-06	1.63e-05	FB
evm.model.CHR_14At.81-evm.model.CHR_14Bt.71	115.888	2.7821	0.569014	4.88934	1.01176e-06	1.63e-05	FB
evm.model.CHR_22At.386-evm.model.CHR_22Bt.421	318.623	1.61045	0.32944	4.88845	1.01632e-06	1.64e-05	FB
evm.model.CHR_15At.1006-evm.model.CHR_15Bt.962	63.4256	5.04239	1.03156	4.88812	1.01804e-06	1.64e-05	FB
evm.model.CHR_10At.1938-evm.model.CHR_10Bt.1988	37.758	3.34534	0.684727	4.88566	1.03085e-06	1.66e-05	FB
evm.model.CHR_6At.364-evm.model.CHR_6Bt.360	378.556	-3.19815	0.654622	-4.88549	1.03171e-06	1.66e-05	FB
evm.model.CHR_10At.955-evm.model.CHR_10Bt.904	62.7179	2.87521	0.588621	4.88466	1.03609e-06	1.67e-05	FB
evm.model.CHR_7At.322-evm.model.CHR_7Bt.300.1	349.554	-4.85706	0.994567	-4.88359	1.04172e-06	1.67e-05	FB
evm.model.CHR_14At.1109-evm.model.CHR_14Bt.1167	122.374	2.20003	0.450525	4.88326	1.04345e-06	1.68e-05	FB
evm.model.CHR_2At.227-evm.model.CHR_2Bt.225	40.5184	-4.5337	0.929028	-4.88004	1.06063e-06	1.7e-05	FB
evm.model.CHR_14At.366-evm.model.CHR_14Bt.383.1	652.299	4.88274	1.0006	4.87979	1.062e-06	1.7e-05	FB
evm.model.CHR_5At.236-evm.model.CHR_5Bt.254	90.7697	3.37525	0.691726	4.87947	1.06374e-06	1.7e-05	FB
evm.model.CHR_15At.326-evm.model.CHR_15Bt.320	65.0131	-4.39023	0.900234	-4.87677	1.07838e-06	1.73e-05	FB
evm.model.CHR_6At.1028-evm.model.CHR_6Bt.1052	101.574	2.45788	0.50402	4.87654	1.07962e-06	1.73e-05	FB
evm.model.CHR_7At.531-evm.model.CHR_7Bt.515	36.3543	8.65292	1.77472	4.87566	1.08445e-06	1.73e-05	FB
evm.model.CHR_4At.672-evm.model.CHR_4Bt.617	136.196	-2.21499	0.454428	-4.87424	1.09227e-06	1.74e-05	FB
evm.model.CHR_8At.464-evm.model.CHR_8Bt.479	338.158	-1.49898	0.307599	-4.87316	1.09826e-06	1.75e-05	FB
evm.model.CHR_10At.5-evm.model.CHR_10Bt.1341	13.3263	-7.19317	1.47651	-4.87175	1.10615e-06	1.76e-05	FB
evm.model.CHR_18At.215-evm.model.CHR_18Bt.285	129.823	-5.2288	1.07343	-4.87113	1.10965e-06	1.77e-05	FB
evm.model.CHR_9At.91-evm.model.CHR_9Bt.96	21.3202	-7.86676	1.6154	-4.86985	1.11682e-06	1.78e-05	FB
evm.model.CHR_10At.1008-evm.model.CHR_10Bt.963	140.412	-5.51761	1.13322	-4.86896	1.12184e-06	1.79e-05	FB
evm.model.CHR_20At.3-evm.model.CHR_20Bt.165	193.656	3.75409	0.77127	4.86741	1.1307e-06	1.8e-05	FB
evm.model.CHR_16At.602-evm.model.CHR_16Bt.604	414.103	2.90315	0.597121	4.86192	1.16253e-06	1.85e-05	FB
evm.model.CHR_5At.514-evm.model.CHR_5Bt.511	30.8849	-4.23784	0.871663	-4.86179	1.16331e-06	1.85e-05	FB
evm.model.CHR_10At.2651-evm.model.CHR_10Bt.2736	76.3182	-2.17946	0.448593	-4.85843	1.18321e-06	1.88e-05	FB
evm.model.CHR_10At.1974-evm.model.CHR_10Bt.2020	239.233	2.42859	0.499923	4.85793	1.18617e-06	1.88e-05	FB
evm.model.CHR_10At.2078-evm.model.CHR_10Bt.2128	19.904	-6.78756	1.39772	-4.85616	1.19682e-06	1.9e-05	FB
evm.model.CHR_12At.87-evm.model.CHR_12Bt.84	36.3782	5.30672	1.09391	4.85114	1.22751e-06	1.94e-05	FB
evm.model.CHR_7At.514-evm.model.CHR_7Bt.496	64.534	2.12753	0.438601	4.85071	1.23023e-06	1.95e-05	FB
evm.model.CHR_15At.1724-evm.model.CHR_15Bt.1639	26.314	-7.20296	1.48511	-4.85011	1.23393e-06	1.95e-05	FB
evm.model.CHR_12At.1652-evm.model.CHR_12Bt.1566	465.34	2.19374	0.452395	4.84917	1.23976e-06	1.96e-05	FB
evm.model.CHR_6At.752-evm.model.CHR_6Bt.763	110.805	-2.71634	0.560667	-4.84484	1.26714e-06	2e-05	FB
evm.model.CHR_19At.267-evm.model.CHR_19Bt.268	136.402	3.95775	0.817037	4.84402	1.27236e-06	2.01e-05	FB
evm.model.CHR_21At.1279-evm.model.CHR_21Bt.1197	185.713	4.48611	0.926328	4.84289	1.27963e-06	2.02e-05	FB
evm.model.CHR_10At.1477-evm.model.CHR_10Bt.1529	92.2574	3.54845	0.73307	4.84054	1.29487e-06	2.04e-05	FB
evm.model.CHR_18At.20-evm.model.CHR_18Bt.55	1123.43	2.0638	0.426584	4.83796	1.31175e-06	2.06e-05	FB
evm.model.CHR_2At.1048-evm.model.CHR_2Bt.1051	109.821	4.06129	0.839905	4.83542	1.32866e-06	2.09e-05	FB
evm.model.CHR_6At.495-evm.model.CHR_6Bt.491	21.897	7.92262	1.63938	4.83269	1.347e-06	2.12e-05	FB
evm.model.CHR_10At.2443-evm.model.CHR_10Bt.2530	43.2563	3.48573	0.721429	4.8317	1.35371e-06	2.13e-05	FB
evm.model.CHR_4At.257-evm.model.CHR_4Bt.193	43.3107	-7.12175	1.474	-4.83157	1.35462e-06	2.13e-05	FB
evm.model.CHR_22At.714-evm.model.CHR_22Bt.771	13.7754	-7.24318	1.49917	-4.83146	1.35536e-06	2.13e-05	FB
evm.model.CHR_4At.1167-evm.model.CHR_4Bt.1108	974.299	2.63291	0.545105	4.83009	1.3647e-06	2.14e-05	FB
evm.model.CHR_19At.861-evm.model.CHR_19Bt.833	62.2979	2.35368	0.487369	4.82936	1.36972e-06	2.14e-05	FB
evm.model.CHR_12At.335-evm.model.CHR_12Bt.319	235.803	1.70103	0.352316	4.82815	1.37805e-06	2.15e-05	FB
evm.model.CHR_8At.1405-evm.model.CHR_8Bt.1412	27.1609	4.21529	0.87307	4.82812	1.37825e-06	2.15e-05	FB
evm.model.CHR_19At.104-evm.model.CHR_19Bt.102	27.5521	3.7681	0.780625	4.82704	1.3858e-06	2.16e-05	FB
evm.model.CHR_12At.1576-evm.model.CHR_12Bt.1506	40.2556	-2.54095	0.526421	-4.82685	1.38712e-06	2.17e-05	FB
evm.model.CHR_11At.40-evm.model.CHR_11Bt.108	30.7165	-3.67723	0.762714	-4.82125	1.42665e-06	2.23e-05	FB
evm.model.CHR_15At.1371-evm.model.CHR_15Bt.1333	734.112	1.63999	0.340215	4.82045	1.43236e-06	2.23e-05	FB
evm.model.CHR_21At.611-evm.model.CHR_21Bt.559	324.055	-7.72237	1.60216	-4.81998	1.43571e-06	2.24e-05	FB
evm.model.CHR_13At.1047-evm.model.CHR_13Bt.899.1	51.882	-4.30453	0.893846	-4.81574	1.46657e-06	2.28e-05	FB
evm.model.CHR_1At.312-evm.model.CHR_1Bt.323	20.3884	-5.99131	1.24435	-4.81481	1.4734e-06	2.29e-05	FB
evm.model.CHR_15At.2020-evm.model.CHR_15Bt.1950	25.4105	-8.12355	1.68877	-4.81035	1.50666e-06	2.34e-05	FB
evm.model.CHR_7At.470-evm.model.CHR_7Bt.450	58.0093	3.08515	0.641858	4.80659	1.53528e-06	2.38e-05	FB
evm.model.CHR_14At.1282-evm.model.CHR_14Bt.1348	29.6078	-8.34176	1.73555	-4.80641	1.53662e-06	2.38e-05	FB
evm.model.CHR_21At.1128-evm.model.CHR_21Bt.1037	26.9779	3.69275	0.768394	4.80579	1.54138e-06	2.39e-05	FB
evm.model.CHR_23At.194-evm.model.CHR_23Bt.200	123.443	-3.885	0.808479	-4.80532	1.54506e-06	2.39e-05	FB
evm.model.CHR_21At.409-evm.model.CHR_21Bt.359	189.143	-1.61856	0.337062	-4.80197	1.57114e-06	2.43e-05	FB
evm.model.CHR_2At.457-evm.model.CHR_2Bt.457	78.2134	3.22088	0.670817	4.80143	1.57533e-06	2.44e-05	FB
evm.model.CHR_11At.985-evm.model.CHR_11Bt.1033	125.784	2.90914	0.606229	4.79874	1.59664e-06	2.47e-05	FB
evm.model.CHR_13At.374-evm.model.CHR_13Bt.313	285.114	3.30586	0.688965	4.7983	1.60017e-06	2.47e-05	FB
evm.model.CHR_11At.86-evm.model.CHR_11Bt.156	15.1972	-7.38512	1.53924	-4.79791	1.60328e-06	2.48e-05	FB
evm.model.CHR_5At.781-evm.model.CHR_5Bt.807	21.0595	-7.85437	1.63763	-4.79617	1.61725e-06	2.5e-05	FB
evm.model.CHR_7At.808-evm.model.CHR_7Bt.787	43.8437	5.48781	1.14428	4.79588	1.61963e-06	2.5e-05	FB
evm.model.CHR_11At.516-evm.model.CHR_11Bt.640	39.2641	-8.74719	1.82392	-4.79582	1.62009e-06	2.5e-05	FB
evm.model.CHR_9At.198-evm.model.CHR_9Bt.196	12.8451	-7.14183	1.48935	-4.79527	1.62455e-06	2.5e-05	FB
evm.model.CHR_9At.114-evm.model.CHR_9Bt.120	16.3116	7.50028	1.56454	4.79392	1.63557e-06	2.52e-05	FB
evm.model.CHR_18At.140_evm.model.CHR_18At.141-evm.model.CHR_18Bt.207_evm.model.CHR_18Bt.208	50.7819	3.27048	0.68236	4.7929	1.64384e-06	2.53e-05	FB
evm.model.CHR_13At.261-evm.model.CHR_13Bt.200	22.1641	4.75703	0.993379	4.78874	1.67833e-06	2.58e-05	FB
evm.model.CHR_14At.746-evm.model.CHR_14Bt.793	369.082	2.35892	0.493123	4.78363	1.72161e-06	2.64e-05	FB
evm.model.CHR_21At.1544-evm.model.CHR_21Bt.1407	33.0769	8.51281	1.78059	4.7809	1.74512e-06	2.68e-05	FB
evm.model.CHR_19At.414-evm.model.CHR_19Bt.408	17.5598	-7.58332	1.58703	-4.7783	1.7678e-06	2.71e-05	FB
evm.model.CHR_24At.411-evm.model.CHR_24Bt.405	319.303	-2.09166	0.438041	-4.77504	1.79675e-06	2.75e-05	FB
evm.model.CHR_15At.959-evm.model.CHR_15Bt.931	167.475	-1.99177	0.417177	-4.77441	1.80233e-06	2.76e-05	FB
evm.model.CHR_5At.333-evm.model.CHR_5Bt.353	130.212	3.29185	0.690053	4.77044	1.83827e-06	2.81e-05	FB
evm.model.CHR_22At.96-evm.model.CHR_22Bt.98	89.6507	2.019	0.423581	4.76651	1.87445e-06	2.86e-05	FB
evm.model.CHR_22At.309-evm.model.CHR_22Bt.339	316.502	-1.28245	0.269153	-4.76476	1.8908e-06	2.89e-05	FB
evm.model.CHR_2At.846-evm.model.CHR_2Bt.851	22.3148	7.95046	1.67048	4.75938	1.94191e-06	2.96e-05	FB
evm.model.CHR_5At.559-evm.model.CHR_2Bt.642	216.895	2.92726	0.615139	4.75869	1.94855e-06	2.97e-05	FB
evm.model.CHR_22At.2-evm.model.CHR_22Bt.3	50.6686	2.78304	0.584924	4.75795	1.95572e-06	2.98e-05	FB
evm.model.CHR_1At.1263-evm.model.CHR_1Bt.1278	684.221	1.56698	0.329378	4.75739	1.96116e-06	2.99e-05	FB
evm.model.CHR_15At.1028-evm.model.CHR_15Bt.983	99.5533	-3.36687	0.708265	-4.75369	1.99737e-06	3.04e-05	FB
evm.model.CHR_7At.474-evm.model.CHR_7Bt.454	86.8827	-4.05999	0.854264	-4.75262	2.00798e-06	3.05e-05	FB
evm.model.CHR_18At.75-evm.model.CHR_18Bt.110	20.5517	7.83308	1.64843	4.75185	2.01569e-06	3.06e-05	FB
evm.model.CHR_12At.1210-evm.model.CHR_12Bt.1154	43.1731	4.62469	0.97331	4.7515	2.01908e-06	3.07e-05	FB
evm.model.CHR_8At.168-evm.model.CHR_8Bt.151	13.9125	-7.25313	1.52807	-4.74659	2.0687e-06	3.14e-05	FB
evm.model.CHR_21At.1257-evm.model.CHR_21Bt.1169	211.724	2.01804	0.425174	4.74638	2.07092e-06	3.14e-05	FB
evm.model.CHR_9At.1195-evm.model.CHR_9Bt.1158	52.2046	-2.101	0.442691	-4.74597	2.07505e-06	3.14e-05	FB
evm.model.CHR_19At.633-evm.model.CHR_19Bt.637	201.449	-2.68478	0.565889	-4.74436	2.09169e-06	3.17e-05	FB
evm.model.CHR_14At.841-evm.model.CHR_14Bt.888	11.9516	-7.03036	1.48212	-4.74345	2.1011e-06	3.18e-05	FB
evm.model.CHR_21At.1036-evm.model.CHR_21Bt.968	12.0221	-7.04178	1.48506	-4.74176	2.11873e-06	3.2e-05	FB
evm.model.CHR_8At.1628-evm.model.CHR_8Bt.1620	20.3004	7.81024	1.64852	4.73773	2.1612e-06	3.27e-05	FB
evm.model.CHR_22At.1200-evm.model.CHR_22Bt.1251	70.924	-3.50639	0.740211	-4.73702	2.16886e-06	3.27e-05	FB
evm.model.CHR_11At.646-evm.model.CHR_11Bt.715	89.8436	-3.47296	0.733229	-4.73653	2.17408e-06	3.28e-05	FB
evm.model.CHR_16At.1596-evm.model.CHR_16Bt.1643	153.239	-2.53232	0.535022	-4.73312	2.21097e-06	3.33e-05	FB
evm.model.CHR_21At.540-evm.model.CHR_21Bt.490	46.8131	-2.41733	0.510754	-4.73288	2.21361e-06	3.33e-05	FB
evm.model.CHR_19At.1054-evm.model.CHR_19Bt.1022	11.2937	6.96326	1.47131	4.73268	2.21577e-06	3.34e-05	FB
evm.model.CHR_15At.905-evm.model.CHR_15Bt.878	100.294	3.45097	0.729529	4.73041	2.24064e-06	3.37e-05	FB
evm.model.CHR_19At.95-evm.model.CHR_19Bt.91	29.3388	7.37482	1.55938	4.72932	2.25275e-06	3.39e-05	FB
evm.model.CHR_9At.1038-evm.model.CHR_14Bt.1083	135.941	-3.58104	0.757568	-4.72702	2.27843e-06	3.42e-05	FB
evm.model.CHR_2At.769-evm.model.CHR_2Bt.769	45.5468	2.49712	0.528444	4.72542	2.29646e-06	3.45e-05	FB
evm.model.CHR_15At.864.1-evm.model.CHR_15Bt.836	43.466	-3.07076	0.650213	-4.7227	2.32739e-06	3.49e-05	FB
evm.model.CHR_9At.1230-evm.model.CHR_9Bt.1192	33.1951	2.84302	0.602525	4.71851	2.37582e-06	3.56e-05	FB
evm.model.CHR_7At.372-evm.model.CHR_7Bt.347	104.69	1.61005	0.341628	4.71288	2.44237e-06	3.66e-05	FB
evm.model.CHR_11At.794-evm.model.CHR_11Bt.870	33.6837	6.56957	1.39397	4.71285	2.44277e-06	3.66e-05	FB
evm.model.CHR_22At.603-evm.model.CHR_22Bt.651	1242.91	1.34497	0.285858	4.70503	2.53824e-06	3.8e-05	FB
evm.model.CHR_12At.1683-evm.model.CHR_12Bt.1596	189.592	4.89778	1.04114	4.70424	2.5481e-06	3.81e-05	FB
evm.model.CHR_21At.1040-evm.model.CHR_21Bt.972	17.171	6.59944	1.40303	4.7037	2.55486e-06	3.82e-05	FB
evm.model.CHR_10At.986-evm.model.CHR_10Bt.937	67.2889	2.43288	0.51725	4.70349	2.55755e-06	3.82e-05	FB
evm.model.CHR_12At.479-evm.model.CHR_12Bt.458	282.404	-2.29348	0.487916	-4.70056	2.59444e-06	3.87e-05	FB
evm.model.CHR_14At.403-evm.model.CHR_14Bt.430	215.541	-2.216	0.471524	-4.69966	2.60589e-06	3.88e-05	FB
evm.model.CHR_16At.1617-evm.model.CHR_10Bt.2253	77.0897	-4.65331	0.990143	-4.69963	2.60628e-06	3.88e-05	FB
evm.model.CHR_8At.1600-evm.model.CHR_8Bt.1593	267.066	1.8013	0.383451	4.6976	2.63241e-06	3.92e-05	FB
evm.model.CHR_23At.129-evm.model.CHR_23Bt.142	187.603	-1.63105	0.347373	-4.6954	2.66086e-06	3.96e-05	FB
evm.model.CHR_3At.416.1-evm.model.CHR_3Bt.399	166.552	1.45995	0.311082	4.69315	2.69033e-06	4e-05	FB
evm.model.CHR_1At.50-evm.model.CHR_1Bt.60	36.2682	4.27973	0.911883	4.69328	2.68853e-06	4e-05	FB
evm.model.CHR_6At.1063-evm.model.CHR_6Bt.1081	135.965	4.67044	0.995492	4.69159	2.71091e-06	4.02e-05	FB
evm.model.CHR_1At.1228-evm.model.CHR_1Bt.1243	210.301	-1.35303	0.288509	-4.68975	2.7354e-06	4.06e-05	FB
evm.model.CHR_14At.817-evm.model.CHR_14Bt.865	11.8855	7.0434	1.502	4.68934	2.74082e-06	4.06e-05	FB
evm.model.CHR_23At.238-evm.model.CHR_23Bt.243	11.2273	-6.94594	1.48127	-4.68918	2.74304e-06	4.06e-05	FB
evm.model.CHR_2At.783-evm.model.CHR_2Bt.784	14.4294	-7.31018	1.55968	-4.68698	2.77261e-06	4.1e-05	FB
evm.model.CHR_16At.1450-evm.model.CHR_16Bt.1499	91.0143	3.80057	0.811258	4.68478	2.80254e-06	4.15e-05	FB
evm.model.CHR_2At.19-evm.model.CHR_2Bt.16	50.8648	-3.57321	0.762769	-4.68452	2.80614e-06	4.15e-05	FB
evm.model.CHR_15At.1128-evm.model.CHR_15Bt.1076	61.6145	2.09002	0.446461	4.68131	2.85045e-06	4.21e-05	FB
evm.model.CHR_10At.518-evm.model.CHR_10Bt.425	190.917	1.98012	0.423033	4.68077	2.85805e-06	4.22e-05	FB
evm.model.CHR_19At.1314-evm.model.CHR_19Bt.1283	234.709	-7.1757	1.53323	-4.68012	2.86706e-06	4.23e-05	FB
evm.model.CHR_17At.854-evm.model.CHR_17Bt.891	471.798	-1.26845	0.271117	-4.67859	2.8886e-06	4.26e-05	FB
evm.model.CHR_17At.1123-evm.model.CHR_17Bt.1171	115.418	-2.10421	0.449919	-4.67686	2.91306e-06	4.29e-05	FB
evm.model.CHR_4At.4-evm.model.CHR_4Bt.16	605.016	-1.85818	0.397372	-4.67616	2.92291e-06	4.3e-05	FB
evm.model.CHR_4At.606-evm.model.CHR_4Bt.545	594.487	-2.23056	0.477428	-4.67203	2.98243e-06	4.39e-05	FB
evm.model.CHR_14At.759-evm.model.CHR_14Bt.807	282.517	-2.67679	0.573047	-4.67115	2.99514e-06	4.4e-05	FB
evm.model.CHR_19At.1307-evm.model.CHR_19Bt.1260	224.97	-1.90127	0.407586	-4.6647	3.09071e-06	4.54e-05	FB
evm.model.CHR_19At.1109-evm.model.CHR_19Bt.1077	5768.82	-2.34713	0.503175	-4.66464	3.09165e-06	4.54e-05	FB
evm.model.CHR_9At.713-evm.model.CHR_9Bt.687	77.5888	-2.76978	0.593873	-4.66394	3.10218e-06	4.55e-05	FB
evm.model.CHR_10At.820-evm.model.CHR_10Bt.734	59.528	2.86107	0.613676	4.66219	3.12866e-06	4.59e-05	FB
evm.model.CHR_10At.661-evm.model.CHR_10Bt.561	137.181	2.40954	0.517321	4.65772	3.19725e-06	4.68e-05	FB
evm.model.CHR_12At.1386-evm.model.CHR_12Bt.1315	444.898	1.30281	0.279775	4.65662	3.21444e-06	4.71e-05	FB
evm.model.CHR_18At.472-evm.model.CHR_18Bt.528	64.6263	-3.48507	0.748607	-4.6554	3.23352e-06	4.73e-05	FB
evm.model.CHR_20At.440-evm.model.CHR_20Bt.602	266.872	-1.53658	0.330087	-4.65509	3.23837e-06	4.73e-05	FB
evm.model.CHR_8At.1354-evm.model.CHR_8Bt.1362	64.8464	-5.44029	1.16983	-4.65048	3.31166e-06	4.84e-05	FB
evm.model.CHR_22At.1067-evm.model.CHR_22Bt.1111	347.645	-7.01892	1.50974	-4.64909	3.33403e-06	4.87e-05	FB
evm.model.CHR_12At.73-evm.model.CHR_12Bt.69	158.35	-2.32596	0.500356	-4.64861	3.34186e-06	4.88e-05	FB
evm.model.CHR_14At.679-evm.model.CHR_14Bt.728	83.4053	-2.8851	0.621475	-4.64234	3.44482e-06	5.02e-05	FB
evm.model.CHR_15At.32-evm.model.CHR_15Bt.48	26.8199	-5.43332	1.17052	-4.64182	3.4535e-06	5.03e-05	FB
evm.model.CHR_2At.833-evm.model.CHR_2Bt.837	101.215	-2.27755	0.490728	-4.64117	3.4644e-06	5.04e-05	FB
evm.model.CHR_5At.455-evm.model.CHR_5Bt.465	32.5423	3.44513	0.742354	4.64083	3.47019e-06	5.05e-05	FB
evm.model.CHR_5At.102-evm.model.CHR_5Bt.118	351.512	-1.468	0.316412	-4.63952	3.49225e-06	5.08e-05	FB
evm.model.CHR_2At.721-evm.model.CHR_2Bt.727	84.1121	-2.88321	0.621556	-4.6387	3.5061e-06	5.09e-05	FB
evm.model.CHR_4At.487-evm.model.CHR_4Bt.423	124.271	2.12479	0.458037	4.6389	3.50264e-06	5.09e-05	FB
evm.model.CHR_15At.752-evm.model.CHR_15Bt.715	109.117	2.00937	0.433182	4.63862	3.50743e-06	5.09e-05	FB
evm.model.CHR_18At.837.1-evm.model.CHR_18Bt.962	89.2628	6.0115	1.29613	4.63803	3.51744e-06	5.1e-05	FB
evm.model.CHR_17At.521-evm.model.CHR_17Bt.573	60.3839	-9.36979	2.02094	-4.63636	3.54597e-06	5.14e-05	FB
evm.model.CHR_10At.2616.2-evm.model.CHR_10Bt.2696.2	67.6865	2.62692	0.566732	4.6352	3.56594e-06	5.16e-05	FB
evm.model.CHR_11At.1001-evm.model.CHR_11Bt.1048	417.323	-1.54517	0.333523	-4.63289	3.60595e-06	5.22e-05	FB
evm.model.CHR_14At.1044-evm.model.CHR_14Bt.1106	406.033	-1.85914	0.401345	-4.63227	3.61685e-06	5.23e-05	FB
evm.model.CHR_13At.833-evm.model.CHR_13Bt.694	166.905	-1.86164	0.402044	-4.63045	3.64868e-06	5.27e-05	FB
evm.model.CHR_12At.489-evm.model.CHR_12Bt.467	27.5714	-8.2364	1.77902	-4.62973	3.6615e-06	5.29e-05	FB
evm.model.CHR_13At.449-evm.model.CHR_13Bt.388	28.5163	8.30389	1.79383	4.62915	3.67174e-06	5.3e-05	FB
evm.model.CHR_15At.955-evm.model.CHR_15Bt.927	215.726	1.73859	0.375606	4.62874	3.67892e-06	5.3e-05	FB
evm.model.CHR_15At.1848-evm.model.CHR_15Bt.1780	12.7453	-7.12384	1.53935	-4.62783	3.69517e-06	5.32e-05	FB
evm.model.CHR_15At.1576-evm.model.CHR_15Bt.1607	12.594	-7.10861	1.53637	-4.62688	3.71211e-06	5.35e-05	FB
evm.model.CHR_15At.2084-evm.model.CHR_15Bt.2005	161.719	1.96376	0.424574	4.62525	3.74151e-06	5.38e-05	FB
evm.model.CHR_14At.301-evm.model.CHR_14Bt.302	19.1167	-5.85682	1.26663	-4.62393	3.76532e-06	5.41e-05	FB
evm.model.CHR_19At.336-evm.model.CHR_19Bt.331	26.6776	-4.16341	0.900709	-4.62237	3.79377e-06	5.45e-05	FB
evm.model.CHR_13At.1471-evm.model.CHR_13Bt.1340	46.6302	3.52888	0.763778	4.62029	3.83206e-06	5.5e-05	FB
evm.model.CHR_10At.2151-evm.model.CHR_10Bt.2203	12.6076	-7.10648	1.53838	-4.61946	3.84744e-06	5.52e-05	FB
evm.model.CHR_13At.919-evm.model.CHR_13Bt.781	469.98	-4.6152	0.999378	-4.61808	3.87313e-06	5.55e-05	FB
evm.model.CHR_19At.212-evm.model.CHR_19Bt.209	52.2651	9.17574	1.98795	4.61568	3.91817e-06	5.62e-05	FB
evm.model.CHR_15At.1468-evm.model.CHR_15Bt.1425	11.2195	-6.94629	1.50509	-4.61521	3.92701e-06	5.62e-05	FB
evm.model.CHR_6At.590-evm.model.CHR_6Bt.580	17.1621	-7.55892	1.63805	-4.61458	3.93882e-06	5.64e-05	FB
evm.model.CHR_11At.962-evm.model.CHR_11Bt.1038	43.2197	-8.88968	1.92712	-4.61295	3.97001e-06	5.68e-05	FB
evm.model.CHR_13At.603-evm.model.CHR_13Bt.549	63.5472	2.51462	0.545221	4.61211	3.9861e-06	5.7e-05	FB
evm.model.CHR_16At.718-evm.model.CHR_16Bt.721	78.3241	-1.79182	0.388578	-4.61122	4.00308e-06	5.72e-05	FB
evm.model.CHR_11At.308-evm.model.CHR_11Bt.402	72.5854	-2.57736	0.559521	-4.60637	4.09755e-06	5.84e-05	FB
evm.model.CHR_16At.1484-evm.model.CHR_16Bt.1531	309.711	-3.51798	0.763714	-4.60641	4.09681e-06	5.84e-05	FB
evm.model.CHR_9At.998-evm.model.CHR_9Bt.955	15.3393	-7.38791	1.6039	-4.60623	4.10042e-06	5.84e-05	FB
evm.model.CHR_13At.447-evm.model.CHR_13Bt.386	80.5989	-3.24809	0.705261	-4.60552	4.11433e-06	5.86e-05	FB
evm.model.CHR_15At.1008-evm.model.CHR_15Bt.964	15.1001	-6.39061	1.38763	-4.60541	4.11646e-06	5.86e-05	FB
evm.model.CHR_21At.492-evm.model.CHR_21Bt.437	533.032	-2.46762	0.535902	-4.60461	4.13233e-06	5.88e-05	FB
evm.model.CHR_18At.21-evm.model.CHR_18Bt.56	21.0895	5.48789	1.19216	4.60333	4.15783e-06	5.91e-05	FB
evm.model.CHR_14At.1162-evm.model.CHR_14Bt.1227	14.2752	7.30394	1.58724	4.60166	4.19134e-06	5.95e-05	FB
evm.model.CHR_15At.1306-evm.model.CHR_15Bt.1264	348.131	-2.31471	0.503072	-4.60115	4.20171e-06	5.97e-05	FB
evm.model.CHR_13At.1505-evm.model.CHR_13Bt.1377	169.913	-2.47753	0.53859	-4.60003	4.22426e-06	5.99e-05	FB
evm.model.CHR_6At.366-evm.model.CHR_6Bt.362	183.033	-3.34951	0.728299	-4.59909	4.24337e-06	6.02e-05	FB
evm.model.CHR_6At.1007-evm.model.CHR_6Bt.1033	213.825	-4.27286	0.929116	-4.59885	4.24827e-06	6.02e-05	FB
evm.model.CHR_9At.342-evm.model.CHR_16Bt.1207	82.6892	-2.68088	0.583013	-4.59831	4.25928e-06	6.03e-05	FB
evm.model.CHR_22At.249-evm.model.CHR_22Bt.280	149.324	2.14038	0.465553	4.59751	4.27565e-06	6.05e-05	FB
evm.model.CHR_4At.688-evm.model.CHR_4Bt.631	1053.02	-1.28746	0.280107	-4.59633	4.29994e-06	6.08e-05	FB
evm.model.CHR_7At.569-evm.model.CHR_7Bt.551	206.675	2.02189	0.439942	4.59581	4.31074e-06	6.09e-05	FB
evm.model.CHR_4At.1049-evm.model.CHR_4Bt.983	53.5801	9.21092	2.00473	4.5946	4.33575e-06	6.12e-05	FB
evm.model.CHR_3At.157-evm.model.CHR_3Bt.142	24.1909	8.06759	1.75711	4.59139	4.40304e-06	6.21e-05	FB
evm.model.CHR_13At.317-evm.model.CHR_13Bt.249	257.048	-1.28544	0.280134	-4.58865	4.46115e-06	6.29e-05	FB
evm.model.CHR_8At.1378-evm.model.CHR_8Bt.1386	144.664	-1.57106	0.342419	-4.58812	4.47265e-06	6.3e-05	FB
evm.model.CHR_5At.328-evm.model.CHR_5Bt.349	82.3194	-6.00395	1.30907	-4.58643	4.50879e-06	6.35e-05	FB
evm.model.CHR_22At.669-evm.model.CHR_22Bt.722	124.254	3.74574	0.816884	4.5854	4.53117e-06	6.38e-05	FB
evm.model.CHR_2At.843-evm.model.CHR_2Bt.847	1249.59	1.42458	0.31086	4.5827	4.59015e-06	6.46e-05	FB
evm.model.CHR_13At.1195-evm.model.CHR_13Bt.1042	38.3127	-4.46493	0.974474	-4.58188	4.60808e-06	6.48e-05	FB
evm.model.CHR_10At.1212-evm.model.CHR_10Bt.1174	115.44	-3.63438	0.793362	-4.58098	4.62803e-06	6.5e-05	FB
evm.model.CHR_5At.934-evm.model.CHR_5Bt.958	1824.89	-1.0493	0.229161	-4.57887	4.67499e-06	6.56e-05	FB
evm.model.CHR_7At.251-evm.model.CHR_7Bt.232	81.2838	-6.7059	1.46474	-4.57822	4.68942e-06	6.58e-05	FB
evm.model.CHR_1At.1256-evm.model.CHR_1Bt.1277	86.059	2.9605	0.647041	4.57544	4.7521e-06	6.66e-05	FB
evm.model.CHR_2At.378-evm.model.CHR_2Bt.379	170.724	3.15293	0.689504	4.57275	4.81357e-06	6.74e-05	FB
evm.model.CHR_10At.2040-evm.model.CHR_10Bt.2091	30.6372	7.43986	1.62751	4.57131	4.84684e-06	6.79e-05	FB
evm.model.CHR_1At.949-evm.model.CHR_1Bt.976	20.4928	5.00079	1.09404	4.57092	4.85583e-06	6.79e-05	FB
evm.model.CHR_23At.149-evm.model.CHR_23Bt.161	294.044	-1.33982	0.293412	-4.56635	4.96296e-06	6.94e-05	FB
evm.model.CHR_12At.1401-evm.model.CHR_12Bt.1332	367.895	-2.07477	0.454518	-4.56478	5.00014e-06	6.99e-05	FB
evm.model.CHR_10At.497-evm.model.CHR_10Bt.403	1482.14	-1.8852	0.413049	-4.56412	5.01594e-06	7e-05	FB
evm.model.CHR_13At.1306-evm.model.CHR_13Bt.1152	16.3879	3.98178	0.872462	4.56384	5.02258e-06	7.01e-05	FB
evm.model.CHR_7At.410-evm.model.CHR_7Bt.387	213.457	1.69867	0.372274	4.56294	5.04412e-06	7.03e-05	FB
evm.model.CHR_3At.78-evm.model.CHR_3Bt.63	33.1206	4.29732	0.941905	4.56237	5.05787e-06	7.05e-05	FB
evm.model.CHR_7At.489-evm.model.CHR_7Bt.469	146.986	-5.31004	1.16398	-4.56199	5.06721e-06	7.06e-05	FB
evm.model.CHR_15At.802-evm.model.CHR_15Bt.770	507.972	-2.47547	0.54287	-4.55996	5.11623e-06	7.12e-05	FB
evm.model.CHR_10At.2103-evm.model.CHR_10Bt.2153	538.088	2.18475	0.479248	4.5587	5.14721e-06	7.16e-05	FB
evm.model.CHR_6At.1171-evm.model.CHR_6Bt.1196	127.655	3.22756	0.708089	4.55812	5.1613e-06	7.17e-05	FB
evm.model.CHR_16At.1075-evm.model.CHR_16Bt.1149	860.658	1.64861	0.361866	4.55585	5.21735e-06	7.25e-05	FB
evm.model.CHR_8At.395-evm.model.CHR_8Bt.390	107.562	-5.95105	1.30708	-4.55294	5.29022e-06	7.34e-05	FB
evm.model.CHR_18At.395-evm.model.CHR_18Bt.494	15.0547	-6.39226	1.40397	-4.553	5.28862e-06	7.34e-05	FB
evm.model.CHR_18At.466.2-evm.model.CHR_18Bt.557.2	265.248	-3.04694	0.669275	-4.55259	5.2989e-06	7.35e-05	FB
evm.model.CHR_10At.888-evm.model.CHR_10Bt.838	45.36	2.98535	0.656277	4.54891	5.39237e-06	7.47e-05	FB
evm.model.CHR_21At.295-evm.model.CHR_6Bt.711	148.483	1.61125	0.35438	4.54668	5.44991e-06	7.55e-05	FB
evm.model.CHR_23At.864-evm.model.CHR_23Bt.717	138.175	-1.75917	0.386937	-4.5464	5.45705e-06	7.55e-05	FB
evm.model.CHR_6At.835-evm.model.CHR_6Bt.863	146.687	1.59284	0.35037	4.54617	5.46308e-06	7.55e-05	FB
evm.model.CHR_4At.733-evm.model.CHR_4Bt.676	44.5402	-8.93284	1.9653	-4.54528	5.48614e-06	7.58e-05	FB
evm.model.CHR_11At.585-evm.model.CHR_11Bt.660	12.8554	7.14662	1.57274	4.54405	5.5183e-06	7.62e-05	FB
evm.model.CHR_12At.462-evm.model.CHR_12Bt.442	28.3241	2.62671	0.578134	4.54342	5.53479e-06	7.64e-05	FB
evm.model.CHR_2At.235-evm.model.CHR_2Bt.231	40.9546	-4.46441	0.98272	-4.54291	5.5484e-06	7.65e-05	FB
evm.model.CHR_19At.1523-evm.model.CHR_19Bt.1523	19.2512	6.76811	1.49078	4.53999	5.62563e-06	7.75e-05	FB
evm.model.CHR_10At.2502-evm.model.CHR_10Bt.2667	10.256	6.82278	1.50392	4.53666	5.71527e-06	7.87e-05	FB
evm.model.CHR_6At.365-evm.model.CHR_6Bt.361	96.9515	-3.70566	0.816926	-4.5361	5.73037e-06	7.89e-05	FB
evm.model.CHR_1At.533-evm.model.CHR_1Bt.550	83.7641	-2.12286	0.468165	-4.53443	5.77595e-06	7.94e-05	FB
evm.model.CHR_8At.1516-evm.model.CHR_8Bt.1515	14.8847	7.36243	1.62388	4.53385	5.79194e-06	7.96e-05	FB
evm.model.CHR_16At.951-evm.model.CHR_16Bt.952	122.078	1.3644	0.301101	4.53136	5.86056e-06	8.05e-05	FB
evm.model.CHR_20At.435-evm.model.CHR_20Bt.596	103.165	-1.55907	0.344223	-4.52923	5.91989e-06	8.13e-05	FB
evm.model.CHR_9At.493-evm.model.CHR_9Bt.470	18.7224	-6.71216	1.48204	-4.52899	5.92658e-06	8.13e-05	FB
evm.model.CHR_1At.190-evm.model.CHR_1Bt.201	144.386	2.05524	0.453889	4.52808	5.95229e-06	8.16e-05	FB
evm.model.CHR_10At.854-evm.model.CHR_10Bt.772	61.3996	-4.99884	1.10443	-4.52618	6.00586e-06	8.23e-05	FB
evm.model.CHR_2At.749-evm.model.CHR_2Bt.751	33.2108	-3.09949	0.68492	-4.52534	6.02997e-06	8.26e-05	FB
evm.model.CHR_8At.1404-evm.model.CHR_8Bt.1410	1083.25	1.36808	0.302394	4.52417	6.06323e-06	8.3e-05	FB
evm.model.CHR_7At.693-evm.model.CHR_7Bt.669	48.2757	-1.87613	0.41501	-4.52068	6.16402e-06	8.43e-05	FB
evm.model.CHR_10At.1144-evm.model.CHR_10Bt.1104	22.5297	-6.10351	1.35036	-4.51992	6.18623e-06	8.45e-05	FB
evm.model.CHR_11At.1177-evm.model.CHR_11Bt.18	112.132	3.56076	0.787831	4.5197	6.19285e-06	8.46e-05	FB
evm.model.CHR_23At.42-evm.model.CHR_23Bt.53	16.202	-6.50369	1.43938	-4.5184	6.23092e-06	8.5e-05	FB
evm.model.CHR_5At.980-evm.model.CHR_5Bt.1002	22.0037	3.41571	0.756	4.51814	6.23862e-06	8.51e-05	FB
evm.model.CHR_10At.2154-evm.model.CHR_10Bt.2206	106.953	3.30145	0.730876	4.51712	6.26871e-06	8.54e-05	FB
evm.model.CHR_10At.2811-evm.model.CHR_10Bt.2891	317.889	-1.3057	0.289106	-4.51635	6.29155e-06	8.57e-05	FB
evm.model.CHR_8At.1494-evm.model.CHR_8Bt.1494	29.1123	8.3283	1.84596	4.51165	6.43262e-06	8.76e-05	FB
evm.model.CHR_2At.577-evm.model.CHR_2Bt.580	63.2447	3.60362	0.798865	4.51093	6.45449e-06	8.78e-05	FB
evm.model.CHR_15At.1090-evm.model.CHR_15Bt.1041	439.803	1.38354	0.306756	4.51023	6.47564e-06	8.8e-05	FB
evm.model.CHR_12At.83-evm.model.CHR_12Bt.79	82.0331	-2.381	0.527953	-4.50987	6.48661e-06	8.81e-05	FB
evm.model.CHR_14At.999-evm.model.CHR_14Bt.1063	17.2115	5.71665	1.26777	4.50922	6.50654e-06	8.83e-05	FB
evm.model.CHR_6At.1137-evm.model.CHR_6Bt.1160	132.993	-2.60707	0.578537	-4.50631	6.59658e-06	8.95e-05	FB
evm.model.CHR_21At.784-evm.model.CHR_21Bt.731	68.7947	-2.48255	0.551353	-4.50266	6.71077e-06	9.1e-05	FB
evm.model.CHR_15At.931-evm.model.CHR_15Bt.904	73.1204	3.07622	0.684112	4.49667	6.90272e-06	9.35e-05	FB
evm.model.CHR_19At.56-evm.model.CHR_19Bt.65	92.9316	3.08469	0.686113	4.49589	6.92806e-06	9.38e-05	FB
evm.model.CHR_22At.518-evm.model.CHR_22Bt.562	34.1554	-3.26131	0.72557	-4.49482	6.96292e-06	9.42e-05	FB
evm.model.CHR_6At.326-evm.model.CHR_6Bt.319	377.896	-5.29465	1.17827	-4.49359	7.00339e-06	9.47e-05	FB
evm.model.CHR_7At.548-evm.model.CHR_7Bt.527	10.8051	-6.88342	1.53227	-4.4923	7.04587e-06	9.52e-05	FB
evm.model.CHR_22At.578-evm.model.CHR_22Bt.627	130.355	-5.28618	1.17714	-4.4907	7.09891e-06	9.59e-05	FB
evm.model.CHR_19At.387-evm.model.CHR_19Bt.381	14.2173	-7.28022	1.62142	-4.49002	7.12159e-06	9.61e-05	FB
evm.model.CHR_14At.809-evm.model.CHR_14Bt.855	337.601	-2.06312	0.459857	-4.48645	7.24188e-06	9.77e-05	FB
evm.model.CHR_19At.413-evm.model.CHR_19Bt.407	149.205	3.68241	0.82086	4.48603	7.25615e-06	9.78e-05	FB
evm.model.CHR_12At.1368-evm.model.CHR_12Bt.1305	277.985	-2.47642	0.552116	-4.48533	7.27998e-06	9.81e-05	FB
evm.model.CHR_12At.239-evm.model.CHR_12Bt.222	133.683	-1.53341	0.341906	-4.48489	7.29529e-06	9.82e-05	FB
evm.model.CHR_9At.1613-evm.model.CHR_9Bt.1571	341.538	2.34079	0.522058	4.48378	7.33333e-06	9.87e-05	FB
evm.model.CHR_8At.234-evm.model.CHR_8Bt.245	253.403	4.17912	0.932633	4.48099	7.42979e-06	9.99e-05	FB
evm.model.CHR_15At.1649-evm.model.CHR_15Bt.1588	683.613	1.42627	0.31851	4.47795	7.53622e-06	0.000101	FB
evm.model.CHR_21At.174-evm.model.CHR_21Bt.167	353.426	-1.3672	0.305572	-4.47422	7.66906e-06	0.000103	FB
evm.model.CHR_10At.667-evm.model.CHR_10Bt.566	178.972	-2.32794	0.520488	-4.47262	7.72663e-06	0.000104	FB
evm.model.CHR_18At.221-evm.model.CHR_18Bt.291	124.883	3.3684	0.753208	4.47207	7.74651e-06	0.000104	FB
evm.model.CHR_21At.694-evm.model.CHR_21Bt.645	24.9219	-4.49996	1.00645	-4.47114	7.78055e-06	0.000104	FB
evm.model.CHR_15At.248-evm.model.CHR_15Bt.244	172.143	-1.82378	0.408092	-4.46906	7.85655e-06	0.000105	FB
evm.model.CHR_23At.106-evm.model.CHR_23Bt.123	16.7396	7.5375	1.6867	4.46879	7.8663e-06	0.000105	FB
evm.model.CHR_21At.201-evm.model.CHR_21Bt.193	480.589	1.41574	0.316995	4.46612	7.96498e-06	0.000107	FB
evm.model.CHR_9At.1455-evm.model.CHR_9Bt.1412	112.293	2.12846	0.476661	4.46536	7.99337e-06	0.000107	FB
evm.model.CHR_12At.1759-evm.model.CHR_12Bt.1671	589.054	-1.81833	0.407235	-4.46506	8.00455e-06	0.000107	FB
evm.model.CHR_17At.641-evm.model.CHR_17Bt.693	193.479	-1.40135	0.313912	-4.46416	8.03846e-06	0.000107	FB
evm.model.CHR_19At.1313-evm.model.CHR_19Bt.1282	9.54835	-6.70723	1.50359	-4.46081	8.1652e-06	0.000109	FB
evm.model.CHR_5At.870-evm.model.CHR_5Bt.892	114.792	2.56889	0.576107	4.45905	8.23244e-06	0.00011	FB
evm.model.CHR_2At.1282-evm.model.CHR_2Bt.1322	41.5464	-4.50162	1.00955	-4.45902	8.23355e-06	0.00011	FB
evm.model.CHR_7At.636-evm.model.CHR_7Bt.619	263.788	2.42745	0.544439	4.45863	8.24842e-06	0.00011	FB
evm.model.CHR_11At.974-evm.model.CHR_11Bt.1022	207.823	1.96157	0.440042	4.45769	8.28474e-06	0.00011	FB
evm.model.CHR_12At.1207-evm.model.CHR_12Bt.1151	224.494	-1.26828	0.284579	-4.45668	8.32385e-06	0.000111	FB
evm.model.CHR_1At.49-evm.model.CHR_1Bt.59	297.839	1.2516	0.280883	4.45596	8.35196e-06	0.000111	FB
evm.model.CHR_7At.78-evm.model.CHR_7Bt.115	112.299	-5.71307	1.28246	-4.45477	8.39847e-06	0.000112	FB
evm.model.CHR_5At.389-evm.model.CHR_5Bt.405	81.8307	2.09661	0.470771	4.45356	8.44567e-06	0.000112	FB
evm.model.CHR_12At.202-evm.model.CHR_12Bt.189	24.2543	-5.19819	1.16761	-4.45198	8.50817e-06	0.000113	FB
evm.model.CHR_17At.582-evm.model.CHR_15Bt.1691	178.021	2.27655	0.511346	4.45208	8.5044e-06	0.000113	FB
evm.model.CHR_16At.579-evm.model.CHR_16Bt.581	9.77183	6.7603	1.51903	4.45041	8.57055e-06	0.000114	FB
evm.model.CHR_13At.1686-evm.model.CHR_13Bt.1557	9.77183	6.7603	1.51903	4.45041	8.57055e-06	0.000114	FB
evm.model.CHR_8At.865-evm.model.CHR_8Bt.876	315.044	-1.30453	0.293198	-4.44932	8.61421e-06	0.000114	FB
evm.model.CHR_12At.1132-evm.model.CHR_12Bt.1071	132.631	2.76664	0.622086	4.44736	8.69305e-06	0.000115	FB
evm.model.CHR_22At.1071.1-evm.model.CHR_22Bt.1116	374.294	2.69232	0.60536	4.44747	8.68865e-06	0.000115	FB
evm.model.CHR_9At.49-evm.model.CHR_9Bt.58	10.3093	-6.82258	1.53399	-4.44761	8.68329e-06	0.000115	FB
evm.model.CHR_14At.230-evm.model.CHR_14Bt.227	21.1938	7.87677	1.7727	4.44338	8.85552e-06	0.000117	FB
evm.model.CHR_10At.2190-evm.model.CHR_10Bt.2242	1621.39	-2.19698	0.494424	-4.44351	8.8503e-06	0.000117	FB
evm.model.CHR_10At.150-evm.model.CHR_10Bt.72	29.501	-2.30674	0.519203	-4.44284	8.87774e-06	0.000117	FB
evm.model.CHR_3At.158-evm.model.CHR_3Bt.143	525.026	-2.55409	0.575321	-4.43942	9.02035e-06	0.000119	FB
evm.model.CHR_12At.455-evm.model.CHR_12Bt.433	523.162	-1.5644	0.352405	-4.43922	9.02875e-06	0.000119	FB
evm.model.CHR_13At.923-evm.model.CHR_13Bt.785	386.438	-1.08926	0.245517	-4.43658	9.13975e-06	0.00012	FB
evm.model.CHR_13At.1312-evm.model.CHR_13Bt.1158	63.6148	1.8345	0.413534	4.43615	9.15811e-06	0.00012	FB
evm.model.CHR_1At.1275-evm.model.CHR_1Bt.1290	124.101	-1.73592	0.391316	-4.43611	9.16012e-06	0.00012	FB
evm.model.CHR_1At.260-evm.model.CHR_12Bt.307	122.563	-4.17721	0.941915	-4.43481	9.21542e-06	0.000121	FB
evm.model.CHR_20At.53.1-evm.model.CHR_20Bt.209	109.081	-2.05493	0.463548	-4.43305	9.29088e-06	0.000122	FB
evm.model.CHR_16At.796-evm.model.CHR_16Bt.796	83.2162	-3.79082	0.855419	-4.43154	9.35634e-06	0.000123	FB
evm.model.CHR_10At.2163-evm.model.CHR_10Bt.2216	18.6909	-4.07569	0.919733	-4.43139	9.36277e-06	0.000123	FB
evm.model.CHR_10At.89-evm.model.CHR_10Bt.3	20.3605	-7.80041	1.76084	-4.42993	9.42639e-06	0.000123	FB
evm.model.CHR_13At.1309-evm.model.CHR_13Bt.1155	14.4317	-6.32583	1.42797	-4.42994	9.42579e-06	0.000123	FB
evm.model.CHR_9At.1590-evm.model.CHR_9Bt.1548	198.913	2.06464	0.466687	4.42403	9.68774e-06	0.000127	FB
evm.model.CHR_1At.655-evm.model.CHR_1Bt.673	13.6651	7.23559	1.63634	4.42183	9.78701e-06	0.000128	FB
evm.model.CHR_10At.1338-evm.model.CHR_10Bt.1303	158.546	-2.2269	0.50385	-4.41977	9.88074e-06	0.000129	FB
evm.model.CHR_2At.702-evm.model.CHR_2Bt.710	162.625	-1.75214	0.39659	-4.41801	9.96134e-06	0.00013	FB
evm.model.CHR_17At.1042-evm.model.CHR_17Bt.1086	93.6241	-1.70056	0.38503	-4.41671	1.00216e-05	0.000131	FB
evm.model.CHR_8At.1521-evm.model.CHR_8Bt.1519.5	17.4514	-6.60338	1.4953	-4.41608	1.00509e-05	0.000131	FB
evm.model.CHR_8At.484-evm.model.CHR_8Bt.501	36.0763	8.64265	1.95802	4.41397	1.01493e-05	0.000132	FB
evm.model.CHR_21At.1520-evm.model.CHR_21Bt.1383	747.521	-1.44041	0.326577	-4.41062	1.03075e-05	0.000134	FB
evm.model.CHR_21At.1617-evm.model.CHR_21Bt.1478	22.5713	-3.39715	0.770385	-4.40968	1.03522e-05	0.000135	FB
evm.model.CHR_17At.1131-evm.model.CHR_17Bt.1179	738.536	1.39287	0.316033	4.40738	1.0463e-05	0.000136	FB
evm.model.CHR_1At.273-evm.model.CHR_1Bt.282	139.086	1.51577	0.343993	4.40641	1.05097e-05	0.000137	FB
evm.model.CHR_16At.904-evm.model.CHR_16Bt.902	52.5988	2.71624	0.617661	4.39761	1.09447e-05	0.000142	FB
evm.model.CHR_12At.1558-evm.model.CHR_12Bt.1486	73.1445	-2.87062	0.65286	-4.39699	1.09764e-05	0.000143	FB
evm.model.CHR_21At.695-evm.model.CHR_21Bt.646	209	-3.04046	0.691858	-4.39463	1.10961e-05	0.000144	FB
evm.model.CHR_2At.98-evm.model.CHR_2Bt.101	38.8736	3.07288	0.699743	4.39145	1.12598e-05	0.000146	FB
evm.model.CHR_8At.1188-evm.model.CHR_8Bt.1199	12.148	-7.06111	1.60822	-4.39064	1.13019e-05	0.000147	FB
evm.model.CHR_21At.910-evm.model.CHR_21Bt.843	214.788	-1.7146	0.39065	-4.38911	1.13818e-05	0.000148	FB
evm.model.CHR_13At.932-evm.model.CHR_13Bt.793	23.0935	3.38237	0.770851	4.38783	1.14486e-05	0.000148	FB
evm.model.CHR_19At.190-evm.model.CHR_19Bt.187	273.04	-1.32551	0.302186	-4.38641	1.15238e-05	0.000149	FB
evm.model.CHR_16At.248-evm.model.CHR_4Bt.1130	74.7137	5.41331	1.23477	4.38407	1.1648e-05	0.000151	FB
evm.model.CHR_19At.1113-evm.model.CHR_19Bt.1083	1626.29	-1.2792	0.291793	-4.38393	1.16556e-05	0.000151	FB
evm.model.CHR_12At.886-evm.model.CHR_12Bt.829	528.538	1.22824	0.280281	4.38219	1.17493e-05	0.000152	FB
evm.model.CHR_15At.1385-evm.model.CHR_15Bt.1347	317.285	3.02159	0.689619	4.38153	1.17848e-05	0.000152	FB
evm.model.CHR_10At.1935-evm.model.CHR_10Bt.1985	25.0491	4.28659	0.978641	4.38015	1.18598e-05	0.000153	FB
evm.model.CHR_8At.134-evm.model.CHR_8Bt.119	311.733	1.68106	0.383879	4.37913	1.19152e-05	0.000154	FB
evm.model.CHR_15At.321-evm.model.CHR_15Bt.315	214.473	2.33478	0.533684	4.37483	1.21529e-05	0.000157	FB
evm.model.CHR_10At.2212-evm.model.CHR_10Bt.2262	78.4053	-6.47826	1.48084	-4.37471	1.21594e-05	0.000157	FB
evm.model.CHR_23At.11-evm.model.CHR_23Bt.22	44.6547	4.35168	0.994892	4.37402	1.21981e-05	0.000157	FB
evm.model.CHR_5At.528-evm.model.CHR_5Bt.523	139.861	3.19668	0.731012	4.37295	1.22578e-05	0.000158	FB
evm.model.CHR_5At.388-evm.model.CHR_5Bt.404	417.67	2.97031	0.679325	4.37245	1.22862e-05	0.000158	FB
evm.model.CHR_5At.38-evm.model.CHR_5Bt.53.2	484.793	-2.50264	0.572652	-4.37026	1.24098e-05	0.00016	FB
evm.model.CHR_3At.25-evm.model.CHR_3Bt.11_evm.model.CHR_3Bt.9	106.363	-1.75648	0.402139	-4.36785	1.25477e-05	0.000161	FB
evm.model.CHR_19At.615-evm.model.CHR_19Bt.619	18.6505	-5.7106	1.30775	-4.36674	1.26117e-05	0.000162	FB
evm.model.CHR_14At.918-evm.model.CHR_14Bt.982	21.9219	3.27809	0.750783	4.36623	1.26409e-05	0.000162	FB
evm.model.CHR_8At.1243-evm.model.CHR_8Bt.1252	82.4757	-2.07414	0.475243	-4.36438	1.27482e-05	0.000163	FB
evm.model.CHR_5At.429.4-evm.model.CHR_5Bt.445.7	57.0646	-2.76576	0.633851	-4.36342	1.28047e-05	0.000164	FB
evm.model.CHR_17At.519-evm.model.CHR_17Bt.571	374.845	2.08781	0.478507	4.36317	1.28191e-05	0.000164	FB
evm.model.CHR_9At.1755-evm.model.CHR_9Bt.1722	263.985	1.8307	0.419574	4.36323	1.28156e-05	0.000164	FB
evm.model.CHR_15At.1624-evm.model.CHR_15Bt.1562	203.797	1.80195	0.412989	4.3632	1.28175e-05	0.000164	FB
evm.model.CHR_6At.813-evm.model.CHR_6Bt.842	227.844	-1.87474	0.429714	-4.36277	1.28428e-05	0.000164	FB
evm.model.CHR_15At.1373-evm.model.CHR_15Bt.1336	29.2974	8.34261	1.91285	4.36135	1.29263e-05	0.000165	FB
evm.model.CHR_19At.395-evm.model.CHR_19Bt.388	66.5608	2.90008	0.66524	4.35945	1.3039e-05	0.000166	FB
evm.model.CHR_1At.362-evm.model.CHR_1Bt.381	10.4416	6.84605	1.57096	4.35788	1.31328e-05	0.000167	FB
evm.model.CHR_11At.465-evm.model.CHR_11Bt.539	9.75652	-6.7449	1.5477	-4.358	1.31255e-05	0.000167	FB
evm.model.CHR_23At.21-evm.model.CHR_23Bt.30	119.581	2.99269	0.686946	4.35651	1.32153e-05	0.000168	FB
evm.model.CHR_10At.2043-evm.model.CHR_10Bt.2094	24.1793	2.66151	0.611055	4.3556	1.32701e-05	0.000169	FB
evm.model.CHR_2At.670-evm.model.CHR_2Bt.678	39.5113	-3.40569	0.782082	-4.35464	1.33287e-05	0.00017	FB
evm.model.CHR_2At.790-evm.model.CHR_2Bt.793	17.0919	3.84796	0.884835	4.34879	1.36892e-05	0.000174	FB
evm.model.CHR_10At.2319-evm.model.CHR_10Bt.2411	65.3291	2.37751	0.547473	4.3427	1.40742e-05	0.000179	FB
evm.model.CHR_8At.1615-evm.model.CHR_8Bt.1608	15.1156	-5.55874	1.28041	-4.34136	1.41604e-05	0.00018	FB
evm.model.CHR_11At.309-evm.model.CHR_11Bt.401	835.533	-1.90847	0.439622	-4.34116	1.41734e-05	0.00018	FB
evm.model.CHR_12At.36-evm.model.CHR_12Bt.36	28.7213	-4.29036	0.988835	-4.3388	1.43261e-05	0.000182	FB
evm.model.CHR_14At.956-evm.model.CHR_14Bt.1019	233.326	2.10189	0.484529	4.33801	1.43777e-05	0.000182	FB
evm.model.CHR_19At.101-evm.model.CHR_19Bt.99	31.8196	4.50677	1.03925	4.33654	1.44745e-05	0.000183	FB
evm.model.CHR_4At.970-evm.model.CHR_4Bt.897	15.9893	-7.45099	1.71834	-4.33616	1.44992e-05	0.000184	FB
evm.model.CHR_3At.683-evm.model.CHR_3Bt.664	275.458	-2.14003	0.493577	-4.33575	1.45263e-05	0.000184	FB
evm.model.CHR_2At.1099-evm.model.CHR_2Bt.1104	191.649	3.08972	0.712686	4.33532	1.45547e-05	0.000184	FB
evm.model.CHR_12At.1725-evm.model.CHR_12Bt.1641	34.7898	-2.59728	0.599289	-4.33393	1.46469e-05	0.000185	FB
evm.model.CHR_16At.1208-evm.model.CHR_16Bt.1270	258.049	1.42432	0.329241	4.32606	1.51798e-05	0.000192	FB
evm.model.CHR_15At.754-evm.model.CHR_15Bt.716	135.213	-3.62023	0.836995	-4.32527	1.52344e-05	0.000192	FB
evm.model.CHR_7At.623-evm.model.CHR_7Bt.603	20.2306	4.64696	1.07521	4.32192	1.54678e-05	0.000195	FB
evm.model.CHR_8At.256-evm.model.CHR_8Bt.267	32.4611	-3.18244	0.736353	-4.3219	1.54693e-05	0.000195	FB
evm.model.CHR_15At.1257-evm.model.CHR_15Bt.1212	146.197	3.03215	0.701815	4.32045	1.55713e-05	0.000196	FB
evm.model.CHR_12At.1015_evm.model.CHR_12At.1016-evm.model.CHR_12Bt.958_evm.model.CHR_12Bt.959	660.878	1.19879	0.277772	4.31574	1.59072e-05	0.0002	FB
evm.model.CHR_8At.1580-evm.model.CHR_8Bt.1575	10.9299	6.92398	1.60473	4.31473	1.598e-05	0.000201	FB
evm.model.CHR_10At.541-evm.model.CHR_10Bt.445	327.138	-1.70785	0.39584	-4.31449	1.59973e-05	0.000201	FB
evm.model.CHR_14At.940-evm.model.CHR_14Bt.1003	262.887	-3.84854	0.892283	-4.31314	1.60952e-05	0.000202	FB
evm.model.CHR_20At.413-evm.model.CHR_20Bt.573	52.6879	-2.32507	0.539103	-4.31285	1.61165e-05	0.000202	FB
evm.model.CHR_10At.313-evm.model.CHR_10Bt.231	1332.96	1.21981	0.282831	4.31288	1.61145e-05	0.000202	FB
evm.model.CHR_13At.1634-evm.model.CHR_13Bt.1515	65.8897	-2.57547	0.597314	-4.31176	1.61963e-05	0.000203	FB
evm.model.CHR_12At.857-evm.model.CHR_12Bt.760	8.77072	-6.58883	1.52815	-4.31163	1.62059e-05	0.000203	FB
evm.model.CHR_19At.1371-evm.model.CHR_19Bt.1352	147.252	2.505	0.581395	4.30861	1.64284e-05	0.000206	FB
evm.model.CHR_8At.1236_evm.model.CHR_8At.1237-evm.model.CHR_8Bt.1246	385.732	2.64307	0.613569	4.30769	1.64966e-05	0.000207	FB
evm.model.CHR_19At.1541-evm.model.CHR_19Bt.1539	383.818	-4.58681	1.06483	-4.30753	1.65086e-05	0.000207	FB
evm.model.CHR_18At.302-evm.model.CHR_18Bt.361	1014	1.38835	0.322423	4.30599	1.66243e-05	0.000208	FB
evm.model.CHR_24At.530-evm.model.CHR_24Bt.525	82.5215	-5.39457	1.25278	-4.30608	1.66176e-05	0.000208	FB
evm.model.CHR_20At.276-evm.model.CHR_20Bt.434	148.676	-3.68233	0.85571	-4.30325	1.68312e-05	0.00021	FB
evm.model.CHR_19At.161-evm.model.CHR_19Bt.157	114.086	-2.3248	0.540285	-4.30292	1.68565e-05	0.000211	FB
evm.model.CHR_7At.350-evm.model.CHR_7Bt.326	149.876	-1.72875	0.401896	-4.30149	1.69654e-05	0.000212	FB
evm.model.CHR_13At.821-evm.model.CHR_13Bt.681	45.418	4.37999	1.01872	4.29949	1.71194e-05	0.000214	FB
evm.model.CHR_3At.316-evm.model.CHR_3Bt.307	55.9467	-2.31951	0.539521	-4.29921	1.71406e-05	0.000214	FB
evm.model.CHR_10At.906-evm.model.CHR_10Bt.857	31.1792	4.59191	1.06872	4.29665	1.73395e-05	0.000216	FB
evm.model.CHR_12At.1002-evm.model.CHR_12Bt.946	234.626	2.85166	0.664257	4.293	1.76276e-05	0.00022	FB
evm.model.CHR_11At.614-evm.model.CHR_11Bt.685	161.933	4.99833	1.16427	4.29311	1.76188e-05	0.00022	FB
evm.model.CHR_19At.1369-evm.model.CHR_19Bt.1349	198.148	-2.47983	0.577722	-4.29243	1.76727e-05	0.00022	FB
evm.model.CHR_10At.1204-evm.model.CHR_10Bt.1167	18.9214	-7.69899	1.79382	-4.29196	1.77102e-05	0.00022	FB
evm.model.CHR_17At.404-evm.model.CHR_17Bt.442	668.113	-1.68364	0.39234	-4.29127	1.77653e-05	0.000221	FB
evm.model.CHR_8At.133-evm.model.CHR_8Bt.117	59.9005	8.40418	1.9588	4.29047	1.78298e-05	0.000222	FB
evm.model.CHR_7At.555-evm.model.CHR_7Bt.536	77.8205	2.65292	0.618406	4.28993	1.78726e-05	0.000222	FB
evm.model.CHR_1At.233-evm.model.CHR_1Bt.242	16.2092	-4.54911	1.06047	-4.28971	1.78906e-05	0.000222	FB
evm.model.CHR_12At.755-evm.model.CHR_12Bt.718	21.1081	-7.85702	1.8318	-4.28924	1.79284e-05	0.000222	FB
evm.model.CHR_15At.839-evm.model.CHR_15Bt.808	81.4638	1.96683	0.458731	4.28754	1.80664e-05	0.000224	FB
evm.model.CHR_7At.54-evm.model.CHR_7Bt.55	8.87143	6.62014	1.54417	4.28719	1.80944e-05	0.000224	FB
evm.model.CHR_10At.2055.1-evm.model.CHR_10Bt.2109	120.238	1.94331	0.453318	4.28686	1.81219e-05	0.000224	FB
evm.model.CHR_16At.875-evm.model.CHR_16Bt.873	11.0835	-6.91919	1.61441	-4.28588	1.82013e-05	0.000225	FB
evm.model.CHR_9At.1512-evm.model.CHR_9Bt.1467	18.2211	4.50992	1.05272	4.28408	1.83496e-05	0.000227	FB
evm.model.CHR_13At.1060-evm.model.CHR_13Bt.914	1296.4	2.36746	0.552925	4.2817	1.85469e-05	0.000229	FB
evm.model.CHR_22At.985-evm.model.CHR_22Bt.1033	154.649	-1.42865	0.333865	-4.27913	1.87629e-05	0.000232	FB
evm.model.CHR_17At.1052-evm.model.CHR_17Bt.1097	48.3714	2.4102	0.563368	4.2782	1.88413e-05	0.000233	FB
evm.model.CHR_12At.585-evm.model.CHR_12Bt.558	37.9626	-4.90835	1.14747	-4.27754	1.88974e-05	0.000233	FB
evm.model.CHR_21At.109-evm.model.CHR_21Bt.89	54.5292	-2.56402	0.599562	-4.27649	1.89865e-05	0.000234	FB
evm.model.CHR_13At.443-evm.model.CHR_13Bt.380	125.347	-1.92952	0.451349	-4.27501	1.91125e-05	0.000236	FB
evm.model.CHR_22At.387-evm.model.CHR_22Bt.422	180.907	-1.75029	0.409745	-4.27165	1.94029e-05	0.000239	FB
evm.model.CHR_10At.1632-evm.model.CHR_10Bt.1695	171.556	1.68254	0.393905	4.27144	1.94215e-05	0.000239	FB
evm.model.CHR_5At.279-evm.model.CHR_5Bt.298	26.4833	4.05133	0.949444	4.26705	1.98072e-05	0.000244	FB
evm.model.CHR_18At.67-evm.model.CHR_18Bt.102	451.719	-1.45582	0.341315	-4.26533	1.9961e-05	0.000245	FB
evm.model.CHR_3At.357-evm.model.CHR_3Bt.347	59.634	-2.03261	0.476559	-4.26518	1.99743e-05	0.000245	FB
evm.model.CHR_7At.539-evm.model.CHR_7Bt.520	585.562	3.08719	0.724006	4.26404	2.00762e-05	0.000247	FB
evm.model.CHR_24At.122-evm.model.CHR_24Bt.116	9.5289	-6.71136	1.57407	-4.26371	2.01058e-05	0.000247	FB
evm.model.CHR_13At.351-evm.model.CHR_13Bt.289	58.0119	2.04981	0.48084	4.26297	2.01729e-05	0.000247	FB
evm.model.CHR_13At.1906-evm.model.CHR_13Bt.1748	98.8351	-1.85004	0.434093	-4.26186	2.02734e-05	0.000249	FB
evm.model.CHR_5At.718-evm.model.CHR_5Bt.753	68.0136	5.55992	1.30505	4.26031	2.04143e-05	0.00025	FB
evm.model.CHR_10At.1333-evm.model.CHR_10Bt.1298	319.873	-4.81038	1.12915	-4.26018	2.0426e-05	0.00025	FB
evm.model.CHR_1At.691-evm.model.CHR_1Bt.711	89.1299	4.27186	1.00292	4.25942	2.04955e-05	0.000251	FB
evm.model.CHR_12At.1706-evm.model.CHR_12Bt.1620	29.668	4.21661	0.990485	4.25712	2.07081e-05	0.000253	FB
evm.model.CHR_4At.718-evm.model.CHR_4Bt.661	13.2154	7.18824	1.68848	4.25722	2.06986e-05	0.000253	FB
evm.model.CHR_12At.160-evm.model.CHR_12Bt.152	14.1531	-6.28793	1.47714	-4.25683	2.07351e-05	0.000253	FB
evm.model.CHR_10At.1109-evm.model.CHR_10Bt.1067	169.67	-1.83403	0.430845	-4.25683	2.07346e-05	0.000253	FB
evm.model.CHR_9At.827.1-evm.model.CHR_9Bt.799.1	1144.93	1.22501	0.28782	4.25616	2.07968e-05	0.000254	FB
evm.model.CHR_1At.119-evm.model.CHR_1Bt.125	200.457	-1.48247	0.348325	-4.256	2.08112e-05	0.000254	FB
evm.model.CHR_20At.523-evm.model.CHR_20Bt.673	43.1956	-4.13756	0.972588	-4.25417	2.09826e-05	0.000256	FB
evm.model.CHR_12At.312-evm.model.CHR_12Bt.298	17.891	7.63314	1.79455	4.25351	2.10442e-05	0.000256	FB
evm.model.CHR_17At.106-evm.model.CHR_17Bt.140	10.3509	-6.82086	1.60417	-4.25196	2.11905e-05	0.000258	FB
evm.model.CHR_2At.345-evm.model.CHR_2Bt.344	110.833	-4.21175	0.990924	-4.25033	2.13457e-05	0.00026	FB
evm.model.CHR_7At.1004-evm.model.CHR_7Bt.977	15.4922	-5.44159	1.2803	-4.25024	2.13545e-05	0.00026	FB
evm.model.CHR_14At.181-evm.model.CHR_14Bt.221	12.0355	7.06254	1.66264	4.24778	2.15902e-05	0.000262	FB
evm.model.CHR_6At.633-evm.model.CHR_6Bt.635	9.00455	6.6338	1.56262	4.2453	2.18304e-05	0.000265	FB
evm.model.CHR_12At.261-evm.model.CHR_12Bt.242	10.0021	-6.78134	1.59792	-4.24385	2.19717e-05	0.000267	FB
evm.model.CHR_11At.353.1-evm.model.CHR_11Bt.441	401.869	1.13851	0.268464	4.24083	2.22698e-05	0.00027	FB
evm.model.CHR_10At.2809_evm.model.CHR_10At.2810-evm.model.CHR_10Bt.2890	53.5521	-5.61647	1.3247	-4.23979	2.23724e-05	0.000271	FB
evm.model.CHR_7At.524-evm.model.CHR_7Bt.507	326.628	-1.29481	0.305473	-4.23871	2.24812e-05	0.000272	FB
evm.model.CHR_14At.485-evm.model.CHR_14Bt.550	2335.87	-6.11104	1.44197	-4.23798	2.25544e-05	0.000273	FB
evm.model.CHR_1At.14-evm.model.CHR_1Bt.25	263.143	-1.50915	0.356111	-4.23785	2.25669e-05	0.000273	FB
evm.model.CHR_10At.2112-evm.model.CHR_10Bt.2165	79.729	-5.26377	1.24291	-4.23503	2.28523e-05	0.000276	FB
evm.model.CHR_19At.1538-evm.model.CHR_19Bt.1537	18.6605	-5.20735	1.23019	-4.23295	2.30643e-05	0.000279	FB
evm.model.CHR_16At.910-evm.model.CHR_16Bt.909	10.1356	6.80353	1.60735	4.23277	2.30832e-05	0.000279	FB
evm.model.CHR_13At.955-evm.model.CHR_13Bt.817	40.1278	2.03328	0.480612	4.2306	2.33068e-05	0.000281	FB
evm.model.CHR_11At.743-evm.model.CHR_11Bt.820	27.85	2.68828	0.635502	4.23017	2.33516e-05	0.000282	FB
evm.model.CHR_9At.364-evm.model.CHR_9Bt.348	15.3723	5.57114	1.31732	4.22914	2.34586e-05	0.000283	FB
evm.model.CHR_2At.28-evm.model.CHR_2Bt.24	12.465	-6.10443	1.44406	-4.22725	2.3656e-05	0.000285	FB
evm.model.CHR_4At.1327-evm.model.CHR_4Bt.1278	14.8755	4.43523	1.04929	4.22689	2.36949e-05	0.000285	FB
evm.model.CHR_21At.1026-evm.model.CHR_21Bt.959	33.3986	-3.8386	0.908177	-4.22671	2.37132e-05	0.000286	FB
evm.model.CHR_8At.1309-evm.model.CHR_8Bt.1314	51.8295	-2.22525	0.526684	-4.22502	2.38925e-05	0.000288	FB
evm.model.CHR_14At.1061-evm.model.CHR_14Bt.1122	118.793	-9.38363	2.22224	-4.22261	2.41489e-05	0.00029	FB
evm.model.CHR_4At.96-evm.model.CHR_4Bt.39	33.0489	5.07292	1.20176	4.22125	2.42955e-05	0.000292	FB
evm.model.CHR_10At.2114-evm.model.CHR_10Bt.2167	51.4207	-2.03509	0.482309	-4.21948	2.4487e-05	0.000294	FB
evm.model.CHR_21At.792-evm.model.CHR_21Bt.738	913.782	-2.87552	0.681593	-4.21883	2.45575e-05	0.000295	FB
evm.model.CHR_5At.173-evm.model.CHR_5Bt.190	57.1908	-4.39241	1.04153	-4.21724	2.47305e-05	0.000297	FB
evm.model.CHR_15At.542-evm.model.CHR_15Bt.517	94.3634	-2.44428	0.579617	-4.21706	2.47512e-05	0.000297	FB
evm.model.CHR_5At.28-evm.model.CHR_5Bt.43	72.3021	3.6869	0.874709	4.215	2.49773e-05	0.000299	FB
evm.model.CHR_12At.94-evm.model.CHR_12Bt.91	36.2671	3.49398	0.829329	4.21302	2.51974e-05	0.000302	FB
evm.model.CHR_2At.835-evm.model.CHR_2Bt.838	672.421	1.41563	0.336035	4.21275	2.52275e-05	0.000302	FB
evm.model.CHR_21At.978-evm.model.CHR_21Bt.911	169.42	-3.51581	0.835148	-4.2098	2.55592e-05	0.000306	FB
evm.model.CHR_22At.1061.2-evm.model.CHR_22Bt.1100	159.444	-1.4764	0.350702	-4.20985	2.55539e-05	0.000306	FB
evm.model.CHR_1At.1244-evm.model.CHR_1Bt.1261	34.6958	8.58281	2.0395	4.2083	2.57303e-05	0.000308	FB
evm.model.CHR_10At.1341-evm.model.CHR_10Bt.1305	261.434	1.55467	0.369492	4.2076	2.581e-05	0.000308	FB
evm.model.CHR_20At.514-evm.model.CHR_20Bt.661	29.7012	3.09763	0.736586	4.20539	2.60632e-05	0.000311	FB
evm.model.CHR_10At.1166-evm.model.CHR_10Bt.1125	150.042	3.38071	0.80388	4.20549	2.60514e-05	0.000311	FB
evm.model.CHR_16At.1680-evm.model.CHR_16Bt.1703	14.8636	4.11886	0.979529	4.20494	2.61147e-05	0.000311	FB
evm.model.CHR_17At.259-evm.model.CHR_17Bt.289	210.177	1.18237	0.281222	4.20439	2.61791e-05	0.000312	FB
evm.model.CHR_1At.950-evm.model.CHR_1Bt.977	20.3896	3.03728	0.722734	4.20249	2.63997e-05	0.000315	FB
evm.model.CHR_13At.839-evm.model.CHR_13Bt.700	12.4972	-7.09167	1.68803	-4.20116	2.6555e-05	0.000316	FB
evm.model.CHR_3At.952-evm.model.CHR_3Bt.963	17.2405	3.23963	0.77188	4.19706	2.70398e-05	0.000322	FB
evm.model.CHR_10At.1703-evm.model.CHR_10Bt.1768	227.158	1.50246	0.358017	4.19662	2.70929e-05	0.000322	FB
evm.model.CHR_8At.511-evm.model.CHR_8Bt.559	33.4769	-3.3535	0.79929	-4.1956	2.72154e-05	0.000323	FB
evm.model.CHR_16At.609-evm.model.CHR_16Bt.612	75.8534	3.22424	0.768527	4.19535	2.72449e-05	0.000324	FB
evm.model.CHR_16At.1242-evm.model.CHR_16Bt.1300	194.835	-1.24946	0.297885	-4.19446	2.73528e-05	0.000325	FB
evm.model.CHR_19At.23-evm.model.CHR_19Bt.23	192.014	1.65353	0.394226	4.19437	2.73631e-05	0.000325	FB
evm.model.CHR_11At.706-evm.model.CHR_11Bt.783	315.834	3.38015	0.805928	4.19411	2.73949e-05	0.000325	FB
evm.model.CHR_21At.669-evm.model.CHR_21Bt.617	53.2787	1.82208	0.434511	4.19341	2.7479e-05	0.000326	FB
evm.model.CHR_1At.662-evm.model.CHR_1Bt.681	173.565	2.15198	0.513349	4.19204	2.76455e-05	0.000328	FB
evm.model.CHR_21At.1289-evm.model.CHR_21Bt.1205	58.3369	-2.8306	0.675763	-4.18875	2.805e-05	0.000332	FB
evm.model.CHR_8At.354-evm.model.CHR_8Bt.350	241.639	1.36876	0.326814	4.18818	2.81201e-05	0.000333	FB
evm.model.CHR_2At.402-evm.model.CHR_2Bt.400	12.5138	7.11824	1.69982	4.18765	2.81862e-05	0.000333	FB
evm.model.CHR_2At.525-evm.model.CHR_2Bt.524	9.62409	-6.71573	1.60382	-4.18735	2.82232e-05	0.000334	FB
evm.model.CHR_13At.815-evm.model.CHR_13Bt.675	14.6811	7.33851	1.75312	4.18598	2.83941e-05	0.000335	FB
evm.model.CHR_12At.1299.1-evm.model.CHR_12Bt.1243.1	34.7427	-6.81448	1.62803	-4.18573	2.84249e-05	0.000336	FB
evm.model.CHR_14At.328-evm.model.CHR_14Bt.346	50.8778	-6.41654	1.53343	-4.18445	2.85863e-05	0.000337	FB
evm.model.CHR_4At.1354-evm.model.CHR_4Bt.1306	12.0314	7.05115	1.68545	4.18354	2.87e-05	0.000338	FB
evm.model.CHR_24At.56-evm.model.CHR_24Bt.24	72.6892	2.89384	0.691999	4.18186	2.8914e-05	0.000341	FB
evm.model.CHR_19At.241-evm.model.CHR_19Bt.237	219.011	-1.70684	0.408319	-4.18016	2.91302e-05	0.000343	FB
evm.model.CHR_19At.1180-evm.model.CHR_19Bt.1145	8.53737	6.56042	1.57021	4.17806	2.94003e-05	0.000346	FB
evm.model.CHR_17At.1041-evm.model.CHR_17Bt.1085	37.2237	-2.25654	0.540299	-4.17647	2.96074e-05	0.000348	FB
evm.model.CHR_16At.650-evm.model.CHR_16Bt.651.1	94.5193	-2.52701	0.605352	-4.17445	2.98704e-05	0.000351	FB
evm.model.CHR_10At.2729-evm.model.CHR_10Bt.2815	8.55837	-6.55559	1.57038	-4.17451	2.98626e-05	0.000351	FB
evm.model.CHR_13At.1838-evm.model.CHR_24Bt.418	108.226	-2.61941	0.62748	-4.17449	2.98653e-05	0.000351	FB
evm.model.CHR_20At.562-evm.model.CHR_20Bt.712	464.165	-3.12153	0.747837	-4.17408	2.99191e-05	0.000351	FB
evm.model.CHR_18At.574-evm.model.CHR_18Bt.694	37.2773	4.4532	1.06718	4.17288	3.00776e-05	0.000353	FB
evm.model.CHR_21At.1404-evm.model.CHR_21Bt.1290	31.017	-2.5934	0.621481	-4.17293	3.00703e-05	0.000353	FB
evm.model.CHR_2At.593-evm.model.CHR_2Bt.595	84.4823	-2.18623	0.524012	-4.17209	3.01813e-05	0.000354	FB
evm.model.CHR_10At.2277-evm.model.CHR_10Bt.2366	13.8978	-6.26027	1.50084	-4.17116	3.03051e-05	0.000355	FB
evm.model.CHR_8At.1270-evm.model.CHR_8Bt.1279	14.6041	3.19502	0.766271	4.16956	3.05182e-05	0.000357	FB
evm.model.CHR_15At.1859-evm.model.CHR_15Bt.1792	196.198	-2.37272	0.569269	-4.16801	3.07273e-05	0.00036	FB
evm.model.CHR_12At.525-evm.model.CHR_12Bt.503	9.93145	6.78203	1.62743	4.16733	3.08189e-05	0.00036	FB
evm.model.CHR_22At.1075-evm.model.CHR_22Bt.1120	93.7277	-2.4817	0.595862	-4.1649	3.11492e-05	0.000364	FB
evm.model.CHR_5At.804-evm.model.CHR_5Bt.829	15.809	-7.44014	1.78719	-4.16302	3.1406e-05	0.000367	FB
evm.model.CHR_6At.1106-evm.model.CHR_6Bt.1125	17.4099	4.41581	1.06101	4.1619	3.15613e-05	0.000369	FB
evm.model.CHR_10At.2707-evm.model.CHR_10Bt.2793	178.51	2.56287	0.615928	4.16099	3.16871e-05	0.00037	FB
evm.model.CHR_10At.184-evm.model.CHR_10Bt.105	435.269	-1.49592	0.359582	-4.16016	3.18018e-05	0.000371	FB
evm.model.CHR_19At.711-evm.model.CHR_19Bt.683	270.527	1.0328	0.248275	4.15991	3.18372e-05	0.000371	FB
evm.model.CHR_21At.70-evm.model.CHR_21Bt.65	38.9172	2.47345	0.594761	4.15873	3.20028e-05	0.000373	FB
evm.model.CHR_8At.1611-evm.model.CHR_8Bt.1604	22.9602	4.07562	0.980203	4.15794	3.21137e-05	0.000374	FB
evm.model.CHR_12At.340-evm.model.CHR_12Bt.323	167	3.14571	0.756566	4.15788	3.21216e-05	0.000374	FB
evm.model.CHR_17At.95-evm.model.CHR_17Bt.130	23.6027	-3.01465	0.725155	-4.15724	3.22109e-05	0.000375	FB
evm.model.CHR_22At.6-evm.model.CHR_22Bt.7	406.042	1.52196	0.366219	4.15588	3.24043e-05	0.000377	FB
evm.model.CHR_1At.734-evm.model.CHR_1Bt.750	227.807	-2.49556	0.600977	-4.1525	3.28865e-05	0.000382	FB
evm.model.CHR_14At.507-evm.model.CHR_14Bt.568	345.374	-1.69685	0.408682	-4.15202	3.29551e-05	0.000383	FB
evm.model.CHR_23At.681-evm.model.CHR_23Bt.541	53.854	2.81435	0.677931	4.15138	3.3047e-05	0.000384	FB
evm.model.CHR_6At.1197-evm.model.CHR_6Bt.1222	31.376	-6.59179	1.58794	-4.15116	3.3079e-05	0.000384	FB
evm.model.CHR_4At.1120.1-evm.model.CHR_4Bt.1060.1	59.9371	1.91491	0.461727	4.14728	3.36446e-05	0.00039	FB
evm.model.CHR_1At.851-evm.model.CHR_1Bt.881	26.7115	-8.19511	1.97633	-4.14664	3.37394e-05	0.000391	FB
evm.model.CHR_19At.149-evm.model.CHR_19Bt.146	7.84329	-6.42428	1.54966	-4.1456	3.38923e-05	0.000393	FB
evm.model.CHR_16At.1495-evm.model.CHR_16Bt.1542	211.028	1.56156	0.376696	4.14542	3.39189e-05	0.000393	FB
evm.model.CHR_12At.1704-evm.model.CHR_12Bt.1618	14.4304	4.7621	1.14942	4.14306	3.42706e-05	0.000396	FB
evm.model.CHR_10At.2049-evm.model.CHR_10Bt.2104	20.1542	-4.17997	1.00957	-4.14033	3.46806e-05	0.000401	FB
evm.model.CHR_7At.993-evm.model.CHR_7Bt.967	122.992	6.05148	1.46275	4.13706	3.51786e-05	0.000406	FB
evm.model.CHR_7At.752.1-evm.model.CHR_7Bt.734	1087.56	-2.19013	0.52939	-4.13708	3.51752e-05	0.000406	FB
evm.model.CHR_15At.1093-evm.model.CHR_15Bt.1045	172.104	2.1274	0.515061	4.13038	3.62172e-05	0.000418	FB
evm.model.CHR_14At.938-evm.model.CHR_14Bt.1002	10.4204	6.84209	1.65669	4.12998	3.62792e-05	0.000419	FB
evm.model.CHR_8At.202-evm.model.CHR_8Bt.215	390.229	1.9629	0.475468	4.12835	3.65379e-05	0.000421	FB
evm.model.CHR_10At.1017-evm.model.CHR_10Bt.971	13.1051	6.20554	1.50325	4.12808	3.65803e-05	0.000422	FB
evm.model.CHR_2At.46-evm.model.CHR_2Bt.44	11.6333	-6.99842	1.69643	-4.12537	3.70138e-05	0.000426	FB
evm.model.CHR_4At.984-evm.model.CHR_4Bt.911	29.3332	2.93649	0.712089	4.12377	3.72718e-05	0.000429	FB
evm.model.CHR_13At.1155-evm.model.CHR_13Bt.1006	622.844	-1.60915	0.390482	-4.12094	3.77328e-05	0.000434	FB
evm.model.CHR_13At.519-evm.model.CHR_13Bt.460	354.301	1.011	0.245521	4.11777	3.82549e-05	0.00044	FB
evm.model.CHR_15At.118-evm.model.CHR_15Bt.122.1	385.27	0.993696	0.241381	4.11672	3.84305e-05	0.000442	FB
evm.model.CHR_14At.835-evm.model.CHR_14Bt.881	226.451	-4.94472	1.20146	-4.11558	3.86203e-05	0.000444	FB
evm.model.CHR_15At.312-evm.model.CHR_15Bt.306	608.984	-1.54211	0.374905	-4.11332	3.90007e-05	0.000448	FB
evm.model.CHR_8At.806.1-evm.model.CHR_8Bt.816.1	54.2449	-3.14724	0.76541	-4.11184	3.92525e-05	0.00045	FB
evm.model.CHR_17At.225-evm.model.CHR_17Bt.253	38.8276	2.37422	0.577445	4.1116	3.92928e-05	0.000451	FB
evm.model.CHR_4At.842-evm.model.CHR_4Bt.780.1	119.733	-2.77769	0.675701	-4.11083	3.94241e-05	0.000452	FB
evm.model.CHR_21At.507-evm.model.CHR_21Bt.454	17.9567	-3.34901	0.814765	-4.1104	3.94967e-05	0.000452	FB
evm.model.CHR_4At.928-evm.model.CHR_4Bt.863	75.2611	1.65223	0.402085	4.10915	3.97122e-05	0.000455	FB
evm.model.CHR_5At.154-evm.model.CHR_5Bt.171.1	95.6458	2.93926	0.715447	4.10829	3.986e-05	0.000456	FB
evm.model.CHR_12At.154-evm.model.CHR_12Bt.147	37.8671	-5.11945	1.24642	-4.10732	4.00277e-05	0.000458	FB
evm.model.CHR_19At.377-evm.model.CHR_19Bt.371	51.9448	-5.04536	1.2289	-4.10561	4.03256e-05	0.000461	FB
evm.model.CHR_1At.593-evm.model.CHR_1Bt.614	18.2522	3.99198	0.972356	4.10547	4.03489e-05	0.000461	FB
evm.model.CHR_16At.1417-evm.model.CHR_16Bt.1468	206.482	2.99305	0.729199	4.10457	4.05072e-05	0.000463	FB
evm.model.CHR_13At.853-evm.model.CHR_13Bt.714	8.81524	6.60644	1.60978	4.10394	4.06175e-05	0.000464	FB
evm.model.CHR_3At.482-evm.model.CHR_3Bt.460	1050.5	-3.32853	0.811547	-4.10146	4.1055e-05	0.000468	FB
evm.model.CHR_4At.3-evm.model.CHR_4Bt.15	96.4348	-1.3795	0.336356	-4.10132	4.10809e-05	0.000468	FB
evm.model.CHR_5At.1050-evm.model.CHR_5Bt.1073	223.057	-2.72831	0.665377	-4.10039	4.12455e-05	0.00047	FB
evm.model.CHR_9At.1718-evm.model.CHR_9Bt.1679	120.418	-2.70885	0.660874	-4.09888	4.15148e-05	0.000473	FB
evm.model.CHR_2At.508-evm.model.CHR_2Bt.511	26.1588	-6.15174	1.50098	-4.09847	4.15884e-05	0.000473	FB
evm.model.CHR_1At.264-evm.model.CHR_1Bt.274	404.006	-3.28823	0.802367	-4.09816	4.16455e-05	0.000474	FB
evm.model.CHR_8At.1561-evm.model.CHR_8Bt.1558	8.20012	6.50331	1.58758	4.09637	4.19675e-05	0.000477	FB
evm.model.CHR_15At.1855-evm.model.CHR_15Bt.1787	94.8023	-2.45379	0.599821	-4.09087	4.29764e-05	0.000488	FB
evm.model.CHR_10At.696.1-evm.model.CHR_10Bt.597	487.372	2.2285	0.544817	4.09035	4.30717e-05	0.000489	FB
evm.model.CHR_10At.2182-evm.model.CHR_10Bt.2234	16.8308	-3.72422	0.910722	-4.0893	4.32674e-05	0.000491	FB
evm.model.CHR_8At.219-evm.model.CHR_8Bt.232	15.0619	-4.90974	1.20085	-4.08856	4.34053e-05	0.000492	FB
evm.model.CHR_15At.1538-evm.model.CHR_15Bt.1487	101.653	4.97866	1.21801	4.08753	4.35982e-05	0.000494	FB
evm.model.CHR_20At.623-evm.model.CHR_20Bt.770	12.7811	-6.14781	1.50418	-4.08714	4.36728e-05	0.000495	FB
evm.model.CHR_2At.792-evm.model.CHR_2Bt.796	11.1034	-6.92523	1.69443	-4.08707	4.36859e-05	0.000495	FB
evm.model.CHR_13At.240-evm.model.CHR_13Bt.176	9.46005	6.70883	1.64156	4.08687	4.37227e-05	0.000495	FB
evm.model.CHR_12At.1226-evm.model.CHR_12Bt.1172	85.6079	-3.72478	0.911442	-4.08669	4.37576e-05	0.000495	FB
evm.model.CHR_15At.1066-evm.model.CHR_15Bt.1020	12.0487	-4.08656	1.00068	-4.08376	4.43119e-05	0.000501	FB
evm.model.CHR_12At.438-evm.model.CHR_12Bt.417	17.7148	-4.82067	1.18096	-4.08199	4.46516e-05	0.000505	FB
evm.model.CHR_11At.356-evm.model.CHR_11Bt.444	20.3111	2.74695	0.673059	4.08129	4.47861e-05	0.000506	FB
evm.model.CHR_4At.700-evm.model.CHR_4Bt.643	43.621	-2.14718	0.526154	-4.08089	4.48635e-05	0.000507	FB
evm.model.CHR_17At.510-evm.model.CHR_17Bt.564	182.872	3.11291	0.762879	4.08048	4.49434e-05	0.000507	FB
evm.model.CHR_8At.1131-evm.model.CHR_8Bt.1148	127.217	-2.57131	0.630252	-4.07981	4.50724e-05	0.000508	FB
evm.model.CHR_1At.759-evm.model.CHR_1Bt.780	13.3893	5.34812	1.31123	4.07872	4.52851e-05	0.000511	FB
evm.model.CHR_13At.1036-evm.model.CHR_13Bt.889	10.1454	-6.80317	1.66871	-4.07689	4.56421e-05	0.000514	FB
evm.model.CHR_7At.1055-evm.model.CHR_7Bt.1030	237.619	1.84813	0.453512	4.07515	4.59838e-05	0.000518	FB
evm.model.CHR_23At.111-evm.model.CHR_23Bt.128	136.011	1.4703	0.360852	4.07454	4.61053e-05	0.000519	FB
evm.model.CHR_3At.859-evm.model.CHR_3Bt.870	465.233	-2.13924	0.525445	-4.07129	4.67537e-05	0.000526	FB
evm.model.CHR_4At.872-evm.model.CHR_4Bt.808	329.501	-1.86466	0.45803	-4.07103	4.68054e-05	0.000526	FB
evm.model.CHR_23At.28-evm.model.CHR_23Bt.36	49.0164	1.95283	0.479787	4.0702	4.69729e-05	0.000528	FB
evm.model.CHR_19At.2-evm.model.CHR_19Bt.2	45.0397	-7.11832	1.74885	-4.07029	4.69556e-05	0.000528	FB
evm.model.CHR_23At.779-evm.model.CHR_23Bt.638	9.89397	-6.76687	1.66291	-4.0693	4.71539e-05	0.000529	FB
evm.model.CHR_9At.895-evm.model.CHR_9Bt.864	358.34	1.289	0.316808	4.0687	4.72753e-05	0.00053	FB
evm.model.CHR_10At.543-evm.model.CHR_10Bt.447	96.5621	1.8914	0.464853	4.06882	4.72522e-05	0.00053	FB
evm.model.CHR_9At.240-evm.model.CHR_9Bt.239	32.5451	-1.9928	0.489783	-4.06875	4.72663e-05	0.00053	FB
evm.model.CHR_2At.1124-evm.model.CHR_2Bt.1128	10.1915	-6.80879	1.67352	-4.06853	4.73103e-05	0.00053	FB
evm.model.CHR_22At.533-evm.model.CHR_22Bt.584	15.3954	4.95729	1.2191	4.06637	4.77518e-05	0.000535	FB
evm.model.CHR_5At.271-evm.model.CHR_5Bt.290	39.553	2.34263	0.576216	4.06554	4.79214e-05	0.000536	FB
evm.model.CHR_17At.960-evm.model.CHR_17Bt.1002	1852.26	2.25178	0.553954	4.06492	4.80488e-05	0.000537	FB
evm.model.CHR_22At.526-evm.model.CHR_22Bt.568	120.451	-3.80817	0.936879	-4.06474	4.80857e-05	0.000537	FB
evm.model.CHR_11At.1055-evm.model.CHR_11Bt.1106	27.1061	-2.29116	0.563698	-4.06452	4.81317e-05	0.000538	FB
evm.model.CHR_13At.2042-evm.model.CHR_13Bt.1879	77.0077	-1.8224	0.44885	-4.06016	4.90384e-05	0.000548	FB
evm.model.CHR_10At.1118-evm.model.CHR_10Bt.1078	15.1138	4.19347	1.03321	4.05867	4.93535e-05	0.000551	FB
evm.model.CHR_18At.325-evm.model.CHR_18Bt.421	8.0592	-6.46929	1.59507	-4.0558	4.99633e-05	0.000557	FB
evm.model.CHR_21At.735-evm.model.CHR_21Bt.685	11.4825	6.98597	1.72371	4.05288	5.05916e-05	0.000564	FB
evm.model.CHR_16At.1336-evm.model.CHR_16Bt.1382	20.0706	-5.3743	1.32626	-4.05222	5.0734e-05	0.000565	FB
evm.model.CHR_21At.1131-evm.model.CHR_21Bt.1040	2347.65	2.10466	0.519621	4.05039	5.11334e-05	0.000569	FB
evm.model.CHR_24At.515-evm.model.CHR_24Bt.511	16.7883	3.27665	0.809275	4.04887	5.14665e-05	0.000573	FB
evm.model.CHR_10At.829-evm.model.CHR_10Bt.744	101.868	-2.23657	0.552433	-4.04857	5.15313e-05	0.000573	FB
evm.model.CHR_19At.444-evm.model.CHR_19Bt.439	41.2368	2.50551	0.618961	4.04793	5.16727e-05	0.000575	FB
evm.model.CHR_8At.131-evm.model.CHR_8Bt.115	232.39	1.17691	0.290784	4.04738	5.17937e-05	0.000576	FB
evm.model.CHR_1At.172-evm.model.CHR_1Bt.182	204.606	-1.58389	0.391593	-4.04472	5.23847e-05	0.000582	FB
evm.model.CHR_16At.394-evm.model.CHR_16Bt.394	91.7418	2.07512	0.513469	4.04136	5.31417e-05	0.00059	FB
evm.model.CHR_21At.527-evm.model.CHR_21Bt.476	109.815	2.74056	0.678286	4.04042	5.33561e-05	0.000592	FB
evm.model.CHR_4At.856-evm.model.CHR_4Bt.793	142.566	-1.5795	0.391026	-4.03939	5.35914e-05	0.000594	FB
evm.model.CHR_13At.847-evm.model.CHR_13Bt.708	8.27238	-6.50667	1.61087	-4.03923	5.3628e-05	0.000594	FB
evm.model.CHR_7At.522-evm.model.CHR_7Bt.506	51.8293	1.8298	0.453212	4.03741	5.4045e-05	0.000599	FB
evm.model.CHR_11At.15-evm.model.CHR_11Bt.81	214.63	-2.05232	0.508623	-4.03506	5.45882e-05	0.000604	FB
evm.model.CHR_13At.1601-evm.model.CHR_13Bt.1479	136.882	1.4914	0.369625	4.03489	5.46288e-05	0.000605	FB
evm.model.CHR_24At.74-evm.model.CHR_24Bt.65	110.594	-2.57178	0.637629	-4.03334	5.49886e-05	0.000608	FB
evm.model.CHR_10At.2654-evm.model.CHR_10Bt.2739	19.605	5.31034	1.31676	4.03287	5.50995e-05	0.000609	FB
evm.model.CHR_9At.1770-evm.model.CHR_9Bt.1712	16.7585	-3.15726	0.783315	-4.03063	5.56266e-05	0.000615	FB
evm.model.CHR_21At.407-evm.model.CHR_21Bt.357	112.607	-3.37456	0.837281	-4.03038	5.5686e-05	0.000615	FB
evm.model.CHR_16At.1713-evm.model.CHR_16Bt.1935	26.5916	5.04528	1.25191	4.03007	5.5761e-05	0.000615	FB
evm.model.CHR_1At.299-evm.model.CHR_19Bt.250	170	-2.28848	0.568021	-4.02887	5.60465e-05	0.000618	FB
evm.model.CHR_6At.1240-evm.model.CHR_6Bt.1268	42.568	-5.76669	1.43269	-4.02508	5.6955e-05	0.000628	FB
evm.model.CHR_17At.818-evm.model.CHR_17Bt.856	133.646	6.53413	1.62431	4.0227	5.75348e-05	0.000634	FB
evm.model.CHR_11At.1134_evm.model.CHR_11At.1135-evm.model.CHR_11Bt.1192	17.0959	4.62801	1.15178	4.01813	5.86627e-05	0.000646	FB
evm.model.CHR_9At.1207-evm.model.CHR_9Bt.1169	41.1718	-1.99698	0.49716	-4.01677	5.90017e-05	0.00065	FB
evm.model.CHR_12At.1754-evm.model.CHR_12Bt.1667	615.177	12.7327	3.17374	4.0119	6.02326e-05	0.000663	FB
evm.model.CHR_19At.1573-evm.model.CHR_19Bt.1568.2	18.6129	-5.82727	1.45261	-4.01158	6.03125e-05	0.000663	FB
evm.model.CHR_8At.238-evm.model.CHR_8Bt.249	118.841	-2.10799	0.525823	-4.00892	6.09961e-05	0.00067	FB
evm.model.CHR_19At.482.2-evm.model.CHR_19Bt.476.1	53.1265	-2.91065	0.726276	-4.00764	6.13297e-05	0.000674	FB
evm.model.CHR_11At.354-evm.model.CHR_11Bt.442	190.191	-2.1292	0.531404	-4.00675	6.15607e-05	0.000676	FB
evm.model.CHR_10At.87-evm.model.CHR_10Bt.19	80.8519	-2.05086	0.512138	-4.0045	6.21497e-05	0.000682	FB
evm.model.CHR_8At.789-evm.model.CHR_8Bt.800	315.822	2.62932	0.656699	4.00384	6.23222e-05	0.000684	FB
evm.model.CHR_20At.450-evm.model.CHR_20Bt.611	84.8287	-2.01065	0.502437	-4.00179	6.28642e-05	0.000689	FB
evm.model.CHR_9At.297-evm.model.CHR_9Bt.297	75.32	-1.79836	0.449436	-4.00137	6.2978e-05	0.00069	FB
evm.model.CHR_16At.1400-evm.model.CHR_16Bt.1449	18.7239	3.91393	0.978164	4.0013	6.29942e-05	0.00069	FB
evm.model.CHR_9At.999-evm.model.CHR_9Bt.956	142.627	-1.30759	0.327036	-3.99829	6.38022e-05	0.000698	FB
evm.model.CHR_15At.2019-evm.model.CHR_15Bt.1949	597.696	-2.57196	0.643436	-3.99723	6.40879e-05	0.000701	FB
evm.model.CHR_10At.1297-evm.model.CHR_10Bt.1259	160.917	-2.78199	0.696052	-3.99682	6.42004e-05	0.000702	FB
evm.model.CHR_11At.797-evm.model.CHR_11Bt.875	142.92	2.15096	0.538605	3.99357	6.50846e-05	0.000711	FB
evm.model.CHR_11At.783-evm.model.CHR_11Bt.860	12.1303	-4.19613	1.05093	-3.99279	6.52999e-05	0.000713	FB
evm.model.CHR_15At.1274-evm.model.CHR_15Bt.1230	1317.1	2.55592	0.640165	3.99259	6.5355e-05	0.000714	FB
evm.model.CHR_15At.424-evm.model.CHR_15Bt.415_evm.model.CHR_15Bt.416	316.1	-1.99062	0.498826	-3.99062	6.59021e-05	0.000719	FB
evm.model.CHR_11At.812-evm.model.CHR_11Bt.891	115.043	-2.15507	0.540094	-3.99018	6.60239e-05	0.00072	FB
evm.model.CHR_18At.800-evm.model.CHR_18Bt.922	84.7324	2.43471	0.610587	3.98749	6.67763e-05	0.000728	FB
evm.model.CHR_8At.1331.2-evm.model.CHR_8Bt.1339	461.913	1.63622	0.410455	3.98635	6.70971e-05	0.000731	FB
evm.model.CHR_19At.1505-evm.model.CHR_19Bt.1507	10.2232	-5.81875	1.4601	-3.98518	6.74295e-05	0.000734	FB
evm.model.CHR_24At.124-evm.model.CHR_24Bt.118	355.173	5.43644	1.36431	3.98474	6.75538e-05	0.000735	FB
evm.model.CHR_14At.1073-evm.model.CHR_14Bt.1134	39.2307	-5.22798	1.31202	-3.98469	6.75669e-05	0.000735	FB
evm.model.CHR_24At.128-evm.model.CHR_24Bt.122_evm.model.CHR_24Bt.123	2927.59	1.24896	0.313559	3.98318	6.79997e-05	0.000739	FB
evm.model.CHR_21At.848-evm.model.CHR_21Bt.770	94.7925	-1.34233	0.337079	-3.98224	6.827e-05	0.000742	FB
evm.model.CHR_12At.768-evm.model.CHR_12Bt.732	147.901	1.79011	0.449569	3.98183	6.83865e-05	0.000743	FB
evm.model.CHR_11At.790-evm.model.CHR_11Bt.866	7.0849	-6.27956	1.57762	-3.98041	6.87967e-05	0.000747	FB
evm.model.CHR_3At.749-evm.model.CHR_3Bt.752	50.3776	2.69021	0.675914	3.9801	6.88854e-05	0.000748	FB
evm.model.CHR_23At.329-evm.model.CHR_23Bt.350	204.964	-1.59408	0.40111	-3.97418	7.06236e-05	0.000766	FB
evm.model.CHR_7At.418-evm.model.CHR_7Bt.394	304.844	2.01563	0.507294	3.97329	7.08854e-05	0.000768	FB
evm.model.CHR_15At.1491-evm.model.CHR_15Bt.1447	17.3751	-7.57599	1.90714	-3.97245	7.1138e-05	0.000771	FB
evm.model.CHR_12At.794-evm.model.CHR_12Bt.757	26.4656	-3.92995	0.989471	-3.97177	7.13399e-05	0.000773	FB
evm.model.CHR_21At.74-evm.model.CHR_21Bt.68	96.5949	3.69289	0.930142	3.97024	7.17992e-05	0.000777	FB
evm.model.CHR_1At.215-evm.model.CHR_1Bt.223	281.1	1.8665	0.470266	3.96903	7.21662e-05	0.000781	FB
evm.model.CHR_9At.1746-evm.model.CHR_9Bt.1708	8.75266	6.59434	1.66342	3.96433	7.36031e-05	0.000796	FB
evm.model.CHR_3At.58-evm.model.CHR_3Bt.47	57.9566	2.4556	0.619501	3.96383	7.37557e-05	0.000797	FB
evm.model.CHR_19At.261-evm.model.CHR_19Bt.261	241.986	1.2586	0.317547	3.96351	7.3857e-05	0.000798	FB
evm.model.CHR_21At.177-evm.model.CHR_21Bt.170	22.1753	4.47172	1.13006	3.95706	7.5877e-05	0.000819	FB
evm.model.CHR_19At.75-evm.model.CHR_19Bt.70	39.3768	-5.97643	1.51062	-3.95628	7.61268e-05	0.000821	FB
evm.model.CHR_10At.1172-evm.model.CHR_10Bt.1136	261.649	3.19665	0.808063	3.95594	7.62332e-05	0.000822	FB
evm.model.CHR_10At.2017-evm.model.CHR_16Bt.1713	149.444	5.78214	1.46189	3.95525	7.64532e-05	0.000824	FB
evm.model.CHR_20At.10-evm.model.CHR_20Bt.159	261.244	-1.64688	0.416486	-3.95423	7.6782e-05	0.000827	FB
evm.model.CHR_10At.821-evm.model.CHR_10Bt.735	29.8174	3.80146	0.961395	3.95411	7.68201e-05	0.000827	FB
evm.model.CHR_13At.331-evm.model.CHR_13Bt.264	522.988	1.30296	0.329753	3.95131	7.77234e-05	0.000837	FB
evm.model.CHR_10At.903-evm.model.CHR_10Bt.854	52.2889	4.01943	1.01753	3.95016	7.80974e-05	0.00084	FB
evm.model.CHR_23At.307.2-evm.model.CHR_23Bt.311	47.6366	4.30055	1.08924	3.9482	7.8741e-05	0.000847	FB
evm.model.CHR_22At.342-evm.model.CHR_22Bt.376	13.2033	-7.18116	1.8191	-3.94765	7.89231e-05	0.000848	FB
evm.model.CHR_23At.676-evm.model.CHR_23Bt.537	440.186	-0.994755	0.252021	-3.94711	7.91011e-05	0.00085	FB
evm.model.CHR_5At.27-evm.model.CHR_5Bt.41	1173.23	2.56084	0.648845	3.94677	7.92118e-05	0.00085	FB
evm.model.CHR_13At.838-evm.model.CHR_13Bt.699	8.89983	6.61435	1.67594	3.94665	7.92525e-05	0.00085	FB
evm.model.CHR_21At.269-evm.model.CHR_21Bt.268	46.7598	-3.54472	0.898291	-3.94607	7.94448e-05	0.000852	FB
evm.model.CHR_21At.481-evm.model.CHR_21Bt.426	46.1294	-1.9385	0.491403	-3.94483	7.98578e-05	0.000856	FB
evm.model.CHR_1At.1006-evm.model.CHR_1Bt.1025	185.751	1.15947	0.293943	3.94454	7.9952e-05	0.000857	FB
evm.model.CHR_14At.372-evm.model.CHR_14Bt.391	9.30069	6.68849	1.69647	3.9426	8.06037e-05	0.000863	FB
evm.model.CHR_10At.2676-evm.model.CHR_10Bt.2762	699.978	2.03848	0.517112	3.94205	8.07865e-05	0.000865	FB
evm.model.CHR_8At.483-evm.model.CHR_8Bt.500	56.1952	-5.85394	1.48539	-3.94101	8.11409e-05	0.000868	FB
evm.model.CHR_5At.813-evm.model.CHR_5Bt.837	386.489	-3.29716	0.83686	-3.93992	8.15099e-05	0.000872	FB
evm.model.CHR_12At.169-evm.model.CHR_12Bt.161	57.2108	-3.6152	0.917745	-3.93922	8.17467e-05	0.000874	FB
evm.model.CHR_6At.970-evm.model.CHR_6Bt.993	7.83011	-6.41776	1.62948	-3.93854	8.19783e-05	0.000876	FB
evm.model.CHR_10At.2082-evm.model.CHR_10Bt.2134	10.7337	6.89754	1.75222	3.93646	8.26913e-05	0.000883	FB
evm.model.CHR_11At.362-evm.model.CHR_11Bt.452	64.2833	-1.55481	0.395025	-3.93599	8.28551e-05	0.000884	FB
evm.model.CHR_18At.138-evm.model.CHR_18Bt.204	849.004	-1.12294	0.285453	-3.93388	8.35842e-05	0.000891	FB
evm.model.CHR_8At.1205-evm.model.CHR_8Bt.1218	273.179	2.0091	0.510853	3.93284	8.39496e-05	0.000895	FB
evm.model.CHR_22At.369-evm.model.CHR_22Bt.401	53.5039	3.73022	0.948666	3.93207	8.42179e-05	0.000897	FB
evm.model.CHR_19At.307-evm.model.CHR_19Bt.302	72.2193	1.84166	0.468417	3.93166	8.43618e-05	0.000898	FB
evm.model.CHR_1At.1395-evm.model.CHR_1Bt.1400	19.6883	-7.75177	1.9725	-3.92991	8.4976e-05	0.000905	FB
evm.model.CHR_5At.1067-evm.model.CHR_5Bt.1099	24.7437	2.61921	0.667148	3.92598	8.6377e-05	0.000919	FB
evm.model.CHR_15At.925-evm.model.CHR_15Bt.899	57.3729	-1.86062	0.473961	-3.92567	8.64884e-05	0.00092	FB
evm.model.CHR_4At.1182-evm.model.CHR_4Bt.1126	79.2321	-1.66089	0.423124	-3.92531	8.66194e-05	0.000921	FB
evm.model.CHR_10At.2466-evm.model.CHR_10Bt.2556	134.214	2.15529	0.549136	3.92487	8.67774e-05	0.000922	FB
evm.model.CHR_7At.165-evm.model.CHR_21Bt.889.1	140.038	3.03106	0.77277	3.92232	8.76989e-05	0.000931	FB
evm.model.CHR_11At.759-evm.model.CHR_11Bt.835	211.041	-1.94293	0.495474	-3.92135	8.80536e-05	0.000934	FB
evm.model.CHR_19At.30-evm.model.CHR_19Bt.31	86.1936	-2.88934	0.737271	-3.91896	8.89318e-05	0.000943	FB
evm.model.CHR_16At.1504-evm.model.CHR_16Bt.1550	55.4669	2.88536	0.736237	3.91907	8.88928e-05	0.000943	FB
[truncated: 81,619 more rows]

## Sheet: Table S18
Table S18. Gene fraction in sugenomes of tetraploid Trapa natans.
Gnen lost in subgenome A	Gene lost in subgenome B
evm.model.CHR_10Bt.1881	evm.model.CHR_15At.544
evm.model.CHR_12Bt.896	evm.model.CHR_19At.948
evm.model.CHR_1Bt.1242	evm.model.CHR_21At.422
evm.model.CHR_1Bt.1517	evm.model.CHR_21At.436
evm.model.CHR_21Bt.835.1	evm.model.CHR_4At.278
evm.model.CHR_7Bt.179	evm.model.CHR_12At.1727
evm.model.CHR_13Bt.1423	evm.model.CHR_23At.386
evm.model.CHR_21Bt.629	evm.model.CHR_23At.477
evm.model.CHR_13Bt.1097	evm.model.CHR_3At.434.2
evm.model.CHR_13Bt.1106	evm.model.CHR_8At.1057
evm.model.CHR_14Bt.434	evm.model.CHR_11At.588
evm.model.CHR_14Bt.435	evm.model.CHR_5At.132.1
evm.model.CHR_14Bt.438	evm.model.CHR_22At.338
evm.model.CHR_7Bt.43	evm.model.CHR_12At.592
evm.model.CHR_2Bt.1248	evm.model.CHR_1At.94.1
evm.model.CHR_2Bt.1250	evm.model.CHR_20At.737
evm.model.CHR_10Bt.792	evm.model.CHR_20At.738
evm.model.CHR_10Bt.820	evm.model.CHR_1At.1578
evm.model.CHR_12Bt.1383	evm.model.CHR_2At.1323
evm.model.CHR_14Bt.740	evm.model.CHR_17At.952
evm.model.CHR_2Bt.22	evm.model.CHR_8At.772
evm.model.CHR_12Bt.1095	evm.model.CHR_17At.951
evm.model.CHR_16Bt.1117	evm.model.CHR_8At.771
evm.model.CHR_16Bt.1118	evm.model.CHR_10At.2555
evm.model.CHR_16Bt.1125	evm.model.CHR_10At.2556
evm.model.CHR_10Bt.2896	evm.model.CHR_10At.1244
evm.model.CHR_18Bt.560	evm.model.CHR_10At.1246
evm.model.CHR_18Bt.569	evm.model.CHR_5At.744
evm.model.CHR_1Bt.836	evm.model.CHR_5At.746
evm.model.CHR_21Bt.1208	evm.model.CHR_13At.2250
evm.model.CHR_10Bt.1791	evm.model.CHR_12At.1426
evm.model.CHR_12Bt.175	evm.model.CHR_12At.1498
evm.model.CHR_1Bt.357	evm.model.CHR_12At.1739
evm.model.CHR_15Bt.271	evm.model.CHR_1At.332
evm.model.CHR_16Bt.1886	evm.model.CHR_11At.486
evm.model.CHR_16Bt.1887	evm.model.CHR_16At.706
evm.model.CHR_17Bt.501	evm.model.CHR_9At.634
evm.model.CHR_17Bt.535	evm.model.CHR_16At.817
evm.model.CHR_10Bt.2846	evm.model.CHR_10At.2076
evm.model.CHR_10Bt.2852	evm.model.CHR_16At.1573
evm.model.CHR_14Bt.353	evm.model.CHR_21At.85
evm.model.CHR_12Bt.739	evm.model.CHR_19At.284
evm.model.CHR_6Bt.1035	evm.model.CHR_7At.963
evm.model.CHR_16Bt.1732	evm.model.CHR_3At.435
evm.model.CHR_16Bt.599	evm.model.CHR_3At.436
evm.model.CHR_10Bt.1221	evm.model.CHR_3At.580
evm.model.CHR_21Bt.165	evm.model.CHR_3At.584
evm.model.CHR_21Bt.166	evm.model.CHR_8At.1491
evm.model.CHR_21Bt.317	evm.model.CHR_8At.291.1
evm.model.CHR_21Bt.313	evm.model.CHR_9At.914
evm.model.CHR_4Bt.1305	evm.model.CHR_22At.1047
evm.model.CHR_8Bt.248	evm.model.CHR_1At.1450
evm.model.CHR_17Bt.858	evm.model.CHR_1At.1451
evm.model.CHR_10Bt.2362	evm.model.CHR_5At.501
evm.model.CHR_24Bt.35	evm.model.CHR_22At.471
evm.model.CHR_5Bt.7	evm.model.CHR_2At.559
evm.model.CHR_5Bt.728	evm.model.CHR_18At.28
evm.model.CHR_2Bt.484	evm.model.CHR_18At.29
evm.model.CHR_2Bt.676	evm.model.CHR_18At.226
evm.model.CHR_2Bt.564	evm.model.CHR_14At.451
evm.model.CHR_5Bt.8	evm.model.CHR_15At.1195
evm.model.CHR_1Bt.838	evm.model.CHR_19At.15
evm.model.CHR_18Bt.11	evm.model.CHR_1At.203
evm.model.CHR_18Bt.14	evm.model.CHR_15At.1785
evm.model.CHR_2Bt.257	evm.model.CHR_23At.375
evm.model.CHR_5Bt.311	evm.model.CHR_23At.465
evm.model.CHR_18Bt.174	evm.model.CHR_10At.1790
evm.model.CHR_17Bt.659	evm.model.CHR_10At.193
evm.model.CHR_18Bt.172	evm.model.CHR_10At.2222
evm.model.CHR_13Bt.1093	evm.model.CHR_13At.1336
evm.model.CHR_22Bt.470	evm.model.CHR_22At.310
evm.model.CHR_22Bt.520	evm.model.CHR_12At.1373
evm.model.CHR_19Bt.1341_evm.model.CHR_19Bt.1342	evm.model.CHR_12At.1736
evm.model.CHR_19Bt.1409	evm.model.CHR_12At.1746
evm.model.CHR_19Bt.1445	evm.model.CHR_13At.667
evm.model.CHR_15Bt.1734	evm.model.CHR_13At.713
evm.model.CHR_15Bt.1736	evm.model.CHR_13At.668
evm.model.CHR_23Bt.176	evm.model.CHR_13At.714
evm.model.CHR_23Bt.179	evm.model.CHR_13At.692
evm.model.CHR_10Bt.160	evm.model.CHR_13At.740
evm.model.CHR_24Bt.441	evm.model.CHR_13At.699
evm.model.CHR_8Bt.170	evm.model.CHR_13At.746
evm.model.CHR_8Bt.192	evm.model.CHR_23At.624
evm.model.CHR_21Bt.521	evm.model.CHR_13At.669
evm.model.CHR_21Bt.524	evm.model.CHR_13At.715
evm.model.CHR_12Bt.1194	evm.model.CHR_5At.1080
evm.model.CHR_12Bt.1197	evm.model.CHR_13At.707
evm.model.CHR_12Bt.1691	evm.model.CHR_13At.754
evm.model.CHR_12Bt.826	evm.model.CHR_13At.939
evm.model.CHR_12Bt.845	evm.model.CHR_13At.940
evm.model.CHR_16Bt.856	evm.model.CHR_13At.690
evm.model.CHR_16Bt.1141	evm.model.CHR_13At.738
evm.model.CHR_12Bt.1408	evm.model.CHR_13At.708
evm.model.CHR_12Bt.1409	evm.model.CHR_13At.755
evm.model.CHR_20Bt.214	evm.model.CHR_13At.697
evm.model.CHR_20Bt.215	evm.model.CHR_13At.744
evm.model.CHR_13Bt.167	evm.model.CHR_13At.666
evm.model.CHR_13Bt.65	evm.model.CHR_13At.712
evm.model.CHR_13Bt.572	evm.model.CHR_13At.698
evm.model.CHR_13Bt.575	evm.model.CHR_13At.745.1
evm.model.CHR_11Bt.626	evm.model.CHR_13At.683
evm.model.CHR_11Bt.694	evm.model.CHR_13At.731
evm.model.CHR_13Bt.803	evm.model.CHR_13At.704
evm.model.CHR_16Bt.1057.1	evm.model.CHR_13At.751
evm.model.CHR_16Bt.1097	evm.model.CHR_10At.2019
evm.model.CHR_16Bt.2023	evm.model.CHR_7At.704
evm.model.CHR_16Bt.8	evm.model.CHR_21At.325
evm.model.CHR_16Bt.1050	evm.model.CHR_3At.1059
evm.model.CHR_16Bt.1089	evm.model.CHR_3At.5
evm.model.CHR_16Bt.1066	evm.model.CHR_3At.501
evm.model.CHR_16Bt.1107	evm.model.CHR_3At.1052
evm.model.CHR_16Bt.1059	evm.model.CHR_3At.12
evm.model.CHR_16Bt.1099	evm.model.CHR_3At.1060
evm.model.CHR_16Bt.1038	evm.model.CHR_3At.4
evm.model.CHR_16Bt.1076	evm.model.CHR_3At.1061
evm.model.CHR_16Bt.1071	evm.model.CHR_3At.3
evm.model.CHR_16Bt.1113	evm.model.CHR_5At.866
evm.model.CHR_16Bt.1072	evm.model.CHR_3At.1053
evm.model.CHR_16Bt.1115	evm.model.CHR_3At.11
evm.model.CHR_16Bt.1069	evm.model.CHR_5At.1154
evm.model.CHR_16Bt.1110	evm.model.CHR_6At.266
evm.model.CHR_16Bt.1065	evm.model.CHR_6At.424
evm.model.CHR_16Bt.1106	evm.model.CHR_11At.54
evm.model.CHR_16Bt.1037	evm.model.CHR_6At.815
evm.model.CHR_16Bt.1075	evm.model.CHR_6At.916
evm.model.CHR_16Bt.1067	evm.model.CHR_10At.2337
evm.model.CHR_16Bt.1108	evm.model.CHR_10At.2727
evm.model.CHR_16Bt.1940	evm.model.CHR_10At.2742
evm.model.CHR_16Bt.1948	evm.model.CHR_15At.2009.2
evm.model.CHR_16Bt.1054	evm.model.CHR_10At.1220
evm.model.CHR_16Bt.1095	evm.model.CHR_10At.2317
evm.model.CHR_16Bt.1951	evm.model.CHR_24At.507
evm.model.CHR_16Bt.1045	evm.model.CHR_24At.508
evm.model.CHR_16Bt.1083	evm.model.CHR_10At.2614
evm.model.CHR_16Bt.1062	evm.model.CHR_9At.474
evm.model.CHR_16Bt.1102	evm.model.CHR_9At.758
evm.model.CHR_16Bt.12	evm.model.CHR_4At.119
evm.model.CHR_16Bt.2027	evm.model.CHR_9At.1330
evm.model.CHR_7Bt.1001	evm.model.CHR_22At.305
evm.model.CHR_15Bt.1811	evm.model.CHR_24At.10
evm.model.CHR_7Bt.60	evm.model.CHR_18At.402
evm.model.CHR_3Bt.739	evm.model.CHR_22At.891
evm.model.CHR_8Bt.424	evm.model.CHR_13At.1595
evm.model.CHR_17Bt.1213	evm.model.CHR_22At.513
evm.model.CHR_17Bt.4	evm.model.CHR_22At.528
evm.model.CHR_17Bt.146	evm.model.CHR_22At.592
evm.model.CHR_17Bt.1211	evm.model.CHR_14At.1306.2
evm.model.CHR_17Bt.2	evm.model.CHR_14At.5
evm.model.CHR_17Bt.1214	evm.model.CHR_19At.1361
evm.model.CHR_17Bt.5	evm.model.CHR_19At.647
evm.model.CHR_17Bt.1212	evm.model.CHR_19At.674
evm.model.CHR_17Bt.3	evm.model.CHR_19At.641
evm.model.CHR_11Bt.848	evm.model.CHR_19At.679
evm.model.CHR_6Bt.126	evm.model.CHR_19At.1024
evm.model.CHR_10Bt.2354	evm.model.CHR_19At.656
evm.model.CHR_24Bt.27	evm.model.CHR_19At.666
evm.model.CHR_9Bt.988	evm.model.CHR_19At.645
evm.model.CHR_10Bt.2360	evm.model.CHR_19At.676.1
evm.model.CHR_24Bt.33	evm.model.CHR_19At.655
evm.model.CHR_10Bt.2345.1	evm.model.CHR_19At.667
evm.model.CHR_24Bt.46.1	evm.model.CHR_19At.649
evm.model.CHR_10Bt.2353	evm.model.CHR_19At.672
evm.model.CHR_24Bt.54	evm.model.CHR_15At.613
evm.model.CHR_10Bt.2343	evm.model.CHR_15At.614
evm.model.CHR_24Bt.44	evm.model.CHR_19At.1166
evm.model.CHR_10Bt.2849	evm.model.CHR_19At.644
evm.model.CHR_10Bt.2351	evm.model.CHR_19At.677
evm.model.CHR_24Bt.52	evm.model.CHR_1At.1265
evm.model.CHR_18Bt.410	evm.model.CHR_19At.817
evm.model.CHR_18Bt.432	evm.model.CHR_15At.1154
evm.model.CHR_18Bt.156	evm.model.CHR_19At.1450
evm.model.CHR_18Bt.164	evm.model.CHR_15At.1900
evm.model.CHR_18Bt.386	evm.model.CHR_23At.166
evm.model.CHR_18Bt.419	evm.model.CHR_19At.818
evm.model.CHR_18Bt.158	evm.model.CHR_21At.1407.1
evm.model.CHR_18Bt.166	evm.model.CHR_21At.1417
evm.model.CHR_18Bt.159	evm.model.CHR_21At.315
evm.model.CHR_18Bt.167	evm.model.CHR_21At.346
evm.model.CHR_18Bt.406	evm.model.CHR_21At.6
evm.model.CHR_18Bt.430	evm.model.CHR_21At.60
evm.model.CHR_18Bt.157	evm.model.CHR_21At.1410
evm.model.CHR_18Bt.165	evm.model.CHR_21At.1420
evm.model.CHR_18Bt.10	evm.model.CHR_21At.1412
evm.model.CHR_18Bt.18	evm.model.CHR_21At.1422
evm.model.CHR_18Bt.155	evm.model.CHR_21At.1406
evm.model.CHR_18Bt.163	evm.model.CHR_21At.1416
evm.model.CHR_18Bt.403	evm.model.CHR_21At.1278
evm.model.CHR_18Bt.427	evm.model.CHR_21At.1300
evm.model.CHR_3Bt.283	evm.model.CHR_18At.332
evm.model.CHR_4Bt.1374	evm.model.CHR_21At.958
evm.model.CHR_14Bt.747	evm.model.CHR_21At.1414
evm.model.CHR_14Bt.799	evm.model.CHR_21At.1424
evm.model.CHR_14Bt.487	evm.model.CHR_21At.1415
evm.model.CHR_14Bt.314	evm.model.CHR_21At.1425
evm.model.CHR_14Bt.323	evm.model.CHR_2At.327
evm.model.CHR_15Bt.640	evm.model.CHR_23At.411
evm.model.CHR_19Bt.409	evm.model.CHR_23At.497
evm.model.CHR_19Bt.597	evm.model.CHR_23At.415
evm.model.CHR_19Bt.626	evm.model.CHR_23At.500
evm.model.CHR_19Bt.564	evm.model.CHR_23At.361.2
evm.model.CHR_7Bt.530	evm.model.CHR_23At.453
evm.model.CHR_1Bt.1226	evm.model.CHR_23At.578
evm.model.CHR_1Bt.1227	evm.model.CHR_23At.380
evm.model.CHR_18Bt.575	evm.model.CHR_23At.472
evm.model.CHR_1Bt.840	evm.model.CHR_23At.370
evm.model.CHR_19Bt.1231	evm.model.CHR_23At.462
evm.model.CHR_19Bt.1334	evm.model.CHR_23At.384
evm.model.CHR_15Bt.2010	evm.model.CHR_23At.475
evm.model.CHR_23Bt.70	evm.model.CHR_23At.437
evm.model.CHR_21Bt.115	evm.model.CHR_23At.521
evm.model.CHR_21Bt.127	evm.model.CHR_23At.382.1
evm.model.CHR_23Bt.226	evm.model.CHR_23At.473
evm.model.CHR_23Bt.747	evm.model.CHR_23At.416
evm.model.CHR_23Bt.774	evm.model.CHR_23At.501
evm.model.CHR_10Bt.958	evm.model.CHR_23At.373
evm.model.CHR_10Bt.1820	evm.model.CHR_23At.464
evm.model.CHR_10Bt.1522	evm.model.CHR_23At.356
evm.model.CHR_15Bt.581	evm.model.CHR_23At.449
evm.model.CHR_8Bt.167	evm.model.CHR_23At.412
evm.model.CHR_8Bt.188	evm.model.CHR_23At.498
evm.model.CHR_8Bt.163	evm.model.CHR_23At.357
evm.model.CHR_8Bt.183	evm.model.CHR_23At.450
evm.model.CHR_8Bt.165	evm.model.CHR_10At.1915
evm.model.CHR_8Bt.186	evm.model.CHR_15At.1127
evm.model.CHR_8Bt.164	evm.model.CHR_10At.1833
evm.model.CHR_8Bt.185	evm.model.CHR_10At.1924
evm.model.CHR_17Bt.1062	evm.model.CHR_8At.46
evm.model.CHR_8Bt.166	evm.model.CHR_8At.85
evm.model.CHR_8Bt.187	evm.model.CHR_8At.211
evm.model.CHR_13Bt.1271	evm.model.CHR_8At.1644
evm.model.CHR_13Bt.1293	evm.model.CHR_8At.42
evm.model.CHR_22Bt.182	evm.model.CHR_8At.81
evm.model.CHR_13Bt.1431	evm.model.CHR_13At.1736
evm.model.CHR_22Bt.159	evm.model.CHR_13At.1739
evm.model.CHR_13Bt.1278	evm.model.CHR_12At.1715
evm.model.CHR_13Bt.1297	evm.model.CHR_12At.199
evm.model.CHR_13Bt.1373.1	evm.model.CHR_12At.1539
evm.model.CHR_13Bt.1374	evm.model.CHR_12At.866
evm.model.CHR_13Bt.1273	evm.model.CHR_12At.1800
evm.model.CHR_13Bt.1294	evm.model.CHR_12At.488
evm.model.CHR_13Bt.1279	evm.model.CHR_12At.447
evm.model.CHR_13Bt.1274	evm.model.CHR_12At.1232
evm.model.CHR_13Bt.1295	evm.model.CHR_12At.142
evm.model.CHR_12Bt.906	evm.model.CHR_12At.1703
evm.model.CHR_12Bt.777	evm.model.CHR_12At.636
evm.model.CHR_12Bt.1629	evm.model.CHR_12At.1609
evm.model.CHR_12Bt.186	evm.model.CHR_12At.1510
evm.model.CHR_12Bt.60	evm.model.CHR_12At.234
evm.model.CHR_12Bt.846	evm.model.CHR_12At.864
evm.model.CHR_12Bt.1484	evm.model.CHR_12At.1794
evm.model.CHR_12Bt.407	evm.model.CHR_12At.1605
evm.model.CHR_12Bt.41	evm.model.CHR_12At.771
evm.model.CHR_12Bt.1708	evm.model.CHR_12At.1284
evm.model.CHR_12Bt.496	evm.model.CHR_12At.235
evm.model.CHR_12Bt.1642	evm.model.CHR_12At.572
evm.model.CHR_12Bt.376	evm.model.CHR_12At.317
evm.model.CHR_12Bt.1694	evm.model.CHR_12At.825
evm.model.CHR_12Bt.1700	evm.model.CHR_12At.801
evm.model.CHR_12Bt.1706	evm.model.CHR_12At.728
evm.model.CHR_12Bt.1008	evm.model.CHR_12At.315
evm.model.CHR_12Bt.1215	evm.model.CHR_12At.126
evm.model.CHR_12Bt.1600	evm.model.CHR_12At.1264
evm.model.CHR_12Bt.698	evm.model.CHR_12At.904
evm.model.CHR_12Bt.15	evm.model.CHR_12At.772
evm.model.CHR_12Bt.1693	evm.model.CHR_12At.1145
evm.model.CHR_12Bt.1077	evm.model.CHR_12At.1447
evm.model.CHR_12Bt.1608	evm.model.CHR_12At.200
evm.model.CHR_12Bt.521	evm.model.CHR_12At.1607
evm.model.CHR_12Bt.217	evm.model.CHR_12At.674
evm.model.CHR_12Bt.1590_evm.model.CHR_12Bt.1591	evm.model.CHR_12At.1781
evm.model.CHR_12Bt.1450	evm.model.CHR_13At.323
evm.model.CHR_12Bt.1699	evm.model.CHR_20At.554
evm.model.CHR_12Bt.1698	evm.model.CHR_13At.653
evm.model.CHR_12Bt.261	evm.model.CHR_13At.228
evm.model.CHR_12Bt.373	evm.model.CHR_11At.535
evm.model.CHR_12Bt.446	evm.model.CHR_13At.525
evm.model.CHR_12Bt.1695	evm.model.CHR_13At.390
evm.model.CHR_12Bt.1575	evm.model.CHR_13At.660
evm.model.CHR_12Bt.130	evm.model.CHR_13At.1032
evm.model.CHR_12Bt.374	evm.model.CHR_20At.136.1
evm.model.CHR_12Bt.475	evm.model.CHR_13At.376
evm.model.CHR_12Bt.1705	evm.model.CHR_13At.774
evm.model.CHR_20Bt.633	evm.model.CHR_13At.266
evm.model.CHR_20Bt.221	evm.model.CHR_13At.235
evm.model.CHR_24Bt.57	evm.model.CHR_13At.347
evm.model.CHR_20Bt.787	evm.model.CHR_13At.654
evm.model.CHR_20Bt.778	evm.model.CHR_13At.167
evm.model.CHR_13Bt.196	evm.model.CHR_13At.650
evm.model.CHR_20Bt.587	evm.model.CHR_20At.522
evm.model.CHR_13Bt.484	evm.model.CHR_13At.983
evm.model.CHR_20Bt.443	evm.model.CHR_20At.378
evm.model.CHR_13Bt.909	evm.model.CHR_20At.384
evm.model.CHR_13Bt.752	evm.model.CHR_20At.642
evm.model.CHR_20Bt.696	evm.model.CHR_20At.154
evm.model.CHR_13Bt.773	evm.model.CHR_20At.680
evm.model.CHR_20Bt.560	evm.model.CHR_13At.50
evm.model.CHR_13Bt.398	evm.model.CHR_13At.816
evm.model.CHR_13Bt.336	evm.model.CHR_20At.425
evm.model.CHR_13Bt.66	evm.model.CHR_13At.378
evm.model.CHR_13Bt.199	evm.model.CHR_13At.1027
evm.model.CHR_20Bt.223	evm.model.CHR_13At.610
evm.model.CHR_13Bt.126	evm.model.CHR_13At.929
evm.model.CHR_13Bt.800	evm.model.CHR_13At.814
evm.model.CHR_13Bt.268	evm.model.CHR_20At.361
evm.model.CHR_20Bt.614	evm.model.CHR_13At.786
evm.model.CHR_20Bt.631	evm.model.CHR_20At.657
evm.model.CHR_20Bt.219	evm.model.CHR_16At.712
evm.model.CHR_13Bt.573	evm.model.CHR_16At.410
evm.model.CHR_20Bt.699	evm.model.CHR_16At.955
evm.model.CHR_13Bt.305	evm.model.CHR_16At.652
evm.model.CHR_13Bt.338	evm.model.CHR_16At.858
evm.model.CHR_13Bt.434	evm.model.CHR_16At.673
evm.model.CHR_20Bt.632	evm.model.CHR_16At.1094
evm.model.CHR_20Bt.634	evm.model.CHR_16At.493
evm.model.CHR_20Bt.588	evm.model.CHR_16At.993
evm.model.CHR_13Bt.552	evm.model.CHR_16At.1572
evm.model.CHR_20Bt.220	evm.model.CHR_16At.155
evm.model.CHR_16Bt.1767	evm.model.CHR_16At.302
evm.model.CHR_16Bt.1994	evm.model.CHR_16At.46
evm.model.CHR_16Bt.1862	evm.model.CHR_16At.2
evm.model.CHR_16Bt.1903	evm.model.CHR_16At.945
evm.model.CHR_16Bt.1953	evm.model.CHR_16At.1135
evm.model.CHR_16Bt.1925	evm.model.CHR_16At.839
evm.model.CHR_16Bt.1849	evm.model.CHR_16At.1341
evm.model.CHR_16Bt.2010	evm.model.CHR_16At.829
evm.model.CHR_16Bt.1860	evm.model.CHR_16At.1682
evm.model.CHR_16Bt.1350	evm.model.CHR_16At.60
evm.model.CHR_16Bt.1967	evm.model.CHR_16At.533
evm.model.CHR_16Bt.1742	evm.model.CHR_16At.788
evm.model.CHR_16Bt.145	evm.model.CHR_16At.1209
evm.model.CHR_16Bt.1049	evm.model.CHR_16At.107
evm.model.CHR_16Bt.1726	evm.model.CHR_16At.1719
evm.model.CHR_16Bt.1871	evm.model.CHR_16At.1681
evm.model.CHR_16Bt.1820	evm.model.CHR_16At.98
evm.model.CHR_16Bt.1842	evm.model.CHR_16At.1675
evm.model.CHR_16Bt.1834	evm.model.CHR_16At.1313
evm.model.CHR_16Bt.1993	evm.model.CHR_7At.855
evm.model.CHR_16Bt.1890	evm.model.CHR_7At.435
evm.model.CHR_16Bt.2021	evm.model.CHR_7At.1077
evm.model.CHR_16Bt.1924	evm.model.CHR_7At.846
evm.model.CHR_16Bt.1714	evm.model.CHR_7At.408
evm.model.CHR_16Bt.1954	evm.model.CHR_7At.301
evm.model.CHR_16Bt.1928	evm.model.CHR_7At.618
evm.model.CHR_16Bt.1992	evm.model.CHR_7At.498
evm.model.CHR_16Bt.1897	evm.model.CHR_7At.335
evm.model.CHR_16Bt.1762	evm.model.CHR_7At.151
evm.model.CHR_16Bt.1998	evm.model.CHR_7At.274
evm.model.CHR_16Bt.1937	evm.model.CHR_7At.344
evm.model.CHR_16Bt.2005	evm.model.CHR_7At.939
evm.model.CHR_16Bt.1961	evm.model.CHR_7At.860
evm.model.CHR_16Bt.1688	evm.model.CHR_7At.213
evm.model.CHR_16Bt.1956	evm.model.CHR_7At.445.2
evm.model.CHR_16Bt.2031	evm.model.CHR_7At.795
evm.model.CHR_16Bt.1715	evm.model.CHR_7At.643
evm.model.CHR_16Bt.1092	evm.model.CHR_7At.52
evm.model.CHR_16Bt.1825	evm.model.CHR_3At.14
evm.model.CHR_16Bt.1255	evm.model.CHR_3At.372
evm.model.CHR_16Bt.1952	evm.model.CHR_3At.500
evm.model.CHR_16Bt.605	evm.model.CHR_3At.370
evm.model.CHR_16Bt.1922	evm.model.CHR_3At.390
evm.model.CHR_16Bt.1758	evm.model.CHR_3At.61
evm.model.CHR_16Bt.1927	evm.model.CHR_3At.201
evm.model.CHR_16Bt.1837	evm.model.CHR_3At.22
evm.model.CHR_16Bt.1753	evm.model.CHR_9At.1498
evm.model.CHR_16Bt.1958	evm.model.CHR_3At.624
evm.model.CHR_16Bt.1830.1	evm.model.CHR_3At.378
evm.model.CHR_16Bt.1878	evm.model.CHR_3At.574
evm.model.CHR_16Bt.1757	evm.model.CHR_3At.861
evm.model.CHR_16Bt.1944	evm.model.CHR_3At.373
evm.model.CHR_16Bt.7	evm.model.CHR_3At.677
evm.model.CHR_16Bt.1843	evm.model.CHR_3At.67
evm.model.CHR_16Bt.1865	evm.model.CHR_3At.746
evm.model.CHR_16Bt.1938	evm.model.CHR_3At.1046
evm.model.CHR_16Bt.1965.1	evm.model.CHR_3At.375
evm.model.CHR_16Bt.1847	evm.model.CHR_3At.668
evm.model.CHR_16Bt.1334	evm.model.CHR_3At.277
evm.model.CHR_16Bt.389	evm.model.CHR_3At.360
evm.model.CHR_16Bt.408	evm.model.CHR_13At.2091
evm.model.CHR_16Bt.1794	evm.model.CHR_17At.569
evm.model.CHR_16Bt.1896.4	evm.model.CHR_17At.73
evm.model.CHR_16Bt.1893	evm.model.CHR_17At.1125.1
evm.model.CHR_16Bt.2011	evm.model.CHR_17At.1148
evm.model.CHR_16Bt.1784	evm.model.CHR_17At.713
evm.model.CHR_16Bt.1984	evm.model.CHR_17At.354
evm.model.CHR_16Bt.1467	evm.model.CHR_17At.139
evm.model.CHR_16Bt.1378	evm.model.CHR_8At.933
evm.model.CHR_16Bt.1312	evm.model.CHR_17At.801
evm.model.CHR_16Bt.1721	evm.model.CHR_17At.578
evm.model.CHR_16Bt.1740	evm.model.CHR_17At.275
evm.model.CHR_16Bt.1960	evm.model.CHR_17At.649
evm.model.CHR_16Bt.1855	evm.model.CHR_17At.1098
evm.model.CHR_16Bt.2032	evm.model.CHR_17At.636
evm.model.CHR_16Bt.1858	evm.model.CHR_17At.403
evm.model.CHR_16Bt.1959	evm.model.CHR_17At.932
evm.model.CHR_16Bt.1754	evm.model.CHR_11At.1017
evm.model.CHR_16Bt.1859	evm.model.CHR_11At.1219
evm.model.CHR_16Bt.1986	evm.model.CHR_11At.756
evm.model.CHR_16Bt.1818	evm.model.CHR_13At.2103
evm.model.CHR_16Bt.2024	evm.model.CHR_11At.574
evm.model.CHR_16Bt.1819	evm.model.CHR_11At.232
evm.model.CHR_16Bt.11.1	evm.model.CHR_11At.629
evm.model.CHR_16Bt.871	evm.model.CHR_11At.849
evm.model.CHR_16Bt.1856	evm.model.CHR_11At.712
evm.model.CHR_16Bt.2	evm.model.CHR_11At.1079
evm.model.CHR_16Bt.2025	evm.model.CHR_11At.787
evm.model.CHR_16Bt.1874	evm.model.CHR_11At.728
evm.model.CHR_16Bt.1068	evm.model.CHR_11At.1077
evm.model.CHR_16Bt.1884	evm.model.CHR_11At.214
evm.model.CHR_16Bt.2030	evm.model.CHR_11At.540.1
evm.model.CHR_16Bt.1396	evm.model.CHR_11At.384
evm.model.CHR_16Bt.1737	evm.model.CHR_11At.704
evm.model.CHR_16Bt.37	evm.model.CHR_11At.422
evm.model.CHR_16Bt.1645	evm.model.CHR_11At.718
evm.model.CHR_16Bt.1800	evm.model.CHR_11At.343
evm.model.CHR_16Bt.2016	evm.model.CHR_11At.448
evm.model.CHR_16Bt.1554	evm.model.CHR_11At.172
evm.model.CHR_16Bt.1105	evm.model.CHR_11At.550
evm.model.CHR_16Bt.1750	evm.model.CHR_11At.37
evm.model.CHR_16Bt.1801	evm.model.CHR_11At.947
evm.model.CHR_16Bt.533	evm.model.CHR_11At.826
evm.model.CHR_16Bt.1988	evm.model.CHR_11At.482
evm.model.CHR_16Bt.308	evm.model.CHR_11At.663
evm.model.CHR_16Bt.1155	evm.model.CHR_11At.594
evm.model.CHR_16Bt.136	evm.model.CHR_6At.1236
evm.model.CHR_16Bt.1652	evm.model.CHR_6At.206
evm.model.CHR_16Bt.1883	evm.model.CHR_6At.1070.1
evm.model.CHR_16Bt.1793	evm.model.CHR_6At.569
evm.model.CHR_16Bt.1914	evm.model.CHR_6At.951
evm.model.CHR_16Bt.2015	evm.model.CHR_6At.966
evm.model.CHR_16Bt.1046	evm.model.CHR_6At.736
evm.model.CHR_16Bt.1792	evm.model.CHR_6At.1152
evm.model.CHR_16Bt.1760	evm.model.CHR_6At.1179
evm.model.CHR_16Bt.1889	evm.model.CHR_6At.921
evm.model.CHR_16Bt.264	evm.model.CHR_6At.239
evm.model.CHR_16Bt.1751	evm.model.CHR_6At.672
evm.model.CHR_16Bt.1844	evm.model.CHR_6At.717
evm.model.CHR_16Bt.1947	evm.model.CHR_6At.199
evm.model.CHR_16Bt.1999	evm.model.CHR_6At.1087
evm.model.CHR_16Bt.1971	evm.model.CHR_6At.54
evm.model.CHR_16Bt.3	evm.model.CHR_6At.91
evm.model.CHR_16Bt.1892	evm.model.CHR_6At.98
evm.model.CHR_16Bt.1798	evm.model.CHR_6At.1277
evm.model.CHR_16Bt.1848	evm.model.CHR_6At.574
evm.model.CHR_16Bt.1882	evm.model.CHR_6At.692
evm.model.CHR_16Bt.1966	evm.model.CHR_6At.713
evm.model.CHR_16Bt.1743	evm.model.CHR_6At.739
evm.model.CHR_16Bt.1877	evm.model.CHR_24At.541
evm.model.CHR_6Bt.527	evm.model.CHR_10At.1153
evm.model.CHR_16Bt.1906	evm.model.CHR_24At.539
evm.model.CHR_16Bt.1033	evm.model.CHR_10At.2712
evm.model.CHR_16Bt.303	evm.model.CHR_24At.606
evm.model.CHR_16Bt.2014	evm.model.CHR_24At.637
evm.model.CHR_16Bt.1995	evm.model.CHR_10At.2660
evm.model.CHR_16Bt.1866	evm.model.CHR_10At.2571
evm.model.CHR_16Bt.1122	evm.model.CHR_24At.106
evm.model.CHR_16Bt.1736	evm.model.CHR_10At.1247
evm.model.CHR_16Bt.1016	evm.model.CHR_10At.2586
evm.model.CHR_16Bt.2028	evm.model.CHR_24At.465
evm.model.CHR_16Bt.1031	evm.model.CHR_24At.549
evm.model.CHR_16Bt.1746	evm.model.CHR_10At.2391
evm.model.CHR_16Bt.2029	evm.model.CHR_24At.480
evm.model.CHR_4Bt.1042	evm.model.CHR_24At.68
evm.model.CHR_16Bt.1962.2	evm.model.CHR_24At.538
evm.model.CHR_16Bt.1258	evm.model.CHR_10At.2392
evm.model.CHR_16Bt.30	evm.model.CHR_24At.67
evm.model.CHR_7Bt.1017	evm.model.CHR_24At.629
evm.model.CHR_7Bt.102	evm.model.CHR_24At.35
evm.model.CHR_7Bt.397	evm.model.CHR_10At.2794
evm.model.CHR_7Bt.412	evm.model.CHR_10At.2671
evm.model.CHR_7Bt.721	evm.model.CHR_24At.73
evm.model.CHR_7Bt.477	evm.model.CHR_24At.269
evm.model.CHR_7Bt.96	evm.model.CHR_10At.2703
evm.model.CHR_7Bt.858	evm.model.CHR_24At.483
evm.model.CHR_7Bt.285	evm.model.CHR_24At.537
evm.model.CHR_7Bt.335	evm.model.CHR_24At.233
evm.model.CHR_7Bt.880	evm.model.CHR_9At.312
evm.model.CHR_7Bt.634	evm.model.CHR_9At.1667
evm.model.CHR_7Bt.415	evm.model.CHR_9At.1732
evm.model.CHR_7Bt.165	evm.model.CHR_9At.762
evm.model.CHR_7Bt.617	evm.model.CHR_9At.618
evm.model.CHR_7Bt.291	evm.model.CHR_10At.2650
evm.model.CHR_7Bt.881	evm.model.CHR_9At.431
evm.model.CHR_7Bt.152.1	evm.model.CHR_9At.1581
evm.model.CHR_21Bt.1083	evm.model.CHR_9At.20
evm.model.CHR_7Bt.356	evm.model.CHR_9At.137
evm.model.CHR_3Bt.368	evm.model.CHR_9At.755
evm.model.CHR_3Bt.1	evm.model.CHR_9At.1108
evm.model.CHR_3Bt.97	evm.model.CHR_9At.1092
evm.model.CHR_3Bt.884	evm.model.CHR_9At.701
evm.model.CHR_3Bt.242	evm.model.CHR_9At.691
evm.model.CHR_3Bt.639	evm.model.CHR_9At.118
evm.model.CHR_3Bt.521	evm.model.CHR_9At.73
evm.model.CHR_3Bt.301	evm.model.CHR_9At.205.1
evm.model.CHR_3Bt.119	evm.model.CHR_9At.75
evm.model.CHR_3Bt.15	evm.model.CHR_9At.1491
evm.model.CHR_3Bt.290	evm.model.CHR_9At.1171
evm.model.CHR_3Bt.928	evm.model.CHR_9At.1757
evm.model.CHR_3Bt.26	evm.model.CHR_9At.393
evm.model.CHR_3Bt.292	evm.model.CHR_9At.1246
evm.model.CHR_3Bt.1038	evm.model.CHR_9At.693
evm.model.CHR_3Bt.618	evm.model.CHR_9At.573
evm.model.CHR_3Bt.131	evm.model.CHR_9At.1339
evm.model.CHR_3Bt.370	evm.model.CHR_9At.1703
evm.model.CHR_3Bt.415	evm.model.CHR_9At.1705
evm.model.CHR_3Bt.6	evm.model.CHR_9At.1244
evm.model.CHR_3Bt.1000	evm.model.CHR_9At.1042
evm.model.CHR_3Bt.1001	evm.model.CHR_9At.934
evm.model.CHR_3Bt.659	evm.model.CHR_9At.452
evm.model.CHR_3Bt.714	evm.model.CHR_9At.796
evm.model.CHR_4Bt.607	evm.model.CHR_9At.786
evm.model.CHR_3Bt.417	evm.model.CHR_9At.1284
evm.model.CHR_3Bt.32	evm.model.CHR_9At.1088
evm.model.CHR_3Bt.1013	evm.model.CHR_9At.558
evm.model.CHR_13Bt.1972	evm.model.CHR_9At.1093
evm.model.CHR_17Bt.455	evm.model.CHR_9At.95
evm.model.CHR_17Bt.1096	evm.model.CHR_9At.1708
evm.model.CHR_17Bt.21	evm.model.CHR_9At.1695
evm.model.CHR_17Bt.625	evm.model.CHR_9At.221_evm.model.CHR_9At.222
evm.model.CHR_17Bt.1176.4	evm.model.CHR_9At.698
evm.model.CHR_17Bt.28	evm.model.CHR_9At.836
evm.model.CHR_17Bt.972	evm.model.CHR_9At.727
evm.model.CHR_17Bt.603	evm.model.CHR_9At.52
evm.model.CHR_17Bt.9	evm.model.CHR_9At.81
evm.model.CHR_17Bt.867	evm.model.CHR_5At.709
evm.model.CHR_17Bt.782	evm.model.CHR_5At.376
evm.model.CHR_17Bt.618	evm.model.CHR_5At.468
evm.model.CHR_18Bt.547	evm.model.CHR_5At.433
evm.model.CHR_17Bt.1123	evm.model.CHR_5At.1039
evm.model.CHR_17Bt.563	evm.model.CHR_5At.502
evm.model.CHR_17Bt.270	evm.model.CHR_5At.442
evm.model.CHR_17Bt.516	evm.model.CHR_5At.3
evm.model.CHR_17Bt.1139	evm.model.CHR_5At.150
evm.model.CHR_17Bt.499	evm.model.CHR_5At.730
evm.model.CHR_17Bt.29	evm.model.CHR_5At.518
evm.model.CHR_17Bt.973	evm.model.CHR_5At.23
evm.model.CHR_17Bt.26	evm.model.CHR_5At.484
evm.model.CHR_17Bt.1132	evm.model.CHR_5At.1094
evm.model.CHR_17Bt.460	evm.model.CHR_5At.281
evm.model.CHR_17Bt.265	evm.model.CHR_5At.895
evm.model.CHR_17Bt.71	evm.model.CHR_5At.1019
evm.model.CHR_17Bt.16	evm.model.CHR_5At.73
evm.model.CHR_17Bt.865	evm.model.CHR_5At.504
evm.model.CHR_17Bt.12	evm.model.CHR_5At.81
evm.model.CHR_17Bt.13	evm.model.CHR_5At.477
evm.model.CHR_17Bt.651	evm.model.CHR_5At.938.1
evm.model.CHR_17Bt.25	evm.model.CHR_5At.482
evm.model.CHR_17Bt.1107	evm.model.CHR_18At.129
evm.model.CHR_17Bt.675	evm.model.CHR_18At.414
evm.model.CHR_17Bt.640	evm.model.CHR_24At.3
evm.model.CHR_17Bt.1177	evm.model.CHR_18At.96
evm.model.CHR_17Bt.377	evm.model.CHR_18At.65
evm.model.CHR_17Bt.255	evm.model.CHR_18At.383
evm.model.CHR_11Bt.94	evm.model.CHR_18At.648
evm.model.CHR_11Bt.580	evm.model.CHR_18At.773
evm.model.CHR_11Bt.629	evm.model.CHR_18At.426
evm.model.CHR_11Bt.974	evm.model.CHR_18At.105
evm.model.CHR_11Bt.263	evm.model.CHR_18At.462
evm.model.CHR_11Bt.267	evm.model.CHR_18At.420
evm.model.CHR_11Bt.766	evm.model.CHR_18At.558
evm.model.CHR_11Bt.790	evm.model.CHR_4At.921
evm.model.CHR_11Bt.1055	evm.model.CHR_4At.1299
evm.model.CHR_11Bt.1162	evm.model.CHR_4At.273
evm.model.CHR_11Bt.852	evm.model.CHR_4At.832
evm.model.CHR_11Bt.615	evm.model.CHR_4At.31
evm.model.CHR_11Bt.585	evm.model.CHR_4At.33
evm.model.CHR_11Bt.1176	evm.model.CHR_4At.166
evm.model.CHR_11Bt.264	evm.model.CHR_4At.23
evm.model.CHR_11Bt.1019	evm.model.CHR_4At.18
evm.model.CHR_11Bt.345	evm.model.CHR_4At.676
evm.model.CHR_11Bt.145	evm.model.CHR_4At.427
evm.model.CHR_13Bt.709	evm.model.CHR_4At.32
evm.model.CHR_11Bt.1177	evm.model.CHR_4At.17
evm.model.CHR_11Bt.1170	evm.model.CHR_4At.49
evm.model.CHR_11Bt.1120	evm.model.CHR_4At.982
evm.model.CHR_11Bt.472	evm.model.CHR_4At.52
evm.model.CHR_11Bt.889	evm.model.CHR_4At.282
evm.model.CHR_11Bt.577	evm.model.CHR_4At.1126
evm.model.CHR_11Bt.960	evm.model.CHR_4At.975
evm.model.CHR_11Bt.1217	evm.model.CHR_4At.523
evm.model.CHR_11Bt.126	evm.model.CHR_4At.1291
evm.model.CHR_11Bt.806	evm.model.CHR_4At.1213
evm.model.CHR_6Bt.216	evm.model.CHR_4At.1050
evm.model.CHR_6Bt.263	evm.model.CHR_4At.20
evm.model.CHR_6Bt.716	evm.model.CHR_4At.37
evm.model.CHR_20Bt.839	evm.model.CHR_4At.1266
evm.model.CHR_6Bt.824	evm.model.CHR_4At.834
evm.model.CHR_6Bt.700	evm.model.CHR_4At.21
evm.model.CHR_6Bt.1032	evm.model.CHR_4At.684.1
evm.model.CHR_6Bt.813	evm.model.CHR_4At.25_evm.model.CHR_4At.26
evm.model.CHR_6Bt.1087	evm.model.CHR_4At.831
evm.model.CHR_6Bt.684	evm.model.CHR_4At.438
evm.model.CHR_6Bt.146	evm.model.CHR_4At.972
evm.model.CHR_6Bt.831	evm.model.CHR_4At.828
evm.model.CHR_6Bt.241	evm.model.CHR_4At.168
evm.model.CHR_6Bt.737	evm.model.CHR_4At.621
evm.model.CHR_6Bt.832	evm.model.CHR_22At.267.3
evm.model.CHR_6Bt.546	evm.model.CHR_22At.803
evm.model.CHR_6Bt.1055	evm.model.CHR_22At.122
evm.model.CHR_6Bt.348	evm.model.CHR_22At.524
evm.model.CHR_6Bt.1262	evm.model.CHR_22At.562
evm.model.CHR_6Bt.1212	evm.model.CHR_22At.1213
evm.model.CHR_6Bt.98	evm.model.CHR_22At.1000
evm.model.CHR_6Bt.1159	evm.model.CHR_22At.1322
evm.model.CHR_6Bt.66	evm.model.CHR_22At.404
evm.model.CHR_6Bt.18	evm.model.CHR_22At.230_evm.model.CHR_22At.231
evm.model.CHR_6Bt.611	evm.model.CHR_22At.577
evm.model.CHR_6Bt.640	evm.model.CHR_22At.728
evm.model.CHR_6Bt.821	evm.model.CHR_22At.896
evm.model.CHR_6Bt.969	evm.model.CHR_22At.219
evm.model.CHR_6Bt.294	evm.model.CHR_22At.730
evm.model.CHR_24Bt.218	evm.model.CHR_22At.910
evm.model.CHR_10Bt.2831	evm.model.CHR_22At.277
evm.model.CHR_10Bt.1099_evm.model.CHR_10Bt.1100	evm.model.CHR_22At.102
evm.model.CHR_10Bt.1186	evm.model.CHR_22At.1257
evm.model.CHR_10Bt.2695	evm.model.CHR_22At.421
evm.model.CHR_10Bt.2953	evm.model.CHR_22At.46
evm.model.CHR_10Bt.2493	evm.model.CHR_22At.1182
evm.model.CHR_10Bt.1130	evm.model.CHR_22At.1434
evm.model.CHR_10Bt.3148	evm.model.CHR_22At.1155.1
evm.model.CHR_10Bt.1411	evm.model.CHR_22At.515
evm.model.CHR_10Bt.2363	evm.model.CHR_22At.1109
evm.model.CHR_24Bt.392	evm.model.CHR_22At.998
evm.model.CHR_10Bt.1220	evm.model.CHR_22At.238
evm.model.CHR_10Bt.2781	evm.model.CHR_22At.23
evm.model.CHR_10Bt.2364	evm.model.CHR_14At.248
evm.model.CHR_10Bt.3202	evm.model.CHR_14At.819
evm.model.CHR_10Bt.1428	evm.model.CHR_14At.4
evm.model.CHR_24Bt.26	evm.model.CHR_14At.1270
evm.model.CHR_10Bt.1430	evm.model.CHR_14At.1099
evm.model.CHR_10Bt.2703	evm.model.CHR_14At.747
evm.model.CHR_10Bt.1192	evm.model.CHR_14At.930
evm.model.CHR_10Bt.2729	evm.model.CHR_14At.1199
evm.model.CHR_10Bt.1187	evm.model.CHR_14At.1098
evm.model.CHR_10Bt.2921	evm.model.CHR_14At.954
evm.model.CHR_10Bt.1429	evm.model.CHR_14At.241
evm.model.CHR_10Bt.2704	evm.model.CHR_14At.3
evm.model.CHR_10Bt.2998	evm.model.CHR_14At.488
evm.model.CHR_10Bt.3031	evm.model.CHR_14At.173
evm.model.CHR_10Bt.2612	evm.model.CHR_14At.1017
evm.model.CHR_10Bt.1045	evm.model.CHR_14At.524
evm.model.CHR_10Bt.1128	evm.model.CHR_14At.599
evm.model.CHR_24Bt.522	evm.model.CHR_14At.1196
evm.model.CHR_10Bt.1127	evm.model.CHR_14At.782
evm.model.CHR_10Bt.2557	evm.model.CHR_14At.633
evm.model.CHR_10Bt.2853	evm.model.CHR_14At.750.3
evm.model.CHR_10Bt.1412	evm.model.CHR_14At.436
evm.model.CHR_10Bt.2520	evm.model.CHR_14At.146
evm.model.CHR_10Bt.1208	evm.model.CHR_14At.1207
evm.model.CHR_10Bt.2121	evm.model.CHR_14At.1200
evm.model.CHR_10Bt.1417	evm.model.CHR_14At.254
evm.model.CHR_10Bt.2347	evm.model.CHR_14At.16
evm.model.CHR_10Bt.2808	evm.model.CHR_14At.603
evm.model.CHR_9Bt.67	evm.model.CHR_14At.660
evm.model.CHR_9Bt.226	evm.model.CHR_14At.139
evm.model.CHR_9Bt.1725	evm.model.CHR_14At.1258
evm.model.CHR_9Bt.268	evm.model.CHR_14At.880
evm.model.CHR_9Bt.184	evm.model.CHR_14At.179
evm.model.CHR_9Bt.293	evm.model.CHR_19At.925
evm.model.CHR_9Bt.1139	evm.model.CHR_19At.285.1
evm.model.CHR_9Bt.161	evm.model.CHR_19At.289
evm.model.CHR_9Bt.961	evm.model.CHR_19At.1366
evm.model.CHR_9Bt.1357	evm.model.CHR_19At.758
evm.model.CHR_9Bt.416	evm.model.CHR_19At.424
evm.model.CHR_9Bt.449	evm.model.CHR_19At.417
evm.model.CHR_9Bt.356	evm.model.CHR_19At.1011
evm.model.CHR_9Bt.1400	evm.model.CHR_19At.1444
evm.model.CHR_9Bt.595	evm.model.CHR_19At.865
evm.model.CHR_9Bt.377	evm.model.CHR_19At.803
evm.model.CHR_9Bt.1099	evm.model.CHR_19At.215
evm.model.CHR_9Bt.795	evm.model.CHR_19At.92
evm.model.CHR_9Bt.433	evm.model.CHR_19At.527
evm.model.CHR_9Bt.1478	evm.model.CHR_19At.582
evm.model.CHR_9Bt.1387	evm.model.CHR_19At.194
evm.model.CHR_9Bt.1694	evm.model.CHR_19At.192
evm.model.CHR_9Bt.666	evm.model.CHR_19At.1318
evm.model.CHR_9Bt.178	evm.model.CHR_19At.669
evm.model.CHR_9Bt.529	evm.model.CHR_19At.1170
evm.model.CHR_9Bt.13	evm.model.CHR_19At.1097
evm.model.CHR_9Bt.906.2	evm.model.CHR_19At.1216
evm.model.CHR_9Bt.1551	evm.model.CHR_19At.1104
evm.model.CHR_9Bt.750	evm.model.CHR_19At.453
evm.model.CHR_9Bt.1483	evm.model.CHR_19At.606
evm.model.CHR_9Bt.1358	evm.model.CHR_19At.125
evm.model.CHR_9Bt.780	evm.model.CHR_19At.733
evm.model.CHR_9Bt.1644	evm.model.CHR_19At.643
evm.model.CHR_9Bt.1494	evm.model.CHR_19At.1191
evm.model.CHR_9Bt.126	evm.model.CHR_19At.286
evm.model.CHR_9Bt.728	evm.model.CHR_19At.646
evm.model.CHR_16Bt.677	evm.model.CHR_19At.1201
evm.model.CHR_9Bt.545	evm.model.CHR_19At.437
evm.model.CHR_5Bt.98	evm.model.CHR_19At.599
evm.model.CHR_5Bt.138	evm.model.CHR_19At.100
evm.model.CHR_5Bt.725	evm.model.CHR_1At.724
evm.model.CHR_5Bt.4	evm.model.CHR_1At.1311
evm.model.CHR_5Bt.723	evm.model.CHR_1At.998
evm.model.CHR_5Bt.5	evm.model.CHR_1At.202
evm.model.CHR_5Bt.10	evm.model.CHR_1At.826
evm.model.CHR_5Bt.1064	evm.model.CHR_1At.1253
evm.model.CHR_5Bt.724	evm.model.CHR_1At.1212
evm.model.CHR_5Bt.11	evm.model.CHR_1At.479
evm.model.CHR_5Bt.1134	evm.model.CHR_1At.204
evm.model.CHR_5Bt.16.1	evm.model.CHR_1At.59
evm.model.CHR_5Bt.274	evm.model.CHR_1At.340
evm.model.CHR_5Bt.12	evm.model.CHR_1At.1071
evm.model.CHR_5Bt.409	evm.model.CHR_1At.1243
evm.model.CHR_5Bt.15	evm.model.CHR_1At.1291
evm.model.CHR_5Bt.522	evm.model.CHR_1At.255
evm.model.CHR_18Bt.30	evm.model.CHR_1At.1559
evm.model.CHR_18Bt.190	evm.model.CHR_1At.588
evm.model.CHR_18Bt.192	evm.model.CHR_1At.463
evm.model.CHR_18Bt.176	evm.model.CHR_1At.1346
evm.model.CHR_18Bt.295	evm.model.CHR_1At.1409
evm.model.CHR_18Bt.571	evm.model.CHR_1At.442
evm.model.CHR_18Bt.34	evm.model.CHR_1At.1255
evm.model.CHR_18Bt.177	evm.model.CHR_1At.1389
evm.model.CHR_18Bt.181	evm.model.CHR_1At.257
evm.model.CHR_18Bt.592	evm.model.CHR_1At.1144
evm.model.CHR_18Bt.152	evm.model.CHR_1At.8
evm.model.CHR_18Bt.149	evm.model.CHR_1At.116
evm.model.CHR_18Bt.148	evm.model.CHR_1At.1443
evm.model.CHR_18Bt.595	evm.model.CHR_1At.140
evm.model.CHR_18Bt.8	evm.model.CHR_1At.547
evm.model.CHR_18Bt.389	evm.model.CHR_1At.284
evm.model.CHR_18Bt.593	evm.model.CHR_1At.476
evm.model.CHR_18Bt.12	evm.model.CHR_1At.686
evm.model.CHR_18Bt.7	evm.model.CHR_1At.302
evm.model.CHR_18Bt.393	evm.model.CHR_1At.862
evm.model.CHR_18Bt.37	evm.model.CHR_1At.241
evm.model.CHR_18Bt.998	evm.model.CHR_1At.1574
evm.model.CHR_18Bt.25	evm.model.CHR_1At.732
evm.model.CHR_18Bt.596	evm.model.CHR_1At.749
evm.model.CHR_18Bt.27	evm.model.CHR_1At.214
evm.model.CHR_18Bt.280	evm.model.CHR_15At.145
evm.model.CHR_18Bt.649_evm.model.CHR_18Bt.650	evm.model.CHR_15At.1979
evm.model.CHR_18Bt.599	evm.model.CHR_15At.58
evm.model.CHR_18Bt.394	evm.model.CHR_15At.1954
evm.model.CHR_18Bt.143	evm.model.CHR_15At.112
evm.model.CHR_18Bt.16	evm.model.CHR_15At.1987
evm.model.CHR_18Bt.995	evm.model.CHR_15At.1882
evm.model.CHR_18Bt.480	evm.model.CHR_15At.1124
evm.model.CHR_18Bt.179	evm.model.CHR_15At.867
evm.model.CHR_18Bt.959	evm.model.CHR_15At.345
evm.model.CHR_18Bt.24	evm.model.CHR_15At.966
evm.model.CHR_1Bt.982	evm.model.CHR_15At.142
evm.model.CHR_18Bt.147	evm.model.CHR_15At.1719
evm.model.CHR_18Bt.573	evm.model.CHR_15At.1194
evm.model.CHR_18Bt.456	evm.model.CHR_15At.1012
evm.model.CHR_18Bt.580	evm.model.CHR_15At.1973
evm.model.CHR_18Bt.549	evm.model.CHR_15At.769
evm.model.CHR_18Bt.146	evm.model.CHR_15At.428
evm.model.CHR_18Bt.28	evm.model.CHR_15At.55
evm.model.CHR_18Bt.572	evm.model.CHR_15At.1803
evm.model.CHR_18Bt.154	evm.model.CHR_15At.1432
evm.model.CHR_18Bt.60_evm.model.CHR_18Bt.61	evm.model.CHR_15At.56_evm.model.CHR_15At.57
evm.model.CHR_18Bt.597	evm.model.CHR_15At.129
evm.model.CHR_18Bt.150	evm.model.CHR_15At.132
evm.model.CHR_18Bt.32	evm.model.CHR_15At.524
evm.model.CHR_18Bt.391	evm.model.CHR_15At.144
evm.model.CHR_18Bt.36	evm.model.CHR_15At.1178
evm.model.CHR_18Bt.769	evm.model.CHR_15At.1750
evm.model.CHR_18Bt.180	evm.model.CHR_15At.1715
evm.model.CHR_18Bt.35	evm.model.CHR_15At.1465
evm.model.CHR_18Bt.153	evm.model.CHR_15At.359
evm.model.CHR_18Bt.206	evm.model.CHR_15At.973
evm.model.CHR_18Bt.605	evm.model.CHR_15At.1262
evm.model.CHR_4Bt.826	evm.model.CHR_21At.1235
evm.model.CHR_4Bt.1291	evm.model.CHR_21At.1499
evm.model.CHR_4Bt.555	evm.model.CHR_21At.299
evm.model.CHR_4Bt.161	evm.model.CHR_21At.462
evm.model.CHR_4Bt.1134	evm.model.CHR_21At.821
evm.model.CHR_4Bt.1131	evm.model.CHR_21At.1056
evm.model.CHR_4Bt.1243	evm.model.CHR_21At.1186
evm.model.CHR_4Bt.1249	evm.model.CHR_21At.1042
evm.model.CHR_4Bt.1055	evm.model.CHR_21At.1046
evm.model.CHR_4Bt.1136	evm.model.CHR_21At.395
evm.model.CHR_4Bt.1284	evm.model.CHR_21At.56
evm.model.CHR_4Bt.1062	evm.model.CHR_21At.68
evm.model.CHR_4Bt.62	evm.model.CHR_21At.819
evm.model.CHR_4Bt.1228	evm.model.CHR_21At.1211
evm.model.CHR_4Bt.24	evm.model.CHR_21At.834
evm.model.CHR_4Bt.1223	evm.model.CHR_21At.431
evm.model.CHR_4Bt.847	evm.model.CHR_21At.452
evm.model.CHR_4Bt.775	evm.model.CHR_21At.709
evm.model.CHR_4Bt.802	evm.model.CHR_21At.870
evm.model.CHR_4Bt.364	evm.model.CHR_21At.878
evm.model.CHR_4Bt.846	evm.model.CHR_21At.1164
evm.model.CHR_4Bt.1030	evm.model.CHR_21At.1071
evm.model.CHR_4Bt.1199	evm.model.CHR_21At.454
evm.model.CHR_22Bt.864.1	evm.model.CHR_21At.129
evm.model.CHR_22Bt.733	evm.model.CHR_21At.87
evm.model.CHR_22Bt.692	evm.model.CHR_21At.27
evm.model.CHR_22Bt.1521	evm.model.CHR_21At.887
evm.model.CHR_22Bt.477	evm.model.CHR_2At.714
evm.model.CHR_22Bt.759	evm.model.CHR_2At.773
evm.model.CHR_22Bt.1142	evm.model.CHR_2At.68
evm.model.CHR_22Bt.155	evm.model.CHR_2At.60
evm.model.CHR_22Bt.936	evm.model.CHR_2At.1205
evm.model.CHR_22Bt.1454	evm.model.CHR_2At.396
evm.model.CHR_22Bt.153	evm.model.CHR_2At.236
evm.model.CHR_22Bt.423	evm.model.CHR_2At.92
evm.model.CHR_22Bt.34	evm.model.CHR_2At.912
evm.model.CHR_22Bt.648	evm.model.CHR_2At.712
evm.model.CHR_22Bt.603	evm.model.CHR_2At.649
evm.model.CHR_22Bt.941	evm.model.CHR_2At.859
evm.model.CHR_22Bt.763	evm.model.CHR_2At.437
evm.model.CHR_22Bt.1162	evm.model.CHR_2At.44
evm.model.CHR_22Bt.1213	evm.model.CHR_2At.1186
evm.model.CHR_22Bt.1211	evm.model.CHR_2At.132
evm.model.CHR_22Bt.1325	evm.model.CHR_2At.860
evm.model.CHR_22Bt.1500	evm.model.CHR_2At.513
evm.model.CHR_22Bt.942	evm.model.CHR_2At.752
evm.model.CHR_22Bt.33	evm.model.CHR_2At.558
evm.model.CHR_22Bt.748	evm.model.CHR_2At.38
evm.model.CHR_22Bt.1408	evm.model.CHR_2At.1181
evm.model.CHR_22Bt.1269	evm.model.CHR_2At.1090
evm.model.CHR_22Bt.441	evm.model.CHR_2At.233
evm.model.CHR_14Bt.1357	evm.model.CHR_23At.752
evm.model.CHR_14Bt.1013	evm.model.CHR_23At.100
evm.model.CHR_14Bt.809	evm.model.CHR_23At.325
evm.model.CHR_14Bt.991	evm.model.CHR_23At.29
evm.model.CHR_14Bt.1130	evm.model.CHR_23At.406.1
evm.model.CHR_14Bt.551	evm.model.CHR_23At.679
evm.model.CHR_14Bt.584	evm.model.CHR_23At.870
evm.model.CHR_14Bt.961	evm.model.CHR_23At.369
evm.model.CHR_14Bt.72	evm.model.CHR_23At.429
evm.model.CHR_14Bt.1285	evm.model.CHR_23At.255
evm.model.CHR_14Bt.1180	evm.model.CHR_23At.387
evm.model.CHR_14Bt.732	evm.model.CHR_23At.392
evm.model.CHR_14Bt.567	evm.model.CHR_23At.543
evm.model.CHR_14Bt.1030	evm.model.CHR_23At.376
evm.model.CHR_14Bt.316	evm.model.CHR_23At.421
evm.model.CHR_14Bt.748	evm.model.CHR_23At.89
evm.model.CHR_14Bt.1317	evm.model.CHR_23At.398
evm.model.CHR_14Bt.883	evm.model.CHR_23At.581
evm.model.CHR_14Bt.315	evm.model.CHR_23At.316
evm.model.CHR_14Bt.1052	evm.model.CHR_23At.935
evm.model.CHR_14Bt.1057	evm.model.CHR_23At.104
evm.model.CHR_14Bt.482	evm.model.CHR_23At.926
evm.model.CHR_14Bt.950	evm.model.CHR_23At.986
evm.model.CHR_14Bt.1290	evm.model.CHR_23At.378
evm.model.CHR_14Bt.795	evm.model.CHR_23At.485
evm.model.CHR_19Bt.1526	evm.model.CHR_15At.1910
evm.model.CHR_19Bt.405	evm.model.CHR_23At.388
evm.model.CHR_19Bt.1285	evm.model.CHR_23At.427
evm.model.CHR_19Bt.1136	evm.model.CHR_23At.463
evm.model.CHR_19Bt.286	evm.model.CHR_23At.516.1
evm.model.CHR_19Bt.156	evm.model.CHR_23At.195.1
evm.model.CHR_19Bt.940	evm.model.CHR_23At.237
evm.model.CHR_19Bt.716	evm.model.CHR_23At.874
evm.model.CHR_19Bt.821	evm.model.CHR_23At.452
evm.model.CHR_19Bt.516.1	evm.model.CHR_23At.649
evm.model.CHR_19Bt.280	evm.model.CHR_23At.503
evm.model.CHR_19Bt.553	evm.model.CHR_23At.877
evm.model.CHR_19Bt.1035	evm.model.CHR_23At.425
evm.model.CHR_19Bt.670	evm.model.CHR_23At.92
evm.model.CHR_19Bt.1431	evm.model.CHR_23At.496
evm.model.CHR_19Bt.753	evm.model.CHR_23At.439
evm.model.CHR_19Bt.850	evm.model.CHR_23At.832
evm.model.CHR_19Bt.1237	evm.model.CHR_23At.351.4
evm.model.CHR_19Bt.1254	evm.model.CHR_10At.1801
evm.model.CHR_19Bt.309_evm.model.CHR_19Bt.310	evm.model.CHR_10At.2105
evm.model.CHR_19Bt.632.1	evm.model.CHR_10At.793
evm.model.CHR_19Bt.591.3	evm.model.CHR_10At.1546
evm.model.CHR_19Bt.759_evm.model.CHR_19Bt.760	evm.model.CHR_10At.1904
evm.model.CHR_19Bt.336	evm.model.CHR_10At.391
evm.model.CHR_19Bt.290	evm.model.CHR_10At.1926
evm.model.CHR_19Bt.560	evm.model.CHR_10At.990
evm.model.CHR_19Bt.355	evm.model.CHR_10At.825
evm.model.CHR_19Bt.448	evm.model.CHR_10At.1903
evm.model.CHR_15Bt.753	evm.model.CHR_10At.1264
evm.model.CHR_19Bt.1288	evm.model.CHR_10At.1573
evm.model.CHR_19Bt.757	evm.model.CHR_10At.319
evm.model.CHR_19Bt.550	evm.model.CHR_10At.1921
evm.model.CHR_19Bt.1038	evm.model.CHR_10At.1269
evm.model.CHR_19Bt.1045	evm.model.CHR_10At.169
evm.model.CHR_1Bt.602	evm.model.CHR_10At.33
evm.model.CHR_1Bt.707	evm.model.CHR_10At.2058
evm.model.CHR_1Bt.1508	evm.model.CHR_10At.95
evm.model.CHR_1Bt.1474	evm.model.CHR_10At.1922
evm.model.CHR_1Bt.744	evm.model.CHR_10At.185
evm.model.CHR_1Bt.757	evm.model.CHR_10At.1400
evm.model.CHR_1Bt.217	evm.model.CHR_10At.69
evm.model.CHR_1Bt.739	evm.model.CHR_10At.8
evm.model.CHR_1Bt.1468	evm.model.CHR_10At.1920
evm.model.CHR_1Bt.260	evm.model.CHR_10At.1899
evm.model.CHR_1Bt.1373	evm.model.CHR_10At.451
evm.model.CHR_1Bt.1588	evm.model.CHR_10At.255
evm.model.CHR_1Bt.811_evm.model.CHR_1Bt.812	evm.model.CHR_10At.75
evm.model.CHR_1Bt.1156	evm.model.CHR_10At.106
evm.model.CHR_1Bt.816	evm.model.CHR_10At.1911
evm.model.CHR_1Bt.667	evm.model.CHR_10At.1384
evm.model.CHR_1Bt.788	evm.model.CHR_10At.356
evm.model.CHR_1Bt.1528	evm.model.CHR_10At.104
evm.model.CHR_1Bt.933	evm.model.CHR_10At.1003
evm.model.CHR_1Bt.358	evm.model.CHR_10At.61
evm.model.CHR_1Bt.1471	evm.model.CHR_10At.1973
evm.model.CHR_1Bt.49	evm.model.CHR_10At.474
evm.model.CHR_1Bt.1168	evm.model.CHR_10At.1901
evm.model.CHR_1Bt.815	evm.model.CHR_10At.1807
evm.model.CHR_1Bt.856	evm.model.CHR_10At.1335
evm.model.CHR_1Bt.574	evm.model.CHR_10At.70
evm.model.CHR_1Bt.255_evm.model.CHR_1Bt.256	evm.model.CHR_10At.173
evm.model.CHR_1Bt.481	evm.model.CHR_10At.1985
evm.model.CHR_1Bt.159	evm.model.CHR_10At.1496
evm.model.CHR_1Bt.1056	evm.model.CHR_10At.1474
evm.model.CHR_1Bt.202	evm.model.CHR_10At.105
evm.model.CHR_1Bt.923	evm.model.CHR_10At.250
evm.model.CHR_1Bt.1544	evm.model.CHR_10At.1817
evm.model.CHR_1Bt.706	evm.model.CHR_8At.1307
evm.model.CHR_1Bt.8	evm.model.CHR_8At.576
evm.model.CHR_1Bt.436	evm.model.CHR_8At.764
evm.model.CHR_1Bt.1455	evm.model.CHR_8At.649
evm.model.CHR_1Bt.814	evm.model.CHR_8At.700
evm.model.CHR_1Bt.351	evm.model.CHR_8At.158
evm.model.CHR_1Bt.810	evm.model.CHR_8At.800
evm.model.CHR_1Bt.1314	evm.model.CHR_8At.1422
evm.model.CHR_1Bt.389	evm.model.CHR_8At.125
evm.model.CHR_1Bt.1107	evm.model.CHR_8At.747
evm.model.CHR_1Bt.1424	evm.model.CHR_8At.586
evm.model.CHR_15Bt.155	evm.model.CHR_8At.678
evm.model.CHR_15Bt.1653	evm.model.CHR_8At.1078
evm.model.CHR_15Bt.567_evm.model.CHR_15Bt.568	evm.model.CHR_8At.399
evm.model.CHR_15Bt.1798	evm.model.CHR_8At.1411
evm.model.CHR_15Bt.1022	evm.model.CHR_8At.1212
evm.model.CHR_15Bt.940	evm.model.CHR_8At.346
evm.model.CHR_15Bt.1009	evm.model.CHR_8At.1174
evm.model.CHR_15Bt.59	evm.model.CHR_8At.1194
evm.model.CHR_15Bt.980	evm.model.CHR_12At.1314
evm.model.CHR_15Bt.1541	evm.model.CHR_8At.896
evm.model.CHR_15Bt.1511	evm.model.CHR_8At.260
evm.model.CHR_15Bt.1665	evm.model.CHR_8At.241
evm.model.CHR_15Bt.434	evm.model.CHR_13At.1278
evm.model.CHR_15Bt.1654	evm.model.CHR_13At.1430
evm.model.CHR_15Bt.1614	evm.model.CHR_13At.1442
evm.model.CHR_15Bt.1029	evm.model.CHR_13At.2079
evm.model.CHR_15Bt.837	evm.model.CHR_13At.2247
evm.model.CHR_15Bt.1659	evm.model.CHR_13At.1678
evm.model.CHR_15Bt.1320	evm.model.CHR_13At.1525
evm.model.CHR_15Bt.1177	evm.model.CHR_13At.2151
evm.model.CHR_15Bt.1801	evm.model.CHR_13At.1667
evm.model.CHR_15Bt.1110	evm.model.CHR_13At.2159
evm.model.CHR_15Bt.754	evm.model.CHR_13At.1318
evm.model.CHR_15Bt.571	evm.model.CHR_13At.2214
evm.model.CHR_15Bt.228	evm.model.CHR_13At.1511
evm.model.CHR_15Bt.973	evm.model.CHR_13At.1603
evm.model.CHR_15Bt.1262	evm.model.CHR_13At.2158
evm.model.CHR_15Bt.1480	evm.model.CHR_13At.1187.1
evm.model.CHR_15Bt.1794	evm.model.CHR_13At.1597
evm.model.CHR_15Bt.1799	evm.model.CHR_13At.1186
evm.model.CHR_15Bt.17	evm.model.CHR_13At.2161
evm.model.CHR_15Bt.665	evm.model.CHR_13At.1147
evm.model.CHR_15Bt.711	evm.model.CHR_13At.1528
evm.model.CHR_15Bt.1655	evm.model.CHR_13At.1251
evm.model.CHR_15Bt.992	evm.model.CHR_13At.2299
evm.model.CHR_15Bt.1140	evm.model.CHR_13At.2160
evm.model.CHR_15Bt.839	evm.model.CHR_13At.1895
evm.model.CHR_15Bt.1463	evm.model.CHR_13At.1599
evm.model.CHR_15Bt.1465	evm.model.CHR_13At.1235.1
evm.model.CHR_15Bt.1308	evm.model.CHR_13At.1335
evm.model.CHR_15Bt.630	evm.model.CHR_13At.1753
evm.model.CHR_15Bt.1935	evm.model.CHR_13At.1244
evm.model.CHR_15Bt.1800	evm.model.CHR_13At.1924
evm.model.CHR_15Bt.1350	evm.model.CHR_13At.1337
evm.model.CHR_15Bt.76
evm.model.CHR_21Bt.727
evm.model.CHR_21Bt.867
evm.model.CHR_21Bt.468
evm.model.CHR_21Bt.74
evm.model.CHR_21Bt.478
evm.model.CHR_21Bt.1073
evm.model.CHR_21Bt.188
evm.model.CHR_21Bt.117
evm.model.CHR_21Bt.784
evm.model.CHR_21Bt.1043
evm.model.CHR_21Bt.636
evm.model.CHR_21Bt.1254
evm.model.CHR_21Bt.557
evm.model.CHR_21Bt.880
evm.model.CHR_21Bt.1357
evm.model.CHR_21Bt.396
evm.model.CHR_21Bt.1103
evm.model.CHR_21Bt.1092
evm.model.CHR_19Bt.965
evm.model.CHR_21Bt.1188
evm.model.CHR_21Bt.496
evm.model.CHR_21Bt.497
evm.model.CHR_21Bt.214
evm.model.CHR_21Bt.1189
evm.model.CHR_21Bt.1453
evm.model.CHR_21Bt.1190
evm.model.CHR_21Bt.1144
evm.model.CHR_21Bt.1302
evm.model.CHR_21Bt.973
evm.model.CHR_21Bt.310
evm.model.CHR_21Bt.316
evm.model.CHR_21Bt.1449
evm.model.CHR_21Bt.1113
evm.model.CHR_21Bt.1054
evm.model.CHR_21Bt.573
evm.model.CHR_21Bt.293
evm.model.CHR_21Bt.467
evm.model.CHR_21Bt.312
evm.model.CHR_21Bt.1191
evm.model.CHR_21Bt.315
evm.model.CHR_2Bt.1277
evm.model.CHR_2Bt.48
evm.model.CHR_2Bt.397
evm.model.CHR_2Bt.1340
evm.model.CHR_2Bt.584
evm.model.CHR_2Bt.383
evm.model.CHR_2Bt.277.1
evm.model.CHR_2Bt.601
evm.model.CHR_2Bt.1231
evm.model.CHR_2Bt.806
evm.model.CHR_2Bt.1332
evm.model.CHR_2Bt.773
evm.model.CHR_2Bt.428
evm.model.CHR_2Bt.1165
evm.model.CHR_2Bt.417
evm.model.CHR_2Bt.483
evm.model.CHR_2Bt.1163
evm.model.CHR_2Bt.467
evm.model.CHR_2Bt.562
evm.model.CHR_2Bt.711.1
evm.model.CHR_2Bt.694
evm.model.CHR_2Bt.635
evm.model.CHR_2Bt.340
evm.model.CHR_2Bt.15
evm.model.CHR_23Bt.372
evm.model.CHR_23Bt.320
evm.model.CHR_23Bt.273
evm.model.CHR_23Bt.481
evm.model.CHR_23Bt.107
evm.model.CHR_23Bt.492
evm.model.CHR_23Bt.377
evm.model.CHR_23Bt.839
evm.model.CHR_23Bt.4
evm.model.CHR_23Bt.853
evm.model.CHR_23Bt.83
evm.model.CHR_23Bt.431
evm.model.CHR_23Bt.345
evm.model.CHR_23Bt.378
evm.model.CHR_23Bt.352
evm.model.CHR_23Bt.166
evm.model.CHR_23Bt.441
evm.model.CHR_23Bt.11
evm.model.CHR_23Bt.891
evm.model.CHR_23Bt.795
evm.model.CHR_23Bt.230
evm.model.CHR_12Bt.1676
evm.model.CHR_23Bt.878
evm.model.CHR_23Bt.45
evm.model.CHR_23Bt.225
evm.model.CHR_23Bt.303
evm.model.CHR_23Bt.827
evm.model.CHR_23Bt.7
evm.model.CHR_23Bt.768
evm.model.CHR_10Bt.1385
evm.model.CHR_10Bt.983
evm.model.CHR_10Bt.773
evm.model.CHR_10Bt.754
evm.model.CHR_10Bt.850
evm.model.CHR_10Bt.1596
evm.model.CHR_10Bt.2265
evm.model.CHR_10Bt.1609.1
evm.model.CHR_10Bt.356
evm.model.CHR_10Bt.1719
evm.model.CHR_10Bt.653
evm.model.CHR_12Bt.1427
evm.model.CHR_10Bt.1606
evm.model.CHR_10Bt.43
evm.model.CHR_10Bt.1982
evm.model.CHR_10Bt.2096
evm.model.CHR_10Bt.1314
evm.model.CHR_10Bt.1403
evm.model.CHR_10Bt.1023
evm.model.CHR_10Bt.2097
evm.model.CHR_10Bt.1611.2
evm.model.CHR_10Bt.1829
evm.model.CHR_10Bt.775
evm.model.CHR_10Bt.903
evm.model.CHR_10Bt.1243
evm.model.CHR_10Bt.497
evm.model.CHR_10Bt.1677
evm.model.CHR_10Bt.1226
evm.model.CHR_10Bt.1518
evm.model.CHR_10Bt.774
evm.model.CHR_10Bt.1247
evm.model.CHR_10Bt.2244
evm.model.CHR_10Bt.479
evm.model.CHR_10Bt.1587
evm.model.CHR_10Bt.1324
evm.model.CHR_10Bt.1345
evm.model.CHR_8Bt.831
evm.model.CHR_8Bt.360
evm.model.CHR_8Bt.191
evm.model.CHR_8Bt.1011
evm.model.CHR_8Bt.1389
evm.model.CHR_8Bt.625
evm.model.CHR_8Bt.986
evm.model.CHR_8Bt.339
evm.model.CHR_8Bt.153
evm.model.CHR_8Bt.1371
evm.model.CHR_8Bt.664
evm.model.CHR_8Bt.977
evm.model.CHR_8Bt.975
evm.model.CHR_8Bt.368
evm.model.CHR_8Bt.182
evm.model.CHR_8Bt.256
evm.model.CHR_8Bt.296
evm.model.CHR_8Bt.659
evm.model.CHR_8Bt.502
evm.model.CHR_8Bt.955
evm.model.CHR_8Bt.979.2
evm.model.CHR_17Bt.1074
evm.model.CHR_8Bt.981
evm.model.CHR_8Bt.1002
evm.model.CHR_8Bt.132
evm.model.CHR_8Bt.987
evm.model.CHR_8Bt.1542
evm.model.CHR_8Bt.545
evm.model.CHR_8Bt.1596
evm.model.CHR_8Bt.984
evm.model.CHR_8Bt.1354
evm.model.CHR_13Bt.1078
evm.model.CHR_13Bt.1647
evm.model.CHR_13Bt.1221
evm.model.CHR_13Bt.1817
evm.model.CHR_13Bt.1562
evm.model.CHR_13Bt.944
evm.model.CHR_13Bt.1877
evm.model.CHR_13Bt.1646
evm.model.CHR_13Bt.1314
evm.model.CHR_13Bt.1813
evm.model.CHR_13Bt.1687
evm.model.CHR_13Bt.1636
evm.model.CHR_13Bt.4
evm.model.CHR_20Bt.52
evm.model.CHR_13Bt.1032
evm.model.CHR_13Bt.1128
evm.model.CHR_13Bt.1379
evm.model.CHR_13Bt.1220
evm.model.CHR_13Bt.1841

## Sheet: Table S19
Table S19. Sequencing data used for genome annotation of diploid Trapa natans and T. incisa.
Species	Sequencing strategies	Tissues
diploid T. natans	Illumina RNA-seqa	flower bud
		fertilized flower
		fruit before sepal abscission
		fruit after sepal abscission
		juvenile fruit
		mature leaf
T. incisa	PacBio Iso-Seq	mixed sample of roots, stems, leaves, flowers, fruits, and petiole swellings
	Illumina RNA-seq	flower bud
		fertilized flower
		fruit after sepal abscission
		juvenile fruit
		mature leaf
aThe short-read RNA-seq data of diploid T. natans is cited from Lu et al. (2022).

## Sheet: Table S20
Table S20. Sequencing data used for diploid Trapa natans and T. incisa genome assembly.
Types	diploid T. natans			T. incisa
	Clean data (Gb)	Sequence Coverage (X)a		Clean data (Gb)	Sequence Coverage (X)b
PacBio reads	127	240		24	48
Illumina reads	34	64		56	111
Hi-C	40	76		40	80
a The sequence coverage was calculated based on the estimated genome size of k-mer analysis (529Mb).
b The sequence coverage was calculated based on the estimated genome size of k-mer analysis (503Mb).
